# Supplementary material for: In vitro and in silico parameters for precise cgMLST typing of Listeria monocytogenes
Source: BMC Genomics. 2022 Mar 26;23:235. doi: 10.1186/s12864-022-08437-4 (PMC8961897; doi:10.1186/s12864-022-08437-4)
Supplement: Supplementary file 1 — Additional file 1 Read depth (X) and breadth (%) coverages estimated with BBMap (version February 13, 2020) or INNUca (version 4.2.2) of Listeria monocytogenes paired-end reads from reference genomes ATCC19114, ATCC19115 and ATCCBAA679 (n = 420) downsampled at different targeted read (Dr: 10X, 20X, 30X, 40X, 50X, 60X, 70X, 80X, 90X and 100X) and kmer (Dk: 8X, 15X, 23X, 30X, 38X, 45X, 52X, 60X, 67X, 75X) depth (X) with BBNorm (read length R = 150 and kmer size K = 30). (TSV 65 kb) [file 12864_2022_8437_MOESM1_ESM.tsv]

sample	targeted_kmer_depth	targeted_read_depth	reference_genome	mapping	read_depth	read_breadth
DS10700801-DT200908_2020.TE.126588.1.1_Dr100	75	100	ATCC19115	BBMap	101.8542	99.4249
DS10700801-DT200908_2020.TE.126588.1.1_Dr10	8	10	ATCC19115	BBMap	10.9045	99.218
DS10700801-DT200908_2020.TE.126588.1.1_Dr20	16	20	ATCC19115	BBMap	21.4751	99.2548
DS10700801-DT200908_2020.TE.126588.1.1_Dr30	23	30	ATCC19115	BBMap	30.8116	99.2928
DS10700801-DT200908_2020.TE.126588.1.1_Dr40	31	40	ATCC19115	BBMap	41.8087	99.3226
DS10700801-DT200908_2020.TE.126588.1.1_Dr50	38	50	ATCC19115	BBMap	51.3022	99.3585
DS10700801-DT200908_2020.TE.126588.1.1_Dr60	45	60	ATCC19115	BBMap	60.7707	99.3601
DS10700801-DT200908_2020.TE.126588.1.1_Dr70	53	70	ATCC19115	BBMap	71.7134	99.3578
DS10700801-DT200908_2020.TE.126588.1.1_Dr80	60	80	ATCC19115	BBMap	81.2832	99.3798
DS10700801-DT200908_2020.TE.126588.1.1_Dr90	68	90	ATCC19115	BBMap	92.2994	99.3841
DS10700802-DT200908_2020.TE.126588.1.2_Dr100	75	100	ATCC19114	BBMap	100.9521	99.3161
DS10700802-DT200908_2020.TE.126588.1.2_Dr10	8	10	ATCC19114	BBMap	10.8267	99.189
DS10700802-DT200908_2020.TE.126588.1.2_Dr20	16	20	ATCC19114	BBMap	21.3799	99.2204
DS10700802-DT200908_2020.TE.126588.1.2_Dr30	23	30	ATCC19114	BBMap	30.5057	99.2417
DS10700802-DT200908_2020.TE.126588.1.2_Dr40	31	40	ATCC19114	BBMap	41.2053	99.2263
DS10700802-DT200908_2020.TE.126588.1.2_Dr50	38	50	ATCC19114	BBMap	50.6748	99.2787
DS10700802-DT200908_2020.TE.126588.1.2_Dr60	45	60	ATCC19114	BBMap	60.1013	99.2402
DS10700802-DT200908_2020.TE.126588.1.2_Dr70	53	70	ATCC19114	BBMap	70.9754	99.2787
DS10700802-DT200908_2020.TE.126588.1.2_Dr80	60	80	ATCC19114	BBMap	80.4642	99.3315
DS10700802-DT200908_2020.TE.126588.1.2_Dr90	68	90	ATCC19114	BBMap	91.3422	99.3259
DS10700803-DT200908_2020.TE.126588.1.3_Dr100	75	100	ATCCBAA679	BBMap	100.7994	99.3683
DS10700803-DT200908_2020.TE.126588.1.3_Dr10	8	10	ATCCBAA679	BBMap	10.8174	99.2246
DS10700803-DT200908_2020.TE.126588.1.3_Dr20	16	20	ATCCBAA679	BBMap	21.3604	99.2714
DS10700803-DT200908_2020.TE.126588.1.3_Dr30	23	30	ATCCBAA679	BBMap	30.4918	99.3028
DS10700803-DT200908_2020.TE.126588.1.3_Dr40	31	40	ATCCBAA679	BBMap	41.0913	99.2872
DS10700803-DT200908_2020.TE.126588.1.3_Dr50	38	50	ATCCBAA679	BBMap	50.6354	99.3534
DS10700803-DT200908_2020.TE.126588.1.3_Dr60	45	60	ATCCBAA679	BBMap	60.0709	99.3327
DS10700803-DT200908_2020.TE.126588.1.3_Dr70	53	70	ATCCBAA679	BBMap	70.8523	99.3514
DS10700803-DT200908_2020.TE.126588.1.3_Dr80	60	80	ATCCBAA679	BBMap	80.3605	99.3816
DS10700803-DT200908_2020.TE.126588.1.3_Dr90	68	90	ATCCBAA679	BBMap	91.1974	99.3843
DS10700928-DT200908_2020.TE.114498.1.1_Dr100	75	100	ATCC19115	BBMap	101.4243	99.3841
DS10700928-DT200908_2020.TE.114498.1.1_Dr10	8	10	ATCC19115	BBMap	10.894	99.2355
DS10700928-DT200908_2020.TE.114498.1.1_Dr20	16	20	ATCC19115	BBMap	21.4711	99.2633
DS10700928-DT200908_2020.TE.114498.1.1_Dr30	23	30	ATCC19115	BBMap	30.6602	99.3103
DS10700928-DT200908_2020.TE.114498.1.1_Dr40	31	40	ATCC19115	BBMap	41.3248	99.3207
DS10700928-DT200908_2020.TE.114498.1.1_Dr50	38	50	ATCC19115	BBMap	50.9006	99.3292
DS10700928-DT200908_2020.TE.114498.1.1_Dr60	45	60	ATCC19115	BBMap	60.4186	99.3453
DS10700928-DT200908_2020.TE.114498.1.1_Dr70	53	70	ATCC19115	BBMap	71.2813	99.3619
DS10700928-DT200908_2020.TE.114498.1.1_Dr80	60	80	ATCC19115	BBMap	80.805	99.3662
DS10700928-DT200908_2020.TE.114498.1.1_Dr90	68	90	ATCC19115	BBMap	91.8214	99.3767
DS10700932-DT200908_2020.TE.114499.1.1_Dr100	75	100	ATCC19114	BBMap	101.1171	99.3272
DS10700932-DT200908_2020.TE.114499.1.1_Dr10	8	10	ATCC19114	BBMap	10.849	99.1868
DS10700932-DT200908_2020.TE.114499.1.1_Dr20	16	20	ATCC19114	BBMap	21.4177	99.2027
DS10700932-DT200908_2020.TE.114499.1.1_Dr30	23	30	ATCC19114	BBMap	30.5579	99.2244
DS10700932-DT200908_2020.TE.114499.1.1_Dr40	31	40	ATCC19114	BBMap	41.2834	99.2635
DS10700932-DT200908_2020.TE.114499.1.1_Dr50	38	50	ATCC19114	BBMap	50.7954	99.293
DS10700932-DT200908_2020.TE.114499.1.1_Dr60	45	60	ATCC19114	BBMap	60.2508	99.3139
DS10700932-DT200908_2020.TE.114499.1.1_Dr70	53	70	ATCC19114	BBMap	71.0839	99.3316
DS10700932-DT200908_2020.TE.114499.1.1_Dr80	60	80	ATCC19114	BBMap	80.5353	99.3327
DS10700932-DT200908_2020.TE.114499.1.1_Dr90	68	90	ATCC19114	BBMap	91.4826	99.331
DS10700935-DT200908_2020.TE.114500.1.1_Dr100	75	100	ATCCBAA679	BBMap	100.9268	99.3684
DS10700935-DT200908_2020.TE.114500.1.1_Dr10	8	10	ATCCBAA679	BBMap	10.8823	99.2308
DS10700935-DT200908_2020.TE.114500.1.1_Dr20	16	20	ATCCBAA679	BBMap	21.424	99.2431
DS10700935-DT200908_2020.TE.114500.1.1_Dr30	23	30	ATCCBAA679	BBMap	30.7409	99.3091
DS10700935-DT200908_2020.TE.114500.1.1_Dr40	31	40	ATCCBAA679	BBMap	41.3963	99.315
DS10700935-DT200908_2020.TE.114500.1.1_Dr50	38	50	ATCCBAA679	BBMap	50.8339	99.3085
DS10700935-DT200908_2020.TE.114500.1.1_Dr60	45	60	ATCCBAA679	BBMap	60.3346	99.3382
DS10700935-DT200908_2020.TE.114500.1.1_Dr70	53	70	ATCCBAA679	BBMap	71.1961	99.329
DS10700935-DT200908_2020.TE.114500.1.1_Dr80	60	80	ATCCBAA679	BBMap	80.7297	99.3665
DS10700935-DT200908_2020.TE.114500.1.1_Dr90	68	90	ATCCBAA679	BBMap	91.4972	99.3514
DS10801261-DT201009_2020.TE.155983.1.1_Dr100	75	100	ATCC19115	BBMap	102.178	99.4226
DS10801261-DT201009_2020.TE.155983.1.1_Dr10	8	10	ATCC19115	BBMap	10.9424	99.2116
DS10801261-DT201009_2020.TE.155983.1.1_Dr20	16	20	ATCC19115	BBMap	21.5734	99.2942
DS10801261-DT201009_2020.TE.155983.1.1_Dr30	23	30	ATCC19115	BBMap	30.857	99.3075
DS10801261-DT201009_2020.TE.155983.1.1_Dr40	31	40	ATCC19115	BBMap	41.6899	99.3457
DS10801261-DT201009_2020.TE.155983.1.1_Dr50	38	50	ATCC19115	BBMap	51.2787	99.3322
DS10801261-DT201009_2020.TE.155983.1.1_Dr60	45	60	ATCC19115	BBMap	60.846	99.3275
DS10801261-DT201009_2020.TE.155983.1.1_Dr70	53	70	ATCC19115	BBMap	71.8319	99.3862
DS10801261-DT201009_2020.TE.155983.1.1_Dr80	60	80	ATCC19115	BBMap	81.4422	99.3841
DS10801261-DT201009_2020.TE.155983.1.1_Dr90	68	90	ATCC19115	BBMap	92.572	99.3881
DS10801262-DT201009_2020.TE.155983.1.2_Dr100	75	100	ATCC19115	BBMap	101.7829	99.4052
DS10801262-DT201009_2020.TE.155983.1.2_Dr10	8	10	ATCC19115	BBMap	10.8867	99.2274
DS10801262-DT201009_2020.TE.155983.1.2_Dr20	16	20	ATCC19115	BBMap	21.4649	99.2676
DS10801262-DT201009_2020.TE.155983.1.2_Dr30	23	30	ATCC19115	BBMap	30.7665	99.312
DS10801262-DT201009_2020.TE.155983.1.2_Dr40	31	40	ATCC19115	BBMap	41.5716	99.3258
DS10801262-DT201009_2020.TE.155983.1.2_Dr50	38	50	ATCC19115	BBMap	51.1525	99.3405
DS10801262-DT201009_2020.TE.155983.1.2_Dr60	45	60	ATCC19115	BBMap	60.6901	99.3586
DS10801262-DT201009_2020.TE.155983.1.2_Dr70	53	70	ATCC19115	BBMap	71.625	99.3372
DS10801262-DT201009_2020.TE.155983.1.2_Dr80	60	80	ATCC19115	BBMap	81.1722	99.3802
DS10801262-DT201009_2020.TE.155983.1.2_Dr90	68	90	ATCC19115	BBMap	92.1492	99.4111
DS10801263-DT201009_2020.TE.155983.1.3_Dr100	75	100	ATCC19115	BBMap	100.2828	99.3972
DS10801263-DT201009_2020.TE.155983.1.3_Dr10	8	10	ATCC19115	BBMap	10.78	99.2225
DS10801263-DT201009_2020.TE.155983.1.3_Dr20	16	20	ATCC19115	BBMap	21.2606	99.2684
DS10801263-DT201009_2020.TE.155983.1.3_Dr30	23	30	ATCC19115	BBMap	30.3693	99.2805
DS10801263-DT201009_2020.TE.155983.1.3_Dr40	31	40	ATCC19115	BBMap	40.9291	99.3067
DS10801263-DT201009_2020.TE.155983.1.3_Dr50	38	50	ATCC19115	BBMap	50.2855	99.3315
DS10801263-DT201009_2020.TE.155983.1.3_Dr60	45	60	ATCC19115	BBMap	59.7575	99.3435
DS10801263-DT201009_2020.TE.155983.1.3_Dr70	53	70	ATCC19115	BBMap	70.5737	99.3565
DS10801263-DT201009_2020.TE.155983.1.3_Dr80	60	80	ATCC19115	BBMap	79.9871	99.3733
DS10801263-DT201009_2020.TE.155983.1.3_Dr90	68	90	ATCC19115	BBMap	90.8282	99.3716
DS10801264-DT201009_2020.TE.155983.1.4_Dr100	75	100	ATCC19115	BBMap	99.9955	99.3874
DS10801264-DT201009_2020.TE.155983.1.4_Dr10	8	10	ATCC19115	BBMap	10.7749	99.2222
DS10801264-DT201009_2020.TE.155983.1.4_Dr20	16	20	ATCC19115	BBMap	21.2735	99.2865
DS10801264-DT201009_2020.TE.155983.1.4_Dr30	23	30	ATCC19115	BBMap	30.4216	99.2852
DS10801264-DT201009_2020.TE.155983.1.4_Dr40	31	40	ATCC19115	BBMap	40.7963	99.3107
DS10801264-DT201009_2020.TE.155983.1.4_Dr50	38	50	ATCC19115	BBMap	50.082	99.3291
DS10801264-DT201009_2020.TE.155983.1.4_Dr60	45	60	ATCC19115	BBMap	59.5371	99.3389
DS10801264-DT201009_2020.TE.155983.1.4_Dr70	53	70	ATCC19115	BBMap	70.327	99.3594
DS10801264-DT201009_2020.TE.155983.1.4_Dr80	60	80	ATCC19115	BBMap	79.7366	99.3703
DS10801264-DT201009_2020.TE.155983.1.4_Dr90	68	90	ATCC19115	BBMap	90.5094	99.3989
DS10801265-DT201009_2020.TE.155983.1.5_Dr100	75	100	ATCC19115	BBMap	100.4106	99.4008
DS10801265-DT201009_2020.TE.155983.1.5_Dr10	8	10	ATCC19115	BBMap	10.8065	99.2212
DS10801265-DT201009_2020.TE.155983.1.5_Dr20	16	20	ATCC19115	BBMap	21.3078	99.2707
DS10801265-DT201009_2020.TE.155983.1.5_Dr30	23	30	ATCC19115	BBMap	30.4931	99.3111
DS10801265-DT201009_2020.TE.155983.1.5_Dr40	31	40	ATCC19115	BBMap	40.9214	99.3337
DS10801265-DT201009_2020.TE.155983.1.5_Dr50	38	50	ATCC19115	BBMap	50.2914	99.3248
DS10801265-DT201009_2020.TE.155983.1.5_Dr60	45	60	ATCC19115	BBMap	59.8077	99.3541
DS10801265-DT201009_2020.TE.155983.1.5_Dr70	53	70	ATCC19115	BBMap	70.5565	99.3402
DS10801265-DT201009_2020.TE.155983.1.5_Dr80	60	80	ATCC19115	BBMap	80.0445	99.3754
DS10801265-DT201009_2020.TE.155983.1.5_Dr90	68	90	ATCC19115	BBMap	90.8659	99.3867
DS10801266-DT201009_2020.TE.155983.1.6_Dr100	75	100	ATCC19115	BBMap	99.8123	99.3779
DS10801266-DT201009_2020.TE.155983.1.6_Dr10	8	10	ATCC19115	BBMap	10.7605	99.246
DS10801266-DT201009_2020.TE.155983.1.6_Dr20	16	20	ATCC19115	BBMap	21.2533	99.2781
DS10801266-DT201009_2020.TE.155983.1.6_Dr30	23	30	ATCC19115	BBMap	30.3712	99.274
DS10801266-DT201009_2020.TE.155983.1.6_Dr40	31	40	ATCC19115	BBMap	40.7378	99.3324
DS10801266-DT201009_2020.TE.155983.1.6_Dr50	38	50	ATCC19115	BBMap	49.9347	99.3566
DS10801266-DT201009_2020.TE.155983.1.6_Dr60	45	60	ATCC19115	BBMap	59.4766	99.3767
DS10801266-DT201009_2020.TE.155983.1.6_Dr70	53	70	ATCC19115	BBMap	70.2014	99.3409
DS10801266-DT201009_2020.TE.155983.1.6_Dr80	60	80	ATCC19115	BBMap	79.6052	99.3925
DS10801266-DT201009_2020.TE.155983.1.6_Dr90	68	90	ATCC19115	BBMap	90.3393	99.4012
DS10801320-DT201009_2020.TE.155996.1.1_Dr100	75	100	ATCC19114	BBMap	99.9328	99.3549
DS10801320-DT201009_2020.TE.155996.1.1_Dr10	8	10	ATCC19114	BBMap	10.7668	99.184
DS10801320-DT201009_2020.TE.155996.1.1_Dr20	16	20	ATCC19114	BBMap	21.268	99.2538
DS10801320-DT201009_2020.TE.155996.1.1_Dr30	23	30	ATCC19114	BBMap	30.3832	99.2505
DS10801320-DT201009_2020.TE.155996.1.1_Dr40	31	40	ATCC19114	BBMap	40.7791	99.4336
DS10801320-DT201009_2020.TE.155996.1.1_Dr50	38	50	ATCC19114	BBMap	50.0456	99.3001
DS10801320-DT201009_2020.TE.155996.1.1_Dr60	45	60	ATCC19114	BBMap	59.5165	99.3035
DS10801320-DT201009_2020.TE.155996.1.1_Dr70	53	70	ATCC19114	BBMap	70.3107	99.2938
DS10801320-DT201009_2020.TE.155996.1.1_Dr80	60	80	ATCC19114	BBMap	79.7319	99.3171
DS10801320-DT201009_2020.TE.155996.1.1_Dr90	68	90	ATCC19114	BBMap	90.5007	99.3274
DS10801321-DT201009_2020.TE.155996.1.2_Dr100	75	100	ATCC19114	BBMap	99.7318	99.3111
DS10801321-DT201009_2020.TE.155996.1.2_Dr10	8	10	ATCC19114	BBMap	10.7658	99.191
DS10801321-DT201009_2020.TE.155996.1.2_Dr20	16	20	ATCC19114	BBMap	21.2128	99.2332
DS10801321-DT201009_2020.TE.155996.1.2_Dr30	23	30	ATCC19114	BBMap	30.3534	99.2606
DS10801321-DT201009_2020.TE.155996.1.2_Dr40	31	40	ATCC19114	BBMap	40.7216	99.2649
DS10801321-DT201009_2020.TE.155996.1.2_Dr50	38	50	ATCC19114	BBMap	49.984	99.2723
DS10801321-DT201009_2020.TE.155996.1.2_Dr60	45	60	ATCC19114	BBMap	59.4394	99.2823
DS10801321-DT201009_2020.TE.155996.1.2_Dr70	53	70	ATCC19114	BBMap	70.2705	99.302
DS10801321-DT201009_2020.TE.155996.1.2_Dr80	60	80	ATCC19114	BBMap	79.6043	99.3287
DS10801321-DT201009_2020.TE.155996.1.2_Dr90	68	90	ATCC19114	BBMap	90.381	99.3348
DS10801322-DT201009_2020.TE.155996.1.3_Dr100	75	100	ATCC19114	BBMap	100.3775	99.3379
DS10801322-DT201009_2020.TE.155996.1.3_Dr10	8	10	ATCC19114	BBMap	10.8024	99.2019
DS10801322-DT201009_2020.TE.155996.1.3_Dr20	16	20	ATCC19114	BBMap	21.3153	99.241
DS10801322-DT201009_2020.TE.155996.1.3_Dr30	23	30	ATCC19114	BBMap	30.4779	99.2344
DS10801322-DT201009_2020.TE.155996.1.3_Dr40	31	40	ATCC19114	BBMap	40.8819	99.2754
DS10801322-DT201009_2020.TE.155996.1.3_Dr50	38	50	ATCC19114	BBMap	50.2447	99.3041
DS10801322-DT201009_2020.TE.155996.1.3_Dr60	45	60	ATCC19114	BBMap	59.764	99.3077
DS10801322-DT201009_2020.TE.155996.1.3_Dr70	53	70	ATCC19114	BBMap	70.6095	99.294
DS10801322-DT201009_2020.TE.155996.1.3_Dr80	60	80	ATCC19114	BBMap	80.0136	99.3619
DS10801322-DT201009_2020.TE.155996.1.3_Dr90	68	90	ATCC19114	BBMap	90.8719	99.3234
DS10801323-DT201009_2020.TE.155996.1.4_Dr100	75	100	ATCC19114	BBMap	100.0324	99.5096
DS10801323-DT201009_2020.TE.155996.1.4_Dr10	8	10	ATCC19114	BBMap	10.7861	99.1858
DS10801323-DT201009_2020.TE.155996.1.4_Dr20	16	20	ATCC19114	BBMap	21.2517	99.2108
DS10801323-DT201009_2020.TE.155996.1.4_Dr30	23	30	ATCC19114	BBMap	30.4354	99.2406
DS10801323-DT201009_2020.TE.155996.1.4_Dr40	31	40	ATCC19114	BBMap	40.7852	99.2668
DS10801323-DT201009_2020.TE.155996.1.4_Dr50	38	50	ATCC19114	BBMap	50.1432	99.282
DS10801323-DT201009_2020.TE.155996.1.4_Dr60	45	60	ATCC19114	BBMap	59.5856	99.4548
DS10801323-DT201009_2020.TE.155996.1.4_Dr70	53	70	ATCC19114	BBMap	70.3915	99.2886
DS10801323-DT201009_2020.TE.155996.1.4_Dr80	60	80	ATCC19114	BBMap	79.8149	99.3204
DS10801323-DT201009_2020.TE.155996.1.4_Dr90	68	90	ATCC19114	BBMap	90.5689	99.3581
DS10801324-DT201009_2020.TE.155996.1.5_Dr100	75	100	ATCC19114	BBMap	100.2108	99.326
DS10801324-DT201009_2020.TE.155996.1.5_Dr10	8	10	ATCC19114	BBMap	10.7782	99.1698
DS10801324-DT201009_2020.TE.155996.1.5_Dr20	16	20	ATCC19114	BBMap	21.2631	99.222
DS10801324-DT201009_2020.TE.155996.1.5_Dr30	23	30	ATCC19114	BBMap	30.3962	99.2548
DS10801324-DT201009_2020.TE.155996.1.5_Dr40	31	40	ATCC19114	BBMap	40.8714	99.2811
DS10801324-DT201009_2020.TE.155996.1.5_Dr50	38	50	ATCC19114	BBMap	50.2209	99.2866
DS10801324-DT201009_2020.TE.155996.1.5_Dr60	45	60	ATCC19114	BBMap	59.7351	99.3258
DS10801324-DT201009_2020.TE.155996.1.5_Dr70	53	70	ATCC19114	BBMap	70.482	99.2991
DS10801324-DT201009_2020.TE.155996.1.5_Dr80	60	80	ATCC19114	BBMap	79.8384	99.3244
DS10801324-DT201009_2020.TE.155996.1.5_Dr90	68	90	ATCC19114	BBMap	90.6502	99.3164
DS10801325-DT201009_2020.TE.155996.1.6_Dr100	75	100	ATCC19114	BBMap	100.7587	99.3451
DS10801325-DT201009_2020.TE.155996.1.6_Dr10	8	10	ATCC19114	BBMap	10.8353	99.1653
DS10801325-DT201009_2020.TE.155996.1.6_Dr20	16	20	ATCC19114	BBMap	21.3875	99.1791
DS10801325-DT201009_2020.TE.155996.1.6_Dr30	23	30	ATCC19114	BBMap	30.5399	99.242
DS10801325-DT201009_2020.TE.155996.1.6_Dr40	31	40	ATCC19114	BBMap	41.0622	99.2599
DS10801325-DT201009_2020.TE.155996.1.6_Dr50	38	50	ATCC19114	BBMap	50.5446	99.2859
DS10801325-DT201009_2020.TE.155996.1.6_Dr60	45	60	ATCC19114	BBMap	60.0773	99.2776
DS10801325-DT201009_2020.TE.155996.1.6_Dr70	53	70	ATCC19114	BBMap	70.9364	99.3246
DS10801325-DT201009_2020.TE.155996.1.6_Dr80	60	80	ATCC19114	BBMap	80.3858	99.3019
DS10801325-DT201009_2020.TE.155996.1.6_Dr90	68	90	ATCC19114	BBMap	91.2233	99.3289
DS10801333-DT201009_2020.TE.156004.1.1_Dr100	75	100	ATCCBAA679	BBMap	102.0034	99.3758
DS10801333-DT201009_2020.TE.156004.1.1_Dr10	8	10	ATCCBAA679	BBMap	10.9757	99.2326
DS10801333-DT201009_2020.TE.156004.1.1_Dr20	16	20	ATCCBAA679	BBMap	21.6135	99.284
DS10801333-DT201009_2020.TE.156004.1.1_Dr30	23	30	ATCCBAA679	BBMap	31.0441	99.2941
DS10801333-DT201009_2020.TE.156004.1.1_Dr40	31	40	ATCCBAA679	BBMap	41.8587	99.2923
DS10801333-DT201009_2020.TE.156004.1.1_Dr50	38	50	ATCCBAA679	BBMap	51.4463	99.3207
DS10801333-DT201009_2020.TE.156004.1.1_Dr60	45	60	ATCCBAA679	BBMap	61.0169	99.3336
DS10801333-DT201009_2020.TE.156004.1.1_Dr70	53	70	ATCCBAA679	BBMap	72.0149	99.3588
DS10801333-DT201009_2020.TE.156004.1.1_Dr80	60	80	ATCCBAA679	BBMap	81.6692	99.3558
DS10801333-DT201009_2020.TE.156004.1.1_Dr90	68	90	ATCCBAA679	BBMap	92.5995	99.3612
DS10801334-DT201009_2020.TE.156004.1.2_Dr100	75	100	ATCCBAA679	BBMap	100.1486	99.3964
DS10801334-DT201009_2020.TE.156004.1.2_Dr10	8	10	ATCCBAA679	BBMap	10.8053	99.2302
DS10801334-DT201009_2020.TE.156004.1.2_Dr20	16	20	ATCCBAA679	BBMap	21.2799	99.3001
DS10801334-DT201009_2020.TE.156004.1.2_Dr30	23	30	ATCCBAA679	BBMap	30.4197	99.2985
DS10801334-DT201009_2020.TE.156004.1.2_Dr40	31	40	ATCCBAA679	BBMap	40.9981	99.3582
DS10801334-DT201009_2020.TE.156004.1.2_Dr50	38	50	ATCCBAA679	BBMap	50.2571	99.3449
DS10801334-DT201009_2020.TE.156004.1.2_Dr60	45	60	ATCCBAA679	BBMap	59.6468	99.3533
DS10801334-DT201009_2020.TE.156004.1.2_Dr70	53	70	ATCCBAA679	BBMap	70.3456	99.3461
DS10801334-DT201009_2020.TE.156004.1.2_Dr80	60	80	ATCCBAA679	BBMap	79.8854	99.3832
DS10801334-DT201009_2020.TE.156004.1.2_Dr90	68	90	ATCCBAA679	BBMap	90.7178	99.3578
DS10801335-DT201009_2020.TE.156004.1.3_Dr100	75	100	ATCCBAA679	BBMap	101.4398	99.459
DS10801335-DT201009_2020.TE.156004.1.3_Dr10	8	10	ATCCBAA679	BBMap	10.9095	99.2282
DS10801335-DT201009_2020.TE.156004.1.3_Dr20	16	20	ATCCBAA679	BBMap	21.4919	99.2891
DS10801335-DT201009_2020.TE.156004.1.3_Dr30	23	30	ATCCBAA679	BBMap	30.742	99.317
DS10801335-DT201009_2020.TE.156004.1.3_Dr40	31	40	ATCCBAA679	BBMap	41.4138	99.3437
DS10801335-DT201009_2020.TE.156004.1.3_Dr50	38	50	ATCCBAA679	BBMap	50.8521	99.3585
DS10801335-DT201009_2020.TE.156004.1.3_Dr60	45	60	ATCCBAA679	BBMap	60.426	99.3366
DS10801335-DT201009_2020.TE.156004.1.3_Dr70	53	70	ATCCBAA679	BBMap	71.3627	99.4276
DS10801335-DT201009_2020.TE.156004.1.3_Dr80	60	80	ATCCBAA679	BBMap	80.8876	99.3854
DS10801335-DT201009_2020.TE.156004.1.3_Dr90	68	90	ATCCBAA679	BBMap	91.8255	99.4462
DS10801336-DT201009_2020.TE.156004.1.4_Dr100	75	100	ATCCBAA679	BBMap	101.3328	99.4834
DS10801336-DT201009_2020.TE.156004.1.4_Dr10	8	10	ATCCBAA679	BBMap	10.8885	99.2182
DS10801336-DT201009_2020.TE.156004.1.4_Dr20	16	20	ATCCBAA679	BBMap	21.488	99.2852
DS10801336-DT201009_2020.TE.156004.1.4_Dr30	23	30	ATCCBAA679	BBMap	30.7923	99.3181
DS10801336-DT201009_2020.TE.156004.1.4_Dr40	31	40	ATCCBAA679	BBMap	41.505	99.4402
DS10801336-DT201009_2020.TE.156004.1.4_Dr50	38	50	ATCCBAA679	BBMap	50.9522	99.3443
DS10801336-DT201009_2020.TE.156004.1.4_Dr60	45	60	ATCCBAA679	BBMap	60.4778	99.4643
DS10801336-DT201009_2020.TE.156004.1.4_Dr70	53	70	ATCCBAA679	BBMap	71.3802	99.3981
DS10801336-DT201009_2020.TE.156004.1.4_Dr80	60	80	ATCCBAA679	BBMap	80.8758	99.4716
DS10801336-DT201009_2020.TE.156004.1.4_Dr90	68	90	ATCCBAA679	BBMap	91.8398	99.4845
DS10801337-DT201009_2020.TE.156004.1.5_Dr100	75	100	ATCCBAA679	BBMap	101.5105	99.547
DS10801337-DT201009_2020.TE.156004.1.5_Dr10	8	10	ATCCBAA679	BBMap	10.9045	99.2412
DS10801337-DT201009_2020.TE.156004.1.5_Dr20	16	20	ATCCBAA679	BBMap	21.511	99.3103
DS10801337-DT201009_2020.TE.156004.1.5_Dr30	23	30	ATCCBAA679	BBMap	30.7948	99.3235
DS10801337-DT201009_2020.TE.156004.1.5_Dr40	31	40	ATCCBAA679	BBMap	41.5106	99.3476
DS10801337-DT201009_2020.TE.156004.1.5_Dr50	38	50	ATCCBAA679	BBMap	50.9052	99.3552
DS10801337-DT201009_2020.TE.156004.1.5_Dr60	45	60	ATCCBAA679	BBMap	60.4374	99.5324
DS10801337-DT201009_2020.TE.156004.1.5_Dr70	53	70	ATCCBAA679	BBMap	71.4186	99.5324
DS10801337-DT201009_2020.TE.156004.1.5_Dr80	60	80	ATCCBAA679	BBMap	80.9132	99.3927
DS10801337-DT201009_2020.TE.156004.1.5_Dr90	68	90	ATCCBAA679	BBMap	91.9346	99.3787
DS10801338-DT201009_2020.TE.156004.1.6_Dr100	75	100	ATCCBAA679	BBMap	101.7454	99.3859
DS10801338-DT201009_2020.TE.156004.1.6_Dr10	8	10	ATCCBAA679	BBMap	10.909	99.2039
DS10801338-DT201009_2020.TE.156004.1.6_Dr20	16	20	ATCCBAA679	BBMap	21.5427	99.3107
DS10801338-DT201009_2020.TE.156004.1.6_Dr30	23	30	ATCCBAA679	BBMap	30.8531	99.3351
DS10801338-DT201009_2020.TE.156004.1.6_Dr40	31	40	ATCCBAA679	BBMap	41.5317	99.3427
DS10801338-DT201009_2020.TE.156004.1.6_Dr50	38	50	ATCCBAA679	BBMap	50.9962	99.3541
DS10801338-DT201009_2020.TE.156004.1.6_Dr60	45	60	ATCCBAA679	BBMap	60.5273	99.3611
DS10801338-DT201009_2020.TE.156004.1.6_Dr70	53	70	ATCCBAA679	BBMap	71.4539	99.3721
DS10801338-DT201009_2020.TE.156004.1.6_Dr80	60	80	ATCCBAA679	BBMap	81.0629	99.3864
DS10801338-DT201009_2020.TE.156004.1.6_Dr90	68	90	ATCCBAA679	BBMap	92.0063	99.3848
DS10935038-DT201110_2020.TE.219096.1.1_Dr100	75	100	ATCCBAA679	BBMap	100.4237	99.4365
DS10935038-DT201110_2020.TE.219096.1.1_Dr10	8	10	ATCCBAA679	BBMap	11.3579	99.2653
DS10935038-DT201110_2020.TE.219096.1.1_Dr20	16	20	ATCCBAA679	BBMap	22.4675	99.3336
DS10935038-DT201110_2020.TE.219096.1.1_Dr30	23	30	ATCCBAA679	BBMap	32.4717	99.3489
DS10935038-DT201110_2020.TE.219096.1.1_Dr40	31	40	ATCCBAA679	BBMap	43.8658	99.3865
DS10935038-DT201110_2020.TE.219096.1.1_Dr50	38	50	ATCCBAA679	BBMap	53.9688	99.4359
DS10935038-DT201110_2020.TE.219096.1.1_Dr60	45	60	ATCCBAA679	BBMap	63.9385	99.4538
DS10935038-DT201110_2020.TE.219096.1.1_Dr70	53	70	ATCCBAA679	BBMap	75.171	99.4802
DS10935038-DT201110_2020.TE.219096.1.1_Dr80	60	80	ATCCBAA679	BBMap	84.3264	99.4642
DS10935038-DT201110_2020.TE.219096.1.1_Dr90	68	90	ATCCBAA679	BBMap	93.5293	99.4278
DS10935039-DT201110_2020.TE.219096.1.2_Dr100	75	100	ATCCBAA679	BBMap	94.3825	99.4399
DS10935039-DT201110_2020.TE.219096.1.2_Dr10	8	10	ATCCBAA679	BBMap	11.3212	99.2525
DS10935039-DT201110_2020.TE.219096.1.2_Dr20	16	20	ATCCBAA679	BBMap	22.439	99.3195
DS10935039-DT201110_2020.TE.219096.1.2_Dr30	23	30	ATCCBAA679	BBMap	32.3435	99.3491
DS10935039-DT201110_2020.TE.219096.1.2_Dr40	31	40	ATCCBAA679	BBMap	43.7148	99.36
DS10935039-DT201110_2020.TE.219096.1.2_Dr50	38	50	ATCCBAA679	BBMap	53.679	99.3623
DS10935039-DT201110_2020.TE.219096.1.2_Dr60	45	60	ATCCBAA679	BBMap	63.3722	99.3867
DS10935039-DT201110_2020.TE.219096.1.2_Dr70	53	70	ATCCBAA679	BBMap	73.6421	99.4241
DS10935039-DT201110_2020.TE.219096.1.2_Dr80	60	80	ATCCBAA679	BBMap	81.3086	99.4311
DS10935039-DT201110_2020.TE.219096.1.2_Dr90	68	90	ATCCBAA679	BBMap	88.8306	99.4431
DS10935040-DT201110_2020.TE.219096.1.3_Dr100	75	100	ATCCBAA679	BBMap	101.4388	99.4608
DS10935040-DT201110_2020.TE.219096.1.3_Dr10	8	10	ATCCBAA679	BBMap	10.9277	99.2335
DS10935040-DT201110_2020.TE.219096.1.3_Dr20	16	20	ATCCBAA679	BBMap	21.4985	99.2815
DS10935040-DT201110_2020.TE.219096.1.3_Dr30	23	30	ATCCBAA679	BBMap	30.7278	99.2978
DS10935040-DT201110_2020.TE.219096.1.3_Dr40	31	40	ATCCBAA679	BBMap	41.4372	99.3793
DS10935040-DT201110_2020.TE.219096.1.3_Dr50	38	50	ATCCBAA679	BBMap	50.8576	99.3275
DS10935040-DT201110_2020.TE.219096.1.3_Dr60	45	60	ATCCBAA679	BBMap	60.3988	99.4221
DS10935040-DT201110_2020.TE.219096.1.3_Dr70	53	70	ATCCBAA679	BBMap	71.3625	99.4279
DS10935040-DT201110_2020.TE.219096.1.3_Dr80	60	80	ATCCBAA679	BBMap	80.8214	99.4304
DS10935040-DT201110_2020.TE.219096.1.3_Dr90	68	90	ATCCBAA679	BBMap	91.8354	99.3788
DS10935041-DT201110_2020.TE.219096.1.4_Dr100	75	100	ATCCBAA679	BBMap	102.494	99.5458
DS10935041-DT201110_2020.TE.219096.1.4_Dr10	8	10	ATCCBAA679	BBMap	10.9734	99.2748
DS10935041-DT201110_2020.TE.219096.1.4_Dr20	16	20	ATCCBAA679	BBMap	21.6945	99.4159
DS10935041-DT201110_2020.TE.219096.1.4_Dr30	23	30	ATCCBAA679	BBMap	30.9967	99.3548
DS10935041-DT201110_2020.TE.219096.1.4_Dr40	31	40	ATCCBAA679	BBMap	41.7539	99.3562
DS10935041-DT201110_2020.TE.219096.1.4_Dr50	38	50	ATCCBAA679	BBMap	51.3027	99.4657
DS10935041-DT201110_2020.TE.219096.1.4_Dr60	45	60	ATCCBAA679	BBMap	60.8559	99.3884
DS10935041-DT201110_2020.TE.219096.1.4_Dr70	53	70	ATCCBAA679	BBMap	71.9197	99.4938
DS10935041-DT201110_2020.TE.219096.1.4_Dr80	60	80	ATCCBAA679	BBMap	81.5606	99.4094
DS10935041-DT201110_2020.TE.219096.1.4_Dr90	68	90	ATCCBAA679	BBMap	92.6756	99.4354
DS10935042-DT201110_2020.TE.219096.1.5_Dr100	75	100	ATCCBAA679	BBMap	103.5064	99.5893
DS10935042-DT201110_2020.TE.219096.1.5_Dr10	8	10	ATCCBAA679	BBMap	11.0863	99.2606
DS10935042-DT201110_2020.TE.219096.1.5_Dr20	16	20	ATCCBAA679	BBMap	21.8869	99.3443
DS10935042-DT201110_2020.TE.219096.1.5_Dr30	23	30	ATCCBAA679	BBMap	31.3781	99.477
DS10935042-DT201110_2020.TE.219096.1.5_Dr40	31	40	ATCCBAA679	BBMap	42.3299	99.3682
DS10935042-DT201110_2020.TE.219096.1.5_Dr50	38	50	ATCCBAA679	BBMap	52.0873	99.5146
DS10935042-DT201110_2020.TE.219096.1.5_Dr60	45	60	ATCCBAA679	BBMap	61.8335	99.5361
DS10935042-DT201110_2020.TE.219096.1.5_Dr70	53	70	ATCCBAA679	BBMap	73.0562	99.5034
DS10935042-DT201110_2020.TE.219096.1.5_Dr80	60	80	ATCCBAA679	BBMap	82.811	99.5408
DS10935042-DT201110_2020.TE.219096.1.5_Dr90	68	90	ATCCBAA679	BBMap	93.99	99.5392
DS10935043-DT201110_2020.TE.219096.1.6_Dr100	75	100	ATCCBAA679	BBMap	102.1466	99.4413
DS10935043-DT201110_2020.TE.219096.1.6_Dr10	8	10	ATCCBAA679	BBMap	11.0003	99.2555
DS10935043-DT201110_2020.TE.219096.1.6_Dr20	16	20	ATCCBAA679	BBMap	21.6923	99.3136
DS10935043-DT201110_2020.TE.219096.1.6_Dr30	23	30	ATCCBAA679	BBMap	31.2334	99.3337
DS10935043-DT201110_2020.TE.219096.1.6_Dr40	31	40	ATCCBAA679	BBMap	42.1566	99.3844
DS10935043-DT201110_2020.TE.219096.1.6_Dr50	38	50	ATCCBAA679	BBMap	51.8703	99.3666
DS10935043-DT201110_2020.TE.219096.1.6_Dr60	45	60	ATCCBAA679	BBMap	61.6099	99.3729
DS10935043-DT201110_2020.TE.219096.1.6_Dr70	53	70	ATCCBAA679	BBMap	72.6617	99.4073
DS10935043-DT201110_2020.TE.219096.1.6_Dr80	60	80	ATCCBAA679	BBMap	82.3662	99.3944
DS10935043-DT201110_2020.TE.219096.1.6_Dr90	68	90	ATCCBAA679	BBMap	93.2072	99.4227
DS10935048-DT201110_2020.TE.219105.1.1_Dr100	75	100	ATCC19114	BBMap	102.4744	99.4216
DS10935048-DT201110_2020.TE.219105.1.1_Dr10	8	10	ATCC19114	BBMap	10.9299	99.2182
DS10935048-DT201110_2020.TE.219105.1.1_Dr20	16	20	ATCC19114	BBMap	21.6042	99.277
DS10935048-DT201110_2020.TE.219105.1.1_Dr30	23	30	ATCC19114	BBMap	30.9015	99.2818
DS10935048-DT201110_2020.TE.219105.1.1_Dr40	31	40	ATCC19114	BBMap	41.5148	99.3282
DS10935048-DT201110_2020.TE.219105.1.1_Dr50	38	50	ATCC19114	BBMap	51.1386	99.3391
DS10935048-DT201110_2020.TE.219105.1.1_Dr60	45	60	ATCC19114	BBMap	60.8611	99.3629
DS10935048-DT201110_2020.TE.219105.1.1_Dr70	53	70	ATCC19114	BBMap	71.9481	99.4052
DS10935048-DT201110_2020.TE.219105.1.1_Dr80	60	80	ATCC19114	BBMap	81.5908	99.3873
DS10935048-DT201110_2020.TE.219105.1.1_Dr90	68	90	ATCC19114	BBMap	92.6686	99.423
DS10935049-DT201110_2020.TE.219105.1.2_Dr100	75	100	ATCC19114	BBMap	102.1106	99.3848
DS10935049-DT201110_2020.TE.219105.1.2_Dr10	8	10	ATCC19114	BBMap	10.9175	99.2003
DS10935049-DT201110_2020.TE.219105.1.2_Dr20	16	20	ATCC19114	BBMap	21.5546	99.2756
DS10935049-DT201110_2020.TE.219105.1.2_Dr30	23	30	ATCC19114	BBMap	30.8382	99.2916
DS10935049-DT201110_2020.TE.219105.1.2_Dr40	31	40	ATCC19114	BBMap	41.4369	99.3203
DS10935049-DT201110_2020.TE.219105.1.2_Dr50	38	50	ATCC19114	BBMap	50.9696	99.3606
DS10935049-DT201110_2020.TE.219105.1.2_Dr60	45	60	ATCC19114	BBMap	60.6636	99.3236
DS10935049-DT201110_2020.TE.219105.1.2_Dr70	53	70	ATCC19114	BBMap	71.6989	99.3587
DS10935049-DT201110_2020.TE.219105.1.2_Dr80	60	80	ATCC19114	BBMap	81.2798	99.3263
DS10935049-DT201110_2020.TE.219105.1.2_Dr90	68	90	ATCC19114	BBMap	92.3392	99.4246
DS10935050-DT201110_2020.TE.219105.1.3_Dr100	75	100	ATCC19114	BBMap	101.9529	99.3921
DS10935050-DT201110_2020.TE.219105.1.3_Dr10	8	10	ATCC19114	BBMap	10.9327	99.2163
DS10935050-DT201110_2020.TE.219105.1.3_Dr20	16	20	ATCC19114	BBMap	21.5146	99.2354
DS10935050-DT201110_2020.TE.219105.1.3_Dr30	23	30	ATCC19114	BBMap	30.7721	99.2596
DS10935050-DT201110_2020.TE.219105.1.3_Dr40	31	40	ATCC19114	BBMap	41.3223	99.3157
DS10935050-DT201110_2020.TE.219105.1.3_Dr50	38	50	ATCC19114	BBMap	50.8602	99.3281
DS10935050-DT201110_2020.TE.219105.1.3_Dr60	45	60	ATCC19114	BBMap	60.5906	99.3711
DS10935050-DT201110_2020.TE.219105.1.3_Dr70	53	70	ATCC19114	BBMap	71.5236	99.3704
DS10935050-DT201110_2020.TE.219105.1.3_Dr80	60	80	ATCC19114	BBMap	81.142	99.3283
DS10935050-DT201110_2020.TE.219105.1.3_Dr90	68	90	ATCC19114	BBMap	92.1854	99.3681
DS10935051-DT201110_2020.TE.219105.1.4_Dr100	75	100	ATCC19114	BBMap	104.4776	99.371
DS10935051-DT201110_2020.TE.219105.1.4_Dr10	8	10	ATCC19114	BBMap	11.1342	99.1928
DS10935051-DT201110_2020.TE.219105.1.4_Dr20	16	20	ATCC19114	BBMap	21.954	99.2469
DS10935051-DT201110_2020.TE.219105.1.4_Dr30	23	30	ATCC19114	BBMap	31.5496	99.2702
DS10935051-DT201110_2020.TE.219105.1.4_Dr40	31	40	ATCC19114	BBMap	42.7003	99.2884
DS10935051-DT201110_2020.TE.219105.1.4_Dr50	38	50	ATCC19114	BBMap	52.5502	99.3242
DS10935051-DT201110_2020.TE.219105.1.4_Dr60	45	60	ATCC19114	BBMap	62.3352	99.3422
DS10935051-DT201110_2020.TE.219105.1.4_Dr70	53	70	ATCC19114	BBMap	73.6327	99.3542
DS10935051-DT201110_2020.TE.219105.1.4_Dr80	60	80	ATCC19114	BBMap	83.4603	99.354
DS10935051-DT201110_2020.TE.219105.1.4_Dr90	68	90	ATCC19114	BBMap	94.7814	99.3706
DS10935052-DT201110_2020.TE.219105.1.5_Dr100	75	100	ATCC19114	BBMap	102.9687	99.4052
DS10935052-DT201110_2020.TE.219105.1.5_Dr10	8	10	ATCC19114	BBMap	11.0023	99.2164
DS10935052-DT201110_2020.TE.219105.1.5_Dr20	16	20	ATCC19114	BBMap	21.6646	99.2553
DS10935052-DT201110_2020.TE.219105.1.5_Dr30	23	30	ATCC19114	BBMap	30.9296	99.2971
DS10935052-DT201110_2020.TE.219105.1.5_Dr40	31	40	ATCC19114	BBMap	41.7474	99.3068
DS10935052-DT201110_2020.TE.219105.1.5_Dr50	38	50	ATCC19114	BBMap	51.4314	99.3374
DS10935052-DT201110_2020.TE.219105.1.5_Dr60	45	60	ATCC19114	BBMap	61.1691	99.3364
DS10935052-DT201110_2020.TE.219105.1.5_Dr70	53	70	ATCC19114	BBMap	72.2134	99.3337
DS10935052-DT201110_2020.TE.219105.1.5_Dr80	60	80	ATCC19114	BBMap	81.9377	99.3716
DS10935052-DT201110_2020.TE.219105.1.5_Dr90	68	90	ATCC19114	BBMap	93.1302	99.3925
DS10935053-DT201110_2020.TE.219105.1.6_Dr100	75	100	ATCC19114	BBMap	104.8022	99.4366
DS10935053-DT201110_2020.TE.219105.1.6_Dr10	8	10	ATCC19114	BBMap	11.1379	99.215
DS10935053-DT201110_2020.TE.219105.1.6_Dr20	16	20	ATCC19114	BBMap	21.9728	99.254
DS10935053-DT201110_2020.TE.219105.1.6_Dr30	23	30	ATCC19114	BBMap	31.4556	99.3236
DS10935053-DT201110_2020.TE.219105.1.6_Dr40	31	40	ATCC19114	BBMap	42.5122	99.3482
DS10935053-DT201110_2020.TE.219105.1.6_Dr50	38	50	ATCC19114	BBMap	52.4056	99.3296
DS10935053-DT201110_2020.TE.219105.1.6_Dr60	45	60	ATCC19114	BBMap	62.2299	99.3528
DS10935053-DT201110_2020.TE.219105.1.6_Dr70	53	70	ATCC19114	BBMap	73.4979	99.3616
DS10935053-DT201110_2020.TE.219105.1.6_Dr80	60	80	ATCC19114	BBMap	83.4079	99.4881
DS10935053-DT201110_2020.TE.219105.1.6_Dr90	68	90	ATCC19114	BBMap	94.7272	99.4067
DS10935054-DT201110_2020.TE.219109.1.1_Dr100	75	100	ATCC19115	BBMap	102.5873	99.4535
DS10935054-DT201110_2020.TE.219109.1.1_Dr10	8	10	ATCC19115	BBMap	10.9802	99.231
DS10935054-DT201110_2020.TE.219109.1.1_Dr20	16	20	ATCC19115	BBMap	21.6271	99.274
DS10935054-DT201110_2020.TE.219109.1.1_Dr30	23	30	ATCC19115	BBMap	30.9867	99.3475
DS10935054-DT201110_2020.TE.219109.1.1_Dr40	31	40	ATCC19115	BBMap	41.6312	99.3512
DS10935054-DT201110_2020.TE.219109.1.1_Dr50	38	50	ATCC19115	BBMap	51.2313	99.3946
DS10935054-DT201110_2020.TE.219109.1.1_Dr60	45	60	ATCC19115	BBMap	60.8914	99.5043
DS10935054-DT201110_2020.TE.219109.1.1_Dr70	53	70	ATCC19115	BBMap	72.0375	99.492
DS10935054-DT201110_2020.TE.219109.1.1_Dr80	60	80	ATCC19115	BBMap	81.7302	99.5894
DS10935054-DT201110_2020.TE.219109.1.1_Dr90	68	90	ATCC19115	BBMap	92.8509	99.5103
DS10935055-DT201110_2020.TE.219109.1.2_Dr100	75	100	ATCC19115	BBMap	103.3597	99.453
DS10935055-DT201110_2020.TE.219109.1.2_Dr10	8	10	ATCC19115	BBMap	11.0317	99.2319
DS10935055-DT201110_2020.TE.219109.1.2_Dr20	16	20	ATCC19115	BBMap	21.7369	99.3308
DS10935055-DT201110_2020.TE.219109.1.2_Dr30	23	30	ATCC19115	BBMap	31.1129	99.3634
DS10935055-DT201110_2020.TE.219109.1.2_Dr40	31	40	ATCC19115	BBMap	42.0559	99.3637
DS10935055-DT201110_2020.TE.219109.1.2_Dr50	38	50	ATCC19115	BBMap	51.7572	99.3972
DS10935055-DT201110_2020.TE.219109.1.2_Dr60	45	60	ATCC19115	BBMap	61.436	99.3837
DS10935055-DT201110_2020.TE.219109.1.2_Dr70	53	70	ATCC19115	BBMap	72.5079	99.4077
DS10935055-DT201110_2020.TE.219109.1.2_Dr80	60	80	ATCC19115	BBMap	82.3246	99.3984
DS10935055-DT201110_2020.TE.219109.1.2_Dr90	68	90	ATCC19115	BBMap	93.4889	99.415
DS10935056-DT201110_2020.TE.219109.1.3_Dr100	75	100	ATCC19115	BBMap	103.2496	99.4526
DS10935056-DT201110_2020.TE.219109.1.3_Dr10	8	10	ATCC19115	BBMap	10.9983	99.2599
DS10935056-DT201110_2020.TE.219109.1.3_Dr20	16	20	ATCC19115	BBMap	21.6723	99.3255
DS10935056-DT201110_2020.TE.219109.1.3_Dr30	23	30	ATCC19115	BBMap	31.0311	99.3594
DS10935056-DT201110_2020.TE.219109.1.3_Dr40	31	40	ATCC19115	BBMap	41.8965	99.3867
DS10935056-DT201110_2020.TE.219109.1.3_Dr50	38	50	ATCC19115	BBMap	51.6192	99.4063
DS10935056-DT201110_2020.TE.219109.1.3_Dr60	45	60	ATCC19115	BBMap	61.3309	99.42
DS10935056-DT201110_2020.TE.219109.1.3_Dr70	53	70	ATCC19115	BBMap	72.4462	99.4352
DS10935056-DT201110_2020.TE.219109.1.3_Dr80	60	80	ATCC19115	BBMap	82.2401	99.4358
DS10935056-DT201110_2020.TE.219109.1.3_Dr90	68	90	ATCC19115	BBMap	93.4321	99.4421
DS10935057-DT201110_2020.TE.219109.1.4_Dr100	75	100	ATCC19115	BBMap	102.0625	99.4454
DS10935057-DT201110_2020.TE.219109.1.4_Dr10	8	10	ATCC19115	BBMap	10.9329	99.2567
DS10935057-DT201110_2020.TE.219109.1.4_Dr20	16	20	ATCC19115	BBMap	21.602	99.3269
DS10935057-DT201110_2020.TE.219109.1.4_Dr30	23	30	ATCC19115	BBMap	30.8673	99.3249
DS10935057-DT201110_2020.TE.219109.1.4_Dr40	31	40	ATCC19115	BBMap	41.3978	99.3747
DS10935057-DT201110_2020.TE.219109.1.4_Dr50	38	50	ATCC19115	BBMap	50.905	99.3916
DS10935057-DT201110_2020.TE.219109.1.4_Dr60	45	60	ATCC19115	BBMap	60.5586	99.4247
DS10935057-DT201110_2020.TE.219109.1.4_Dr70	53	70	ATCC19115	BBMap	71.6547	99.4083
DS10935057-DT201110_2020.TE.219109.1.4_Dr80	60	80	ATCC19115	BBMap	81.304	99.4157
DS10935057-DT201110_2020.TE.219109.1.4_Dr90	68	90	ATCC19115	BBMap	92.3357	99.4493
DS10935058-DT201110_2020.TE.219109.1.5_Dr100	75	100	ATCC19115	BBMap	104.5917	99.4704
DS10935058-DT201110_2020.TE.219109.1.5_Dr10	8	10	ATCC19115	BBMap	11.2028	99.2547
DS10935058-DT201110_2020.TE.219109.1.5_Dr20	16	20	ATCC19115	BBMap	22.0591	99.3282
DS10935058-DT201110_2020.TE.219109.1.5_Dr30	23	30	ATCC19115	BBMap	31.7961	99.3274
DS10935058-DT201110_2020.TE.219109.1.5_Dr40	31	40	ATCC19115	BBMap	43.046	99.3375
DS10935058-DT201110_2020.TE.219109.1.5_Dr50	38	50	ATCC19115	BBMap	52.8826	99.3598
DS10935058-DT201110_2020.TE.219109.1.5_Dr60	45	60	ATCC19115	BBMap	62.7534	99.404
DS10935058-DT201110_2020.TE.219109.1.5_Dr70	53	70	ATCC19115	BBMap	74.0979	99.396
DS10935058-DT201110_2020.TE.219109.1.5_Dr80	60	80	ATCC19115	BBMap	84.005	99.4301
DS10935058-DT201110_2020.TE.219109.1.5_Dr90	68	90	ATCC19115	BBMap	95.2029	99.4404
DS10935059-DT201110_2020.TE.219109.1.6_Dr100	75	100	ATCC19115	BBMap	103.1824	99.4626
DS10935059-DT201110_2020.TE.219109.1.6_Dr10	8	10	ATCC19115	BBMap	10.9833	99.2534
DS10935059-DT201110_2020.TE.219109.1.6_Dr20	16	20	ATCC19115	BBMap	21.6599	99.2958
DS10935059-DT201110_2020.TE.219109.1.6_Dr30	23	30	ATCC19115	BBMap	30.9853	99.3378
DS10935059-DT201110_2020.TE.219109.1.6_Dr40	31	40	ATCC19115	BBMap	41.8505	99.3719
DS10935059-DT201110_2020.TE.219109.1.6_Dr50	38	50	ATCC19115	BBMap	51.5744	99.4146
DS10935059-DT201110_2020.TE.219109.1.6_Dr60	45	60	ATCC19115	BBMap	61.272	99.3953
DS10935059-DT201110_2020.TE.219109.1.6_Dr70	53	70	ATCC19115	BBMap	72.3574	99.4571
DS10935059-DT201110_2020.TE.219109.1.6_Dr80	60	80	ATCC19115	BBMap	82.1376	99.4403
DS10935059-DT201110_2020.TE.219109.1.6_Dr90	68	90	ATCC19115	BBMap	93.3015	99.4765
DS10700801-DT200908_2020.TE.126588.1.1_Dr100	75	100	ATCC19115	INNUca	97.72	NA
DS10700801-DT200908_2020.TE.126588.1.1_Dr10	8	10	ATCC19115	INNUca	11.2	NA
DS10700801-DT200908_2020.TE.126588.1.1_Dr20	16	20	ATCC19115	INNUca	21.39	NA
DS10700801-DT200908_2020.TE.126588.1.1_Dr30	23	30	ATCC19115	INNUca	29.44	NA
DS10700801-DT200908_2020.TE.126588.1.1_Dr40	31	40	ATCC19115	INNUca	40.35	NA
DS10700801-DT200908_2020.TE.126588.1.1_Dr50	38	50	ATCC19115	INNUca	47.39	NA
DS10700801-DT200908_2020.TE.126588.1.1_Dr60	45	60	ATCC19115	INNUca	57.49	NA
DS10700801-DT200908_2020.TE.126588.1.1_Dr70	53	70	ATCC19115	INNUca	67.35	NA
DS10700801-DT200908_2020.TE.126588.1.1_Dr80	60	80	ATCC19115	INNUca	77.4	NA
DS10700801-DT200908_2020.TE.126588.1.1_Dr90	68	90	ATCC19115	INNUca	86.45	NA
DS10700802-DT200908_2020.TE.126588.1.2_Dr100	75	100	ATCC19114	INNUca	99.15	NA
DS10700802-DT200908_2020.TE.126588.1.2_Dr10	8	10	ATCC19114	INNUca	11.2	NA
DS10700802-DT200908_2020.TE.126588.1.2_Dr20	16	20	ATCC19114	INNUca	20.73	NA
DS10700802-DT200908_2020.TE.126588.1.2_Dr30	23	30	ATCC19114	INNUca	28.35	NA
DS10700802-DT200908_2020.TE.126588.1.2_Dr40	31	40	ATCC19114	INNUca	39.67	NA
DS10700802-DT200908_2020.TE.126588.1.2_Dr50	38	50	ATCC19114	INNUca	51.04	NA
DS10700802-DT200908_2020.TE.126588.1.2_Dr60	45	60	ATCC19114	INNUca	57.47	NA
DS10700802-DT200908_2020.TE.126588.1.2_Dr70	53	70	ATCC19114	INNUca	68.24	NA
DS10700802-DT200908_2020.TE.126588.1.2_Dr80	60	80	ATCC19114	INNUca	78.61	NA
DS10700802-DT200908_2020.TE.126588.1.2_Dr90	68	90	ATCC19114	INNUca	88.58	NA
DS10700803-DT200908_2020.TE.126588.1.3_Dr100	75	100	ATCCBAA679	INNUca	96.2	NA
DS10700803-DT200908_2020.TE.126588.1.3_Dr10	8	10	ATCCBAA679	INNUca	11.1	NA
DS10700803-DT200908_2020.TE.126588.1.3_Dr20	16	20	ATCCBAA679	INNUca	21.65	NA
DS10700803-DT200908_2020.TE.126588.1.3_Dr30	23	30	ATCCBAA679	INNUca	28.98	NA
DS10700803-DT200908_2020.TE.126588.1.3_Dr40	31	40	ATCCBAA679	INNUca	37.53	NA
DS10700803-DT200908_2020.TE.126588.1.3_Dr50	38	50	ATCCBAA679	INNUca	54.07	NA
DS10700803-DT200908_2020.TE.126588.1.3_Dr60	45	60	ATCCBAA679	INNUca	57.22	NA
DS10700803-DT200908_2020.TE.126588.1.3_Dr70	53	70	ATCCBAA679	INNUca	68.22	NA
DS10700803-DT200908_2020.TE.126588.1.3_Dr80	60	80	ATCCBAA679	INNUca	77.73	NA
DS10700803-DT200908_2020.TE.126588.1.3_Dr90	68	90	ATCCBAA679	INNUca	86.8	NA
DS10700928-DT200908_2020.TE.114498.1.1_Dr100	75	100	ATCC19115	INNUca	94.41	NA
DS10700928-DT200908_2020.TE.114498.1.1_Dr10	8	10	ATCC19115	INNUca	11.2	NA
DS10700928-DT200908_2020.TE.114498.1.1_Dr20	16	20	ATCC19115	INNUca	20.57	NA
DS10700928-DT200908_2020.TE.114498.1.1_Dr30	23	30	ATCC19115	INNUca	27.7	NA
DS10700928-DT200908_2020.TE.114498.1.1_Dr40	31	40	ATCC19115	INNUca	37.65	NA
DS10700928-DT200908_2020.TE.114498.1.1_Dr50	38	50	ATCC19115	INNUca	46.43	NA
DS10700928-DT200908_2020.TE.114498.1.1_Dr60	45	60	ATCC19115	INNUca	56.78	NA
DS10700928-DT200908_2020.TE.114498.1.1_Dr70	53	70	ATCC19115	INNUca	68.43	NA
DS10700928-DT200908_2020.TE.114498.1.1_Dr80	60	80	ATCC19115	INNUca	77.8	NA
DS10700928-DT200908_2020.TE.114498.1.1_Dr90	68	90	ATCC19115	INNUca	88.37	NA
DS10700932-DT200908_2020.TE.114499.1.1_Dr100	75	100	ATCC19114	INNUca	99.24	NA
DS10700932-DT200908_2020.TE.114499.1.1_Dr10	8	10	ATCC19114	INNUca	11.2	NA
DS10700932-DT200908_2020.TE.114499.1.1_Dr20	16	20	ATCC19114	INNUca	21.25	NA
DS10700932-DT200908_2020.TE.114499.1.1_Dr30	23	30	ATCC19114	INNUca	28.96	NA
DS10700932-DT200908_2020.TE.114499.1.1_Dr40	31	40	ATCC19114	INNUca	41.44	NA
DS10700932-DT200908_2020.TE.114499.1.1_Dr50	38	50	ATCC19114	INNUca	48.84	NA
DS10700932-DT200908_2020.TE.114499.1.1_Dr60	45	60	ATCC19114	INNUca	61.87	NA
DS10700932-DT200908_2020.TE.114499.1.1_Dr70	53	70	ATCC19114	INNUca	69.1	NA
DS10700932-DT200908_2020.TE.114499.1.1_Dr80	60	80	ATCC19114	INNUca	77.76	NA
DS10700932-DT200908_2020.TE.114499.1.1_Dr90	68	90	ATCC19114	INNUca	89.75	NA
DS10700935-DT200908_2020.TE.114500.1.1_Dr100	75	100	ATCCBAA679	INNUca	98.7	NA
DS10700935-DT200908_2020.TE.114500.1.1_Dr10	8	10	ATCCBAA679	INNUca	11.1	NA
DS10700935-DT200908_2020.TE.114500.1.1_Dr20	16	20	ATCCBAA679	INNUca	23.06	NA
DS10700935-DT200908_2020.TE.114500.1.1_Dr30	23	30	ATCCBAA679	INNUca	29.27	NA
DS10700935-DT200908_2020.TE.114500.1.1_Dr40	31	40	ATCCBAA679	INNUca	40.16	NA
DS10700935-DT200908_2020.TE.114500.1.1_Dr50	38	50	ATCCBAA679	INNUca	49.82	NA
DS10700935-DT200908_2020.TE.114500.1.1_Dr60	45	60	ATCCBAA679	INNUca	58.3	NA
DS10700935-DT200908_2020.TE.114500.1.1_Dr70	53	70	ATCCBAA679	INNUca	70.8	NA
DS10700935-DT200908_2020.TE.114500.1.1_Dr80	60	80	ATCCBAA679	INNUca	76.52	NA
DS10700935-DT200908_2020.TE.114500.1.1_Dr90	68	90	ATCCBAA679	INNUca	88.55	NA
DS10801261-DT201009_2020.TE.155983.1.1_Dr100	75	100	ATCC19115	INNUca	94.92	NA
DS10801261-DT201009_2020.TE.155983.1.1_Dr10	8	10	ATCC19115	INNUca	11.2	NA
DS10801261-DT201009_2020.TE.155983.1.1_Dr20	16	20	ATCC19115	INNUca	20.7	NA
DS10801261-DT201009_2020.TE.155983.1.1_Dr30	23	30	ATCC19115	INNUca	28.86	NA
DS10801261-DT201009_2020.TE.155983.1.1_Dr40	31	40	ATCC19115	INNUca	36.64	NA
DS10801261-DT201009_2020.TE.155983.1.1_Dr50	38	50	ATCC19115	INNUca	48.14	NA
DS10801261-DT201009_2020.TE.155983.1.1_Dr60	45	60	ATCC19115	INNUca	57.57	NA
DS10801261-DT201009_2020.TE.155983.1.1_Dr70	53	70	ATCC19115	INNUca	66.87	NA
DS10801261-DT201009_2020.TE.155983.1.1_Dr80	60	80	ATCC19115	INNUca	73.7	NA
DS10801261-DT201009_2020.TE.155983.1.1_Dr90	68	90	ATCC19115	INNUca	86.96	NA
DS10801262-DT201009_2020.TE.155983.1.2_Dr100	75	100	ATCC19115	INNUca	94.97	NA
DS10801262-DT201009_2020.TE.155983.1.2_Dr10	8	10	ATCC19115	INNUca	11.2	NA
DS10801262-DT201009_2020.TE.155983.1.2_Dr20	16	20	ATCC19115	INNUca	19.6	NA
DS10801262-DT201009_2020.TE.155983.1.2_Dr30	23	30	ATCC19115	INNUca	27.84	NA
DS10801262-DT201009_2020.TE.155983.1.2_Dr40	31	40	ATCC19115	INNUca	37.63	NA
DS10801262-DT201009_2020.TE.155983.1.2_Dr50	38	50	ATCC19115	INNUca	49.6	NA
DS10801262-DT201009_2020.TE.155983.1.2_Dr60	45	60	ATCC19115	INNUca	57.53	NA
DS10801262-DT201009_2020.TE.155983.1.2_Dr70	53	70	ATCC19115	INNUca	67.36	NA
DS10801262-DT201009_2020.TE.155983.1.2_Dr80	60	80	ATCC19115	INNUca	78.18	NA
DS10801262-DT201009_2020.TE.155983.1.2_Dr90	68	90	ATCC19115	INNUca	87.12	NA
DS10801263-DT201009_2020.TE.155983.1.3_Dr100	75	100	ATCC19115	INNUca	93.48	NA
DS10801263-DT201009_2020.TE.155983.1.3_Dr10	8	10	ATCC19115	INNUca	11.1	NA
DS10801263-DT201009_2020.TE.155983.1.3_Dr20	16	20	ATCC19115	INNUca	21.41	NA
DS10801263-DT201009_2020.TE.155983.1.3_Dr30	23	30	ATCC19115	INNUca	29.86	NA
DS10801263-DT201009_2020.TE.155983.1.3_Dr40	31	40	ATCC19115	INNUca	36.39	NA
DS10801263-DT201009_2020.TE.155983.1.3_Dr50	38	50	ATCC19115	INNUca	49.3	NA
DS10801263-DT201009_2020.TE.155983.1.3_Dr60	45	60	ATCC19115	INNUca	57.55	NA
DS10801263-DT201009_2020.TE.155983.1.3_Dr70	53	70	ATCC19115	INNUca	65.96	NA
DS10801263-DT201009_2020.TE.155983.1.3_Dr80	60	80	ATCC19115	INNUca	77.74	NA
DS10801263-DT201009_2020.TE.155983.1.3_Dr90	68	90	ATCC19115	INNUca	87.1	NA
DS10801264-DT201009_2020.TE.155983.1.4_Dr100	75	100	ATCC19115	INNUca	96.17	NA
DS10801264-DT201009_2020.TE.155983.1.4_Dr10	8	10	ATCC19115	INNUca	11.1	NA
DS10801264-DT201009_2020.TE.155983.1.4_Dr20	16	20	ATCC19115	INNUca	20.98	NA
DS10801264-DT201009_2020.TE.155983.1.4_Dr30	23	30	ATCC19115	INNUca	31.51	NA
DS10801264-DT201009_2020.TE.155983.1.4_Dr40	31	40	ATCC19115	INNUca	39.94	NA
DS10801264-DT201009_2020.TE.155983.1.4_Dr50	38	50	ATCC19115	INNUca	46.54	NA
DS10801264-DT201009_2020.TE.155983.1.4_Dr60	45	60	ATCC19115	INNUca	60.35	NA
DS10801264-DT201009_2020.TE.155983.1.4_Dr70	53	70	ATCC19115	INNUca	68.42	NA
DS10801264-DT201009_2020.TE.155983.1.4_Dr80	60	80	ATCC19115	INNUca	76.98	NA
DS10801264-DT201009_2020.TE.155983.1.4_Dr90	68	90	ATCC19115	INNUca	86.05	NA
DS10801265-DT201009_2020.TE.155983.1.5_Dr100	75	100	ATCC19115	INNUca	93.64	NA
DS10801265-DT201009_2020.TE.155983.1.5_Dr10	8	10	ATCC19115	INNUca	11.1	NA
DS10801265-DT201009_2020.TE.155983.1.5_Dr20	16	20	ATCC19115	INNUca	20.37	NA
DS10801265-DT201009_2020.TE.155983.1.5_Dr30	23	30	ATCC19115	INNUca	29.87	NA
DS10801265-DT201009_2020.TE.155983.1.5_Dr40	31	40	ATCC19115	INNUca	40.06	NA
DS10801265-DT201009_2020.TE.155983.1.5_Dr50	38	50	ATCC19115	INNUca	47.7	NA
DS10801265-DT201009_2020.TE.155983.1.5_Dr60	45	60	ATCC19115	INNUca	56.9	NA
DS10801265-DT201009_2020.TE.155983.1.5_Dr70	53	70	ATCC19115	INNUca	69.11	NA
DS10801265-DT201009_2020.TE.155983.1.5_Dr80	60	80	ATCC19115	INNUca	79.3	NA
DS10801265-DT201009_2020.TE.155983.1.5_Dr90	68	90	ATCC19115	INNUca	88.28	NA
DS10801266-DT201009_2020.TE.155983.1.6_Dr100	75	100	ATCC19115	INNUca	97.47	NA
DS10801266-DT201009_2020.TE.155983.1.6_Dr10	8	10	ATCC19115	INNUca	11	NA
DS10801266-DT201009_2020.TE.155983.1.6_Dr20	16	20	ATCC19115	INNUca	21.63	NA
DS10801266-DT201009_2020.TE.155983.1.6_Dr30	23	30	ATCC19115	INNUca	31.35	NA
DS10801266-DT201009_2020.TE.155983.1.6_Dr40	31	40	ATCC19115	INNUca	38.34	NA
DS10801266-DT201009_2020.TE.155983.1.6_Dr50	38	50	ATCC19115	INNUca	49.2	NA
DS10801266-DT201009_2020.TE.155983.1.6_Dr60	45	60	ATCC19115	INNUca	56.65	NA
DS10801266-DT201009_2020.TE.155983.1.6_Dr70	53	70	ATCC19115	INNUca	67.94	NA
DS10801266-DT201009_2020.TE.155983.1.6_Dr80	60	80	ATCC19115	INNUca	76.96	NA
DS10801266-DT201009_2020.TE.155983.1.6_Dr90	68	90	ATCC19115	INNUca	82.56	NA
DS10801320-DT201009_2020.TE.155996.1.1_Dr100	75	100	ATCC19114	INNUca	94.35	NA
DS10801320-DT201009_2020.TE.155996.1.1_Dr10	8	10	ATCC19114	INNUca	11.2	NA
DS10801320-DT201009_2020.TE.155996.1.1_Dr20	16	20	ATCC19114	INNUca	20.38	NA
DS10801320-DT201009_2020.TE.155996.1.1_Dr30	23	30	ATCC19114	INNUca	29.34	NA
DS10801320-DT201009_2020.TE.155996.1.1_Dr40	31	40	ATCC19114	INNUca	38.64	NA
DS10801320-DT201009_2020.TE.155996.1.1_Dr50	38	50	ATCC19114	INNUca	51.13	NA
DS10801320-DT201009_2020.TE.155996.1.1_Dr60	45	60	ATCC19114	INNUca	56.23	NA
DS10801320-DT201009_2020.TE.155996.1.1_Dr70	53	70	ATCC19114	INNUca	66.55	NA
DS10801320-DT201009_2020.TE.155996.1.1_Dr80	60	80	ATCC19114	INNUca	78.05	NA
DS10801320-DT201009_2020.TE.155996.1.1_Dr90	68	90	ATCC19114	INNUca	87.05	NA
DS10801321-DT201009_2020.TE.155996.1.2_Dr100	75	100	ATCC19114	INNUca	98	NA
DS10801321-DT201009_2020.TE.155996.1.2_Dr10	8	10	ATCC19114	INNUca	11.1	NA
DS10801321-DT201009_2020.TE.155996.1.2_Dr20	16	20	ATCC19114	INNUca	20	NA
DS10801321-DT201009_2020.TE.155996.1.2_Dr30	23	30	ATCC19114	INNUca	26.54	NA
DS10801321-DT201009_2020.TE.155996.1.2_Dr40	31	40	ATCC19114	INNUca	40.02	NA
DS10801321-DT201009_2020.TE.155996.1.2_Dr50	38	50	ATCC19114	INNUca	48.04	NA
DS10801321-DT201009_2020.TE.155996.1.2_Dr60	45	60	ATCC19114	INNUca	56.07	NA
DS10801321-DT201009_2020.TE.155996.1.2_Dr70	53	70	ATCC19114	INNUca	68.83	NA
DS10801321-DT201009_2020.TE.155996.1.2_Dr80	60	80	ATCC19114	INNUca	80.17	NA
DS10801321-DT201009_2020.TE.155996.1.2_Dr90	68	90	ATCC19114	INNUca	89.4	NA
DS10801322-DT201009_2020.TE.155996.1.3_Dr100	75	100	ATCC19114	INNUca	98.01	NA
DS10801322-DT201009_2020.TE.155996.1.3_Dr10	8	10	ATCC19114	INNUca	11.2	NA
DS10801322-DT201009_2020.TE.155996.1.3_Dr20	16	20	ATCC19114	INNUca	20.52	NA
DS10801322-DT201009_2020.TE.155996.1.3_Dr30	23	30	ATCC19114	INNUca	30.56	NA
DS10801322-DT201009_2020.TE.155996.1.3_Dr40	31	40	ATCC19114	INNUca	40.04	NA
DS10801322-DT201009_2020.TE.155996.1.3_Dr50	38	50	ATCC19114	INNUca	48.97	NA
DS10801322-DT201009_2020.TE.155996.1.3_Dr60	45	60	ATCC19114	INNUca	57.35	NA
DS10801322-DT201009_2020.TE.155996.1.3_Dr70	53	70	ATCC19114	INNUca	69.48	NA
DS10801322-DT201009_2020.TE.155996.1.3_Dr80	60	80	ATCC19114	INNUca	78.04	NA
DS10801322-DT201009_2020.TE.155996.1.3_Dr90	68	90	ATCC19114	INNUca	87.41	NA
DS10801323-DT201009_2020.TE.155996.1.4_Dr100	75	100	ATCC19114	INNUca	98.57	NA
DS10801323-DT201009_2020.TE.155996.1.4_Dr10	8	10	ATCC19114	INNUca	11.2	NA
DS10801323-DT201009_2020.TE.155996.1.4_Dr20	16	20	ATCC19114	INNUca	21.65	NA
DS10801323-DT201009_2020.TE.155996.1.4_Dr30	23	30	ATCC19114	INNUca	27.72	NA
DS10801323-DT201009_2020.TE.155996.1.4_Dr40	31	40	ATCC19114	INNUca	39.13	NA
DS10801323-DT201009_2020.TE.155996.1.4_Dr50	38	50	ATCC19114	INNUca	49.72	NA
DS10801323-DT201009_2020.TE.155996.1.4_Dr60	45	60	ATCC19114	INNUca	57.21	NA
DS10801323-DT201009_2020.TE.155996.1.4_Dr70	53	70	ATCC19114	INNUca	69.3	NA
DS10801323-DT201009_2020.TE.155996.1.4_Dr80	60	80	ATCC19114	INNUca	76.12	NA
DS10801323-DT201009_2020.TE.155996.1.4_Dr90	68	90	ATCC19114	INNUca	87.28	NA
DS10801324-DT201009_2020.TE.155996.1.5_Dr100	75	100	ATCC19114	INNUca	98.55	NA
DS10801324-DT201009_2020.TE.155996.1.5_Dr10	8	10	ATCC19114	INNUca	11.2	NA
DS10801324-DT201009_2020.TE.155996.1.5_Dr20	16	20	ATCC19114	INNUca	22.87	NA
DS10801324-DT201009_2020.TE.155996.1.5_Dr30	23	30	ATCC19114	INNUca	32.31	NA
DS10801324-DT201009_2020.TE.155996.1.5_Dr40	31	40	ATCC19114	INNUca	38.63	NA
DS10801324-DT201009_2020.TE.155996.1.5_Dr50	38	50	ATCC19114	INNUca	49.12	NA
DS10801324-DT201009_2020.TE.155996.1.5_Dr60	45	60	ATCC19114	INNUca	59.49	NA
DS10801324-DT201009_2020.TE.155996.1.5_Dr70	53	70	ATCC19114	INNUca	71.84	NA
DS10801324-DT201009_2020.TE.155996.1.5_Dr80	60	80	ATCC19114	INNUca	76.17	NA
DS10801324-DT201009_2020.TE.155996.1.5_Dr90	68	90	ATCC19114	INNUca	89.14	NA
DS10801325-DT201009_2020.TE.155996.1.6_Dr100	75	100	ATCC19114	INNUca	96.7	NA
DS10801325-DT201009_2020.TE.155996.1.6_Dr10	8	10	ATCC19114	INNUca	11.2	NA
DS10801325-DT201009_2020.TE.155996.1.6_Dr20	16	20	ATCC19114	INNUca	21.4	NA
DS10801325-DT201009_2020.TE.155996.1.6_Dr30	23	30	ATCC19114	INNUca	30.89	NA
DS10801325-DT201009_2020.TE.155996.1.6_Dr40	31	40	ATCC19114	INNUca	40.4	NA
DS10801325-DT201009_2020.TE.155996.1.6_Dr50	38	50	ATCC19114	INNUca	50.65	NA
DS10801325-DT201009_2020.TE.155996.1.6_Dr60	45	60	ATCC19114	INNUca	56.51	NA
DS10801325-DT201009_2020.TE.155996.1.6_Dr70	53	70	ATCC19114	INNUca	68.24	NA
DS10801325-DT201009_2020.TE.155996.1.6_Dr80	60	80	ATCC19114	INNUca	79.26	NA
DS10801325-DT201009_2020.TE.155996.1.6_Dr90	68	90	ATCC19114	INNUca	93.6	NA
DS10801333-DT201009_2020.TE.156004.1.1_Dr100	75	100	ATCCBAA679	INNUca	101.03	NA
DS10801333-DT201009_2020.TE.156004.1.1_Dr10	8	10	ATCCBAA679	INNUca	11.2	NA
DS10801333-DT201009_2020.TE.156004.1.1_Dr20	16	20	ATCCBAA679	INNUca	21.63	NA
DS10801333-DT201009_2020.TE.156004.1.1_Dr30	23	30	ATCCBAA679	INNUca	30.76	NA
DS10801333-DT201009_2020.TE.156004.1.1_Dr40	31	40	ATCCBAA679	INNUca	43.28	NA
DS10801333-DT201009_2020.TE.156004.1.1_Dr50	38	50	ATCCBAA679	INNUca	50.86	NA
DS10801333-DT201009_2020.TE.156004.1.1_Dr60	45	60	ATCCBAA679	INNUca	60.72	NA
DS10801333-DT201009_2020.TE.156004.1.1_Dr70	53	70	ATCCBAA679	INNUca	68.56	NA
DS10801333-DT201009_2020.TE.156004.1.1_Dr80	60	80	ATCCBAA679	INNUca	81.45	NA
DS10801333-DT201009_2020.TE.156004.1.1_Dr90	68	90	ATCCBAA679	INNUca	88.63	NA
DS10801334-DT201009_2020.TE.156004.1.2_Dr100	75	100	ATCCBAA679	INNUca	96.96	NA
DS10801334-DT201009_2020.TE.156004.1.2_Dr10	8	10	ATCCBAA679	INNUca	11	NA
DS10801334-DT201009_2020.TE.156004.1.2_Dr20	16	20	ATCCBAA679	INNUca	21.41	NA
DS10801334-DT201009_2020.TE.156004.1.2_Dr30	23	30	ATCCBAA679	INNUca	29.42	NA
DS10801334-DT201009_2020.TE.156004.1.2_Dr40	31	40	ATCCBAA679	INNUca	41.53	NA
DS10801334-DT201009_2020.TE.156004.1.2_Dr50	38	50	ATCCBAA679	INNUca	48.53	NA
DS10801334-DT201009_2020.TE.156004.1.2_Dr60	45	60	ATCCBAA679	INNUca	57	NA
DS10801334-DT201009_2020.TE.156004.1.2_Dr70	53	70	ATCCBAA679	INNUca	69.88	NA
DS10801334-DT201009_2020.TE.156004.1.2_Dr80	60	80	ATCCBAA679	INNUca	78.35	NA
DS10801334-DT201009_2020.TE.156004.1.2_Dr90	68	90	ATCCBAA679	INNUca	93.5	NA
DS10801335-DT201009_2020.TE.156004.1.3_Dr100	75	100	ATCCBAA679	INNUca	95.45	NA
DS10801335-DT201009_2020.TE.156004.1.3_Dr10	8	10	ATCCBAA679	INNUca	11.1	NA
DS10801335-DT201009_2020.TE.156004.1.3_Dr20	16	20	ATCCBAA679	INNUca	20.66	NA
DS10801335-DT201009_2020.TE.156004.1.3_Dr30	23	30	ATCCBAA679	INNUca	30.46	NA
DS10801335-DT201009_2020.TE.156004.1.3_Dr40	31	40	ATCCBAA679	INNUca	43.51	NA
DS10801335-DT201009_2020.TE.156004.1.3_Dr50	38	50	ATCCBAA679	INNUca	48.11	NA
DS10801335-DT201009_2020.TE.156004.1.3_Dr60	45	60	ATCCBAA679	INNUca	57.21	NA
DS10801335-DT201009_2020.TE.156004.1.3_Dr70	53	70	ATCCBAA679	INNUca	68.89	NA
DS10801335-DT201009_2020.TE.156004.1.3_Dr80	60	80	ATCCBAA679	INNUca	79.15	NA
DS10801335-DT201009_2020.TE.156004.1.3_Dr90	68	90	ATCCBAA679	INNUca	87.8	NA
DS10801336-DT201009_2020.TE.156004.1.4_Dr100	75	100	ATCCBAA679	INNUca	97.5	NA
DS10801336-DT201009_2020.TE.156004.1.4_Dr10	8	10	ATCCBAA679	INNUca	11.1	NA
DS10801336-DT201009_2020.TE.156004.1.4_Dr20	16	20	ATCCBAA679	INNUca	21.28	NA
DS10801336-DT201009_2020.TE.156004.1.4_Dr30	23	30	ATCCBAA679	INNUca	29.84	NA
DS10801336-DT201009_2020.TE.156004.1.4_Dr40	31	40	ATCCBAA679	INNUca	40.54	NA
DS10801336-DT201009_2020.TE.156004.1.4_Dr50	38	50	ATCCBAA679	INNUca	49.48	NA
DS10801336-DT201009_2020.TE.156004.1.4_Dr60	45	60	ATCCBAA679	INNUca	59.75	NA
DS10801336-DT201009_2020.TE.156004.1.4_Dr70	53	70	ATCCBAA679	INNUca	71.45	NA
DS10801336-DT201009_2020.TE.156004.1.4_Dr80	60	80	ATCCBAA679	INNUca	79.16	NA
DS10801336-DT201009_2020.TE.156004.1.4_Dr90	68	90	ATCCBAA679	INNUca	92.22	NA
DS10801337-DT201009_2020.TE.156004.1.5_Dr100	75	100	ATCCBAA679	INNUca	95.91	NA
DS10801337-DT201009_2020.TE.156004.1.5_Dr10	8	10	ATCCBAA679	INNUca	11.2	NA
DS10801337-DT201009_2020.TE.156004.1.5_Dr20	16	20	ATCCBAA679	INNUca	21.03	NA
DS10801337-DT201009_2020.TE.156004.1.5_Dr30	23	30	ATCCBAA679	INNUca	30.38	NA
DS10801337-DT201009_2020.TE.156004.1.5_Dr40	31	40	ATCCBAA679	INNUca	41.08	NA
DS10801337-DT201009_2020.TE.156004.1.5_Dr50	38	50	ATCCBAA679	INNUca	48.39	NA
DS10801337-DT201009_2020.TE.156004.1.5_Dr60	45	60	ATCCBAA679	INNUca	58.13	NA
DS10801337-DT201009_2020.TE.156004.1.5_Dr70	53	70	ATCCBAA679	INNUca	71.22	NA
DS10801337-DT201009_2020.TE.156004.1.5_Dr80	60	80	ATCCBAA679	INNUca	78.86	NA
DS10801337-DT201009_2020.TE.156004.1.5_Dr90	68	90	ATCCBAA679	INNUca	89.74	NA
DS10801338-DT201009_2020.TE.156004.1.6_Dr100	75	100	ATCCBAA679	INNUca	101.12	NA
DS10801338-DT201009_2020.TE.156004.1.6_Dr10	8	10	ATCCBAA679	INNUca	11.2	NA
DS10801338-DT201009_2020.TE.156004.1.6_Dr20	16	20	ATCCBAA679	INNUca	21.57	NA
DS10801338-DT201009_2020.TE.156004.1.6_Dr30	23	30	ATCCBAA679	INNUca	29.67	NA
DS10801338-DT201009_2020.TE.156004.1.6_Dr40	31	40	ATCCBAA679	INNUca	41.28	NA
DS10801338-DT201009_2020.TE.156004.1.6_Dr50	38	50	ATCCBAA679	INNUca	46.34	NA
DS10801338-DT201009_2020.TE.156004.1.6_Dr60	45	60	ATCCBAA679	INNUca	57.59	NA
DS10801338-DT201009_2020.TE.156004.1.6_Dr70	53	70	ATCCBAA679	INNUca	71.42	NA
DS10801338-DT201009_2020.TE.156004.1.6_Dr80	60	80	ATCCBAA679	INNUca	80.51	NA
DS10801338-DT201009_2020.TE.156004.1.6_Dr90	68	90	ATCCBAA679	INNUca	88.37	NA
DS10935038-DT201110_2020.TE.219096.1.1_Dr100	75	100	ATCCBAA679	INNUca	100.83	NA
DS10935038-DT201110_2020.TE.219096.1.1_Dr10	8	10	ATCCBAA679	INNUca	11.6	NA
DS10935038-DT201110_2020.TE.219096.1.1_Dr20	16	20	ATCCBAA679	INNUca	21.48	NA
DS10935038-DT201110_2020.TE.219096.1.1_Dr30	23	30	ATCCBAA679	INNUca	31.79	NA
DS10935038-DT201110_2020.TE.219096.1.1_Dr40	31	40	ATCCBAA679	INNUca	43.79	NA
DS10935038-DT201110_2020.TE.219096.1.1_Dr50	38	50	ATCCBAA679	INNUca	51.35	NA
DS10935038-DT201110_2020.TE.219096.1.1_Dr60	45	60	ATCCBAA679	INNUca	64.98	NA
DS10935038-DT201110_2020.TE.219096.1.1_Dr70	53	70	ATCCBAA679	INNUca	73.59	NA
DS10935038-DT201110_2020.TE.219096.1.1_Dr80	60	80	ATCCBAA679	INNUca	83.9	NA
DS10935038-DT201110_2020.TE.219096.1.1_Dr90	68	90	ATCCBAA679	INNUca	92.33	NA
DS10935039-DT201110_2020.TE.219096.1.2_Dr100	75	100	ATCCBAA679	INNUca	93.45	NA
DS10935039-DT201110_2020.TE.219096.1.2_Dr10	8	10	ATCCBAA679	INNUca	11.6	NA
DS10935039-DT201110_2020.TE.219096.1.2_Dr20	16	20	ATCCBAA679	INNUca	23.65	NA
DS10935039-DT201110_2020.TE.219096.1.2_Dr30	23	30	ATCCBAA679	INNUca	30.5	NA
DS10935039-DT201110_2020.TE.219096.1.2_Dr40	31	40	ATCCBAA679	INNUca	42.93	NA
DS10935039-DT201110_2020.TE.219096.1.2_Dr50	38	50	ATCCBAA679	INNUca	51.98	NA
DS10935039-DT201110_2020.TE.219096.1.2_Dr60	45	60	ATCCBAA679	INNUca	61.48	NA
DS10935039-DT201110_2020.TE.219096.1.2_Dr70	53	70	ATCCBAA679	INNUca	70.21	NA
DS10935039-DT201110_2020.TE.219096.1.2_Dr80	60	80	ATCCBAA679	INNUca	77.02	NA
DS10935039-DT201110_2020.TE.219096.1.2_Dr90	68	90	ATCCBAA679	INNUca	86.41	NA
DS10935040-DT201110_2020.TE.219096.1.3_Dr100	75	100	ATCCBAA679	INNUca	94.83	NA
DS10935040-DT201110_2020.TE.219096.1.3_Dr10	8	10	ATCCBAA679	INNUca	11.2	NA
DS10935040-DT201110_2020.TE.219096.1.3_Dr20	16	20	ATCCBAA679	INNUca	22.11	NA
DS10935040-DT201110_2020.TE.219096.1.3_Dr30	23	30	ATCCBAA679	INNUca	27.42	NA
DS10935040-DT201110_2020.TE.219096.1.3_Dr40	31	40	ATCCBAA679	INNUca	41.9	NA
DS10935040-DT201110_2020.TE.219096.1.3_Dr50	38	50	ATCCBAA679	INNUca	47.54	NA
DS10935040-DT201110_2020.TE.219096.1.3_Dr60	45	60	ATCCBAA679	INNUca	60.78	NA
DS10935040-DT201110_2020.TE.219096.1.3_Dr70	53	70	ATCCBAA679	INNUca	68.75	NA
DS10935040-DT201110_2020.TE.219096.1.3_Dr80	60	80	ATCCBAA679	INNUca	81.79	NA
DS10935040-DT201110_2020.TE.219096.1.3_Dr90	68	90	ATCCBAA679	INNUca	87.26	NA
DS10935041-DT201110_2020.TE.219096.1.4_Dr100	75	100	ATCCBAA679	INNUca	95.51	NA
DS10935041-DT201110_2020.TE.219096.1.4_Dr10	8	10	ATCCBAA679	INNUca	11.2	NA
DS10935041-DT201110_2020.TE.219096.1.4_Dr20	16	20	ATCCBAA679	INNUca	21.01	NA
DS10935041-DT201110_2020.TE.219096.1.4_Dr30	23	30	ATCCBAA679	INNUca	30.93	NA
DS10935041-DT201110_2020.TE.219096.1.4_Dr40	31	40	ATCCBAA679	INNUca	41.4	NA
DS10935041-DT201110_2020.TE.219096.1.4_Dr50	38	50	ATCCBAA679	INNUca	50.55	NA
DS10935041-DT201110_2020.TE.219096.1.4_Dr60	45	60	ATCCBAA679	INNUca	57.34	NA
DS10935041-DT201110_2020.TE.219096.1.4_Dr70	53	70	ATCCBAA679	INNUca	69.71	NA
DS10935041-DT201110_2020.TE.219096.1.4_Dr80	60	80	ATCCBAA679	INNUca	81.98	NA
DS10935041-DT201110_2020.TE.219096.1.4_Dr90	68	90	ATCCBAA679	INNUca	89.29	NA
DS10935042-DT201110_2020.TE.219096.1.5_Dr100	75	100	ATCCBAA679	INNUca	98.63	NA
DS10935042-DT201110_2020.TE.219096.1.5_Dr10	8	10	ATCCBAA679	INNUca	11.3	NA
DS10935042-DT201110_2020.TE.219096.1.5_Dr20	16	20	ATCCBAA679	INNUca	21.76	NA
DS10935042-DT201110_2020.TE.219096.1.5_Dr30	23	30	ATCCBAA679	INNUca	29.31	NA
DS10935042-DT201110_2020.TE.219096.1.5_Dr40	31	40	ATCCBAA679	INNUca	40.59	NA
DS10935042-DT201110_2020.TE.219096.1.5_Dr50	38	50	ATCCBAA679	INNUca	51.56	NA
DS10935042-DT201110_2020.TE.219096.1.5_Dr60	45	60	ATCCBAA679	INNUca	59.79	NA
DS10935042-DT201110_2020.TE.219096.1.5_Dr70	53	70	ATCCBAA679	INNUca	73.39	NA
DS10935042-DT201110_2020.TE.219096.1.5_Dr80	60	80	ATCCBAA679	INNUca	82.05	NA
DS10935042-DT201110_2020.TE.219096.1.5_Dr90	68	90	ATCCBAA679	INNUca	88.69	NA
DS10935043-DT201110_2020.TE.219096.1.6_Dr100	75	100	ATCCBAA679	INNUca	100.61	NA
DS10935043-DT201110_2020.TE.219096.1.6_Dr10	8	10	ATCCBAA679	INNUca	11.3	NA
DS10935043-DT201110_2020.TE.219096.1.6_Dr20	16	20	ATCCBAA679	INNUca	22.78	NA
DS10935043-DT201110_2020.TE.219096.1.6_Dr30	23	30	ATCCBAA679	INNUca	28.84	NA
DS10935043-DT201110_2020.TE.219096.1.6_Dr40	31	40	ATCCBAA679	INNUca	39.37	NA
DS10935043-DT201110_2020.TE.219096.1.6_Dr50	38	50	ATCCBAA679	INNUca	50.09	NA
DS10935043-DT201110_2020.TE.219096.1.6_Dr60	45	60	ATCCBAA679	INNUca	59.31	NA
DS10935043-DT201110_2020.TE.219096.1.6_Dr70	53	70	ATCCBAA679	INNUca	68.81	NA
DS10935043-DT201110_2020.TE.219096.1.6_Dr80	60	80	ATCCBAA679	INNUca	79.82	NA
DS10935043-DT201110_2020.TE.219096.1.6_Dr90	68	90	ATCCBAA679	INNUca	88.87	NA
DS10935048-DT201110_2020.TE.219105.1.1_Dr100	75	100	ATCC19114	INNUca	96.85	NA
DS10935048-DT201110_2020.TE.219105.1.1_Dr10	8	10	ATCC19114	INNUca	11.3	NA
DS10935048-DT201110_2020.TE.219105.1.1_Dr20	16	20	ATCC19114	INNUca	20.17	NA
DS10935048-DT201110_2020.TE.219105.1.1_Dr30	23	30	ATCC19114	INNUca	31.63	NA
DS10935048-DT201110_2020.TE.219105.1.1_Dr40	31	40	ATCC19114	INNUca	39.7	NA
DS10935048-DT201110_2020.TE.219105.1.1_Dr50	38	50	ATCC19114	INNUca	47.23	NA
DS10935048-DT201110_2020.TE.219105.1.1_Dr60	45	60	ATCC19114	INNUca	59.67	NA
DS10935048-DT201110_2020.TE.219105.1.1_Dr70	53	70	ATCC19114	INNUca	69.25	NA
DS10935048-DT201110_2020.TE.219105.1.1_Dr80	60	80	ATCC19114	INNUca	77.21	NA
DS10935048-DT201110_2020.TE.219105.1.1_Dr90	68	90	ATCC19114	INNUca	89.69	NA
DS10935049-DT201110_2020.TE.219105.1.2_Dr100	75	100	ATCC19114	INNUca	99.75	NA
DS10935049-DT201110_2020.TE.219105.1.2_Dr10	8	10	ATCC19114	INNUca	11.3	NA
DS10935049-DT201110_2020.TE.219105.1.2_Dr20	16	20	ATCC19114	INNUca	20.98	NA
DS10935049-DT201110_2020.TE.219105.1.2_Dr30	23	30	ATCC19114	INNUca	29.95	NA
DS10935049-DT201110_2020.TE.219105.1.2_Dr40	31	40	ATCC19114	INNUca	41.05	NA
DS10935049-DT201110_2020.TE.219105.1.2_Dr50	38	50	ATCC19114	INNUca	49.18	NA
DS10935049-DT201110_2020.TE.219105.1.2_Dr60	45	60	ATCC19114	INNUca	57.67	NA
DS10935049-DT201110_2020.TE.219105.1.2_Dr70	53	70	ATCC19114	INNUca	70.18	NA
DS10935049-DT201110_2020.TE.219105.1.2_Dr80	60	80	ATCC19114	INNUca	76.87	NA
DS10935049-DT201110_2020.TE.219105.1.2_Dr90	68	90	ATCC19114	INNUca	89.09	NA
DS10935050-DT201110_2020.TE.219105.1.3_Dr100	75	100	ATCC19114	INNUca	99.74	NA
DS10935050-DT201110_2020.TE.219105.1.3_Dr10	8	10	ATCC19114	INNUca	11.3	NA
DS10935050-DT201110_2020.TE.219105.1.3_Dr20	16	20	ATCC19114	INNUca	19.24	NA
DS10935050-DT201110_2020.TE.219105.1.3_Dr30	23	30	ATCC19114	INNUca	30.01	NA
DS10935050-DT201110_2020.TE.219105.1.3_Dr40	31	40	ATCC19114	INNUca	41.13	NA
DS10935050-DT201110_2020.TE.219105.1.3_Dr50	38	50	ATCC19114	INNUca	50.42	NA
DS10935050-DT201110_2020.TE.219105.1.3_Dr60	45	60	ATCC19114	INNUca	59.35	NA
DS10935050-DT201110_2020.TE.219105.1.3_Dr70	53	70	ATCC19114	INNUca	69.03	NA
DS10935050-DT201110_2020.TE.219105.1.3_Dr80	60	80	ATCC19114	INNUca	81.02	NA
DS10935050-DT201110_2020.TE.219105.1.3_Dr90	68	90	ATCC19114	INNUca	87.85	NA
DS10935051-DT201110_2020.TE.219105.1.4_Dr100	75	100	ATCC19114	INNUca	99.56	NA
DS10935051-DT201110_2020.TE.219105.1.4_Dr10	8	10	ATCC19114	INNUca	11.5	NA
DS10935051-DT201110_2020.TE.219105.1.4_Dr20	16	20	ATCC19114	INNUca	21.17	NA
DS10935051-DT201110_2020.TE.219105.1.4_Dr30	23	30	ATCC19114	INNUca	30.44	NA
DS10935051-DT201110_2020.TE.219105.1.4_Dr40	31	40	ATCC19114	INNUca	41.43	NA
DS10935051-DT201110_2020.TE.219105.1.4_Dr50	38	50	ATCC19114	INNUca	48.27	NA
DS10935051-DT201110_2020.TE.219105.1.4_Dr60	45	60	ATCC19114	INNUca	60.07	NA
DS10935051-DT201110_2020.TE.219105.1.4_Dr70	53	70	ATCC19114	INNUca	68.68	NA
DS10935051-DT201110_2020.TE.219105.1.4_Dr80	60	80	ATCC19114	INNUca	80.99	NA
DS10935051-DT201110_2020.TE.219105.1.4_Dr90	68	90	ATCC19114	INNUca	89.7	NA
DS10935052-DT201110_2020.TE.219105.1.5_Dr100	75	100	ATCC19114	INNUca	98.12	NA
DS10935052-DT201110_2020.TE.219105.1.5_Dr10	8	10	ATCC19114	INNUca	11.4	NA
DS10935052-DT201110_2020.TE.219105.1.5_Dr20	16	20	ATCC19114	INNUca	21.91	NA
DS10935052-DT201110_2020.TE.219105.1.5_Dr30	23	30	ATCC19114	INNUca	30.57	NA
DS10935052-DT201110_2020.TE.219105.1.5_Dr40	31	40	ATCC19114	INNUca	39.52	NA
DS10935052-DT201110_2020.TE.219105.1.5_Dr50	38	50	ATCC19114	INNUca	50.35	NA
DS10935052-DT201110_2020.TE.219105.1.5_Dr60	45	60	ATCC19114	INNUca	60.83	NA
DS10935052-DT201110_2020.TE.219105.1.5_Dr70	53	70	ATCC19114	INNUca	69.1	NA
DS10935052-DT201110_2020.TE.219105.1.5_Dr80	60	80	ATCC19114	INNUca	80.77	NA
DS10935052-DT201110_2020.TE.219105.1.5_Dr90	68	90	ATCC19114	INNUca	90.42	NA
DS10935053-DT201110_2020.TE.219105.1.6_Dr100	75	100	ATCC19114	INNUca	98.41	NA
DS10935053-DT201110_2020.TE.219105.1.6_Dr10	8	10	ATCC19114	INNUca	11.5	NA
DS10935053-DT201110_2020.TE.219105.1.6_Dr20	16	20	ATCC19114	INNUca	20.99	NA
DS10935053-DT201110_2020.TE.219105.1.6_Dr30	23	30	ATCC19114	INNUca	30.94	NA
DS10935053-DT201110_2020.TE.219105.1.6_Dr40	31	40	ATCC19114	INNUca	40.69	NA
DS10935053-DT201110_2020.TE.219105.1.6_Dr50	38	50	ATCC19114	INNUca	50.08	NA
DS10935053-DT201110_2020.TE.219105.1.6_Dr60	45	60	ATCC19114	INNUca	61.83	NA
DS10935053-DT201110_2020.TE.219105.1.6_Dr70	53	70	ATCC19114	INNUca	75.21	NA
DS10935053-DT201110_2020.TE.219105.1.6_Dr80	60	80	ATCC19114	INNUca	80.91	NA
DS10935053-DT201110_2020.TE.219105.1.6_Dr90	68	90	ATCC19114	INNUca	91.21	NA
DS10935054-DT201110_2020.TE.219109.1.1_Dr100	75	100	ATCC19115	INNUca	96.84	NA
DS10935054-DT201110_2020.TE.219109.1.1_Dr10	8	10	ATCC19115	INNUca	11.2	NA
DS10935054-DT201110_2020.TE.219109.1.1_Dr20	16	20	ATCC19115	INNUca	20.71	NA
DS10935054-DT201110_2020.TE.219109.1.1_Dr30	23	30	ATCC19115	INNUca	29.74	NA
DS10935054-DT201110_2020.TE.219109.1.1_Dr40	31	40	ATCC19115	INNUca	38.25	NA
DS10935054-DT201110_2020.TE.219109.1.1_Dr50	38	50	ATCC19115	INNUca	51.26	NA
DS10935054-DT201110_2020.TE.219109.1.1_Dr60	45	60	ATCC19115	INNUca	59.16	NA
DS10935054-DT201110_2020.TE.219109.1.1_Dr70	53	70	ATCC19115	INNUca	63.88	NA
DS10935054-DT201110_2020.TE.219109.1.1_Dr80	60	80	ATCC19115	INNUca	79.82	NA
DS10935054-DT201110_2020.TE.219109.1.1_Dr90	68	90	ATCC19115	INNUca	90.47	NA
DS10935055-DT201110_2020.TE.219109.1.2_Dr100	75	100	ATCC19115	INNUca	98.47	NA
DS10935055-DT201110_2020.TE.219109.1.2_Dr10	8	10	ATCC19115	INNUca	11.3	NA
DS10935055-DT201110_2020.TE.219109.1.2_Dr20	16	20	ATCC19115	INNUca	21.78	NA
DS10935055-DT201110_2020.TE.219109.1.2_Dr30	23	30	ATCC19115	INNUca	28.72	NA
DS10935055-DT201110_2020.TE.219109.1.2_Dr40	31	40	ATCC19115	INNUca	38.45	NA
DS10935055-DT201110_2020.TE.219109.1.2_Dr50	38	50	ATCC19115	INNUca	50.83	NA
DS10935055-DT201110_2020.TE.219109.1.2_Dr60	45	60	ATCC19115	INNUca	60.58	NA
DS10935055-DT201110_2020.TE.219109.1.2_Dr70	53	70	ATCC19115	INNUca	69.76	NA
DS10935055-DT201110_2020.TE.219109.1.2_Dr80	60	80	ATCC19115	INNUca	80.06	NA
DS10935055-DT201110_2020.TE.219109.1.2_Dr90	68	90	ATCC19115	INNUca	87.74	NA
DS10935056-DT201110_2020.TE.219109.1.3_Dr100	75	100	ATCC19115	INNUca	97.71	NA
DS10935056-DT201110_2020.TE.219109.1.3_Dr10	8	10	ATCC19115	INNUca	11.3	NA
DS10935056-DT201110_2020.TE.219109.1.3_Dr20	16	20	ATCC19115	INNUca	21.05	NA
DS10935056-DT201110_2020.TE.219109.1.3_Dr30	23	30	ATCC19115	INNUca	29.54	NA
DS10935056-DT201110_2020.TE.219109.1.3_Dr40	31	40	ATCC19115	INNUca	39.56	NA
DS10935056-DT201110_2020.TE.219109.1.3_Dr50	38	50	ATCC19115	INNUca	49.77	NA
DS10935056-DT201110_2020.TE.219109.1.3_Dr60	45	60	ATCC19115	INNUca	57.69	NA
DS10935056-DT201110_2020.TE.219109.1.3_Dr70	53	70	ATCC19115	INNUca	68.04	NA
DS10935056-DT201110_2020.TE.219109.1.3_Dr80	60	80	ATCC19115	INNUca	79.46	NA
DS10935056-DT201110_2020.TE.219109.1.3_Dr90	68	90	ATCC19115	INNUca	88.68	NA
DS10935057-DT201110_2020.TE.219109.1.4_Dr100	75	100	ATCC19115	INNUca	95.56	NA
DS10935057-DT201110_2020.TE.219109.1.4_Dr10	8	10	ATCC19115	INNUca	11.2	NA
DS10935057-DT201110_2020.TE.219109.1.4_Dr20	16	20	ATCC19115	INNUca	18.44	NA
DS10935057-DT201110_2020.TE.219109.1.4_Dr30	23	30	ATCC19115	INNUca	29.19	NA
DS10935057-DT201110_2020.TE.219109.1.4_Dr40	31	40	ATCC19115	INNUca	39.04	NA
DS10935057-DT201110_2020.TE.219109.1.4_Dr50	38	50	ATCC19115	INNUca	46.87	NA
DS10935057-DT201110_2020.TE.219109.1.4_Dr60	45	60	ATCC19115	INNUca	57.22	NA
DS10935057-DT201110_2020.TE.219109.1.4_Dr70	53	70	ATCC19115	INNUca	67.11	NA
DS10935057-DT201110_2020.TE.219109.1.4_Dr80	60	80	ATCC19115	INNUca	79.27	NA
DS10935057-DT201110_2020.TE.219109.1.4_Dr90	68	90	ATCC19115	INNUca	82.8	NA
DS10935058-DT201110_2020.TE.219109.1.5_Dr100	75	100	ATCC19115	INNUca	98.88	NA
DS10935058-DT201110_2020.TE.219109.1.5_Dr10	8	10	ATCC19115	INNUca	11.5	NA
DS10935058-DT201110_2020.TE.219109.1.5_Dr20	16	20	ATCC19115	INNUca	20.64	NA
DS10935058-DT201110_2020.TE.219109.1.5_Dr30	23	30	ATCC19115	INNUca	29.27	NA
DS10935058-DT201110_2020.TE.219109.1.5_Dr40	31	40	ATCC19115	INNUca	40.54	NA
DS10935058-DT201110_2020.TE.219109.1.5_Dr50	38	50	ATCC19115	INNUca	49.59	NA
DS10935058-DT201110_2020.TE.219109.1.5_Dr60	45	60	ATCC19115	INNUca	60.92	NA
DS10935058-DT201110_2020.TE.219109.1.5_Dr70	53	70	ATCC19115	INNUca	70.31	NA
DS10935058-DT201110_2020.TE.219109.1.5_Dr80	60	80	ATCC19115	INNUca	78.89	NA
DS10935058-DT201110_2020.TE.219109.1.5_Dr90	68	90	ATCC19115	INNUca	90.6	NA
DS10935059-DT201110_2020.TE.219109.1.6_Dr100	75	100	ATCC19115	INNUca	96.65	NA
DS10935059-DT201110_2020.TE.219109.1.6_Dr10	8	10	ATCC19115	INNUca	11.3	NA
DS10935059-DT201110_2020.TE.219109.1.6_Dr20	16	20	ATCC19115	INNUca	21.06	NA
DS10935059-DT201110_2020.TE.219109.1.6_Dr30	23	30	ATCC19115	INNUca	30.57	NA
DS10935059-DT201110_2020.TE.219109.1.6_Dr40	31	40	ATCC19115	INNUca	38.91	NA
DS10935059-DT201110_2020.TE.219109.1.6_Dr50	38	50	ATCC19115	INNUca	47.41	NA
DS10935059-DT201110_2020.TE.219109.1.6_Dr60	45	60	ATCC19115	INNUca	57.61	NA
DS10935059-DT201110_2020.TE.219109.1.6_Dr70	53	70	ATCC19115	INNUca	68.05	NA
DS10935059-DT201110_2020.TE.219109.1.6_Dr80	60	80	ATCC19115	INNUca	79.99	NA
DS10935059-DT201110_2020.TE.219109.1.6_Dr90	68	90	ATCC19115	INNUca	88.2	NA
