# Supplementary material for: In vitro and in silico parameters for precise cgMLST typing of Listeria monocytogenes
Source: BMC Genomics. 2022 Mar 26;23:235. doi: 10.1186/s12864-022-08437-4 (PMC8961897; doi:10.1186/s12864-022-08437-4)
Supplement: Supplementary file 2 — Additional file 2 Standardized matrices of the cgMLST workflows BIGSdb (n = 423), INNUENDO (n = 339), GENPAT (n = 423), SeqSphere (n = 423), BioNumericsAB (n = 423), BioNumericsAF (n = 423) and MentaLiST (n = 423) applied to downsampled paired-end reads from 3 reference genomes of Listeria monocytogenes (i.e. ATCC19114, ATCC19115 and ATCCBAA679). The terms ATCC19114, ATCC19115 and ATCCBAA679 from the field FILE correspond to cgMLST profiles of the corresponded circular de novo assemblies from ATCC company. The empty sets represent mismatches. Because of internal firewall, the INNUca assembler integrated into the cgMLST workflow INNUENDO cannot not perform assemblies of paired-end reads with read depth of coverage of 20X (n = 42) and 10X (n = 42). (TSV 12262 kb) [file 12864_2022_8437_MOESM2_ESM.tsv]

Workflow	sample	reference	lmo0002	lmo0003	lmo0005	lmo0006	lmo0007	lmo0009	lmo0010	lmo0011	lmo0012	lmo0015	lmo0016	lmo0018	lmo0019	lmo0020	lmo0021	lmo0022	lmo0023	lmo0024	lmo0025	lmo0026	lmo0027	lmo0029	lmo0030	lmo0031	lmo0033	lmo0034	lmo0035	lmo0042	lmo0043	lmo0044	lmo0046	lmo0047	lmo0048	lmo0049	lmo0052	lmo0053	lmo0054	lmo0055	lmo0056	lmo0057	lmo0059	lmo0060	lmo0083	lmo0084	lmo0087	lmo0088	lmo0089
BIGSdb	ATCC19114	ATCC19114	10	13	15	18	17	12	11	16	13	10	9	17	14	10	13	9	12	10	10	12	15	6	12	15	17	13	11	5	17	2	1	8	9	3	16	12	18	17	4	19	5	16	12	14	NULL	4	14
BIGSdb	ATCC19115	ATCC19115	2	2	11	15	14	9	8	12	2	2	2	14	11	7	11	2	8	2	2	3	12	2	46	13	14	3	2	2	5	1	1	2	2	2	12	9	14	2	5	16	2	13	2	12	2	2	11
BIGSdb	ATCCBAA679	ATCCBAA679	1	1	1	1	1	1	1	1	1	1	1	1	1	1	1	1	1	1	1	1	1	1	1	1	1	1	1	1	1	1	1	1	1	1	1	1	1	1	1	1	1	1	1	1	1	1	1
BIGSdb	DS10700801-DT200908_2020.TE.126588.1.1_Dr10	ATCC19115	2	2	11	15	687	9	8	12	2	2	2	14	11	7	11	2	8	2	2	3	12	2	46	13	14	3	2	2	5	1	1	2	2	2	12	9	14	2	5	16	2	13	2	12	2	2	11
BIGSdb	DS10700801-DT200908_2020.TE.126588.1.1_Dr100	ATCC19115	2	2	11	15	14	9	8	12	2	2	2	14	11	7	11	2	8	2	2	3	12	2	46	13	14	3	2	2	5	1	1	2	2	2	12	9	14	2	5	16	2	13	2	12	2	2	11
BIGSdb	DS10700801-DT200908_2020.TE.126588.1.1_Dr20	ATCC19115	2	2	11	15	14	9	8	12	2	2	2	14	11	7	11	2	8	2	2	3	12	2	46	13	14	3	2	2	5	1	1	2	2	2	12	9	14	2	5	16	2	13	2	12	2	2	11
BIGSdb	DS10700801-DT200908_2020.TE.126588.1.1_Dr30	ATCC19115	2	2	11	15	14	9	8	12	2	2	2	14	11	7	11	2	8	2	2	3	12	2	46	13	14	3	2	2	5	1	1	2	2	2	12	9	14	2	5	16	2	13	2	12	2	2	11
BIGSdb	DS10700801-DT200908_2020.TE.126588.1.1_Dr40	ATCC19115	2	2	11	15	14	9	8	12	2	2	2	14	11	7	11	2	8	2	2	3	12	2	46	13	14	3	2	2	5	1	1	2	2	2	12	9	14	2	5	16	2	13	2	12	2	2	11
BIGSdb	DS10700801-DT200908_2020.TE.126588.1.1_Dr50	ATCC19115	2	2	11	15	14	9	8	12	2	2	2	14	11	7	11	2	8	2	2	3	12	2	46	13	14	3	2	2	5	1	1	2	2	2	12	9	14	2	5	16	2	13	2	12	2	2	11
BIGSdb	DS10700801-DT200908_2020.TE.126588.1.1_Dr60	ATCC19115	2	2	11	15	14	9	8	12	2	2	2	14	11	7	11	2	8	2	2	3	12	2	46	13	14	3	2	2	5	1	1	2	2	2	12	9	14	2	5	16	2	13	2	12	2	2	11
BIGSdb	DS10700801-DT200908_2020.TE.126588.1.1_Dr70	ATCC19115	2	2	11	15	14	9	8	12	2	2	2	14	11	7	11	2	8	2	2	3	12	2	46	13	14	3	2	2	5	1	1	2	2	2	12	9	14	2	5	16	2	13	2	12	2	2	11
BIGSdb	DS10700801-DT200908_2020.TE.126588.1.1_Dr80	ATCC19115	2	2	11	15	14	9	8	12	2	2	2	14	11	7	11	2	8	2	2	3	12	2	46	13	14	3	2	2	5	1	1	2	2	2	12	9	14	2	5	16	2	13	2	12	2	2	11
BIGSdb	DS10700801-DT200908_2020.TE.126588.1.1_Dr90	ATCC19115	2	2	11	15	14	9	8	12	2	2	2	14	11	7	11	2	8	2	2	3	12	2	46	13	14	3	2	2	5	1	1	2	2	2	12	9	14	2	5	16	2	13	2	12	2	2	11
BIGSdb	DS10700802-DT200908_2020.TE.126588.1.2_Dr10	ATCC19114	10	13	15	18	17	12	11	16	13	10	9	17	14	10	13	9	12	10	10	12	15	6	12	15	17	13	11	5	17	2	1	8	9	3	16	12	18	17	4	19	5	16	12	14	NULL	4	14
BIGSdb	DS10700802-DT200908_2020.TE.126588.1.2_Dr100	ATCC19114	10	13	15	18	17	12	11	16	13	10	9	17	14	10	13	9	12	10	10	12	15	6	12	15	17	13	11	5	17	2	1	8	9	3	16	12	18	17	4	19	5	16	12	14	NULL	4	14
BIGSdb	DS10700802-DT200908_2020.TE.126588.1.2_Dr20	ATCC19114	10	13	15	18	17	12	11	16	13	10	9	17	14	10	13	9	12	10	10	12	15	6	12	15	17	13	11	5	17	2	1	8	9	3	16	12	18	17	4	19	5	16	12	14	NULL	4	14
BIGSdb	DS10700802-DT200908_2020.TE.126588.1.2_Dr30	ATCC19114	10	13	15	18	17	12	11	16	13	10	9	17	14	10	13	9	12	10	10	12	15	6	12	15	17	13	11	5	17	2	1	8	9	3	16	12	18	17	4	19	5	16	12	14	NULL	4	14
BIGSdb	DS10700802-DT200908_2020.TE.126588.1.2_Dr40	ATCC19114	10	13	15	18	17	12	11	16	13	10	9	17	14	10	13	9	12	10	10	12	15	6	12	15	17	13	11	5	17	2	1	8	9	3	16	12	18	17	4	19	5	16	12	14	NULL	4	14
BIGSdb	DS10700802-DT200908_2020.TE.126588.1.2_Dr50	ATCC19114	10	13	15	18	17	12	11	16	13	10	9	17	14	10	13	9	12	10	10	12	15	6	12	15	17	13	11	5	17	2	1	8	9	3	16	12	18	17	4	19	5	16	12	14	NULL	4	14
BIGSdb	DS10700802-DT200908_2020.TE.126588.1.2_Dr60	ATCC19114	10	13	15	18	17	12	11	16	13	10	9	17	14	10	13	9	12	10	10	12	15	6	12	15	17	13	11	5	17	2	1	8	9	3	16	12	18	17	4	19	5	16	12	14	NULL	4	14
BIGSdb	DS10700802-DT200908_2020.TE.126588.1.2_Dr70	ATCC19114	10	13	15	18	17	12	11	16	13	10	9	17	14	10	13	9	12	10	10	12	15	6	12	15	17	13	11	5	17	2	1	8	9	3	16	12	18	17	4	19	5	16	12	14	NULL	4	14
BIGSdb	DS10700802-DT200908_2020.TE.126588.1.2_Dr80	ATCC19114	10	13	15	18	17	12	11	16	13	10	9	17	14	10	13	9	12	10	10	12	15	6	12	15	17	13	11	5	17	2	1	8	9	3	16	12	18	17	4	19	5	16	12	14	NULL	4	14
BIGSdb	DS10700802-DT200908_2020.TE.126588.1.2_Dr90	ATCC19114	10	13	15	18	17	12	11	16	13	10	9	17	14	10	13	9	12	10	10	12	15	6	12	15	17	13	11	5	17	2	1	8	9	3	16	12	18	17	4	19	5	16	12	14	NULL	4	14
BIGSdb	DS10700803-DT200908_2020.TE.126588.1.3_Dr10	ATCCBAA679	1	1	1	1	1	1	1	1	1	1	1	1	1	1	1	1	1	1	1	1	1	1	1	1	1	1	1	1	1	1	1	1	1	1	1	1	1	1	1	1	1	1	1	1	1	1	1
BIGSdb	DS10700803-DT200908_2020.TE.126588.1.3_Dr100	ATCCBAA679	1	1	1	1	1	1	1	1	1	1	1	1	1	1	1	1	1	1	1	1	1	1	1	1	1	1	1	1	1	1	1	1	1	1	1	1	1	1	1	1	1	1	1	1	1	1	1
BIGSdb	DS10700803-DT200908_2020.TE.126588.1.3_Dr20	ATCCBAA679	1	1	1	1	1	1	1	1	1	1	1	1	1	1	1	1	1	1	1	1	1	1	1	1	1	1	1	1	1	1	1	1	1	1	1	1	1	1	1	1	1	1	1	1	1	1	1
BIGSdb	DS10700803-DT200908_2020.TE.126588.1.3_Dr30	ATCCBAA679	1	1	1	1	1	1	1	1	1	1	1	1	1	1	1	1	1	1	1	1	1	1	1	1	1	1	1	1	1	1	1	1	1	1	1	1	1	1	1	1	1	1	1	1	1	1	1
BIGSdb	DS10700803-DT200908_2020.TE.126588.1.3_Dr40	ATCCBAA679	1	1	1	1	1	1	1	1	1	1	1	1	1	1	1	1	1	1	1	1	1	1	1	1	1	1	1	1	1	1	1	1	1	1	1	1	1	1	1	1	1	1	1	1	1	1	1
BIGSdb	DS10700803-DT200908_2020.TE.126588.1.3_Dr50	ATCCBAA679	1	1	1	1	1	1	1	1	1	1	1	1	1	1	1	1	1	1	1	1	1	1	1	1	1	1	1	1	1	1	1	1	1	1	1	1	1	1	1	1	1	1	1	1	1	1	1
BIGSdb	DS10700803-DT200908_2020.TE.126588.1.3_Dr60	ATCCBAA679	1	1	1	1	1	1	1	1	1	1	1	1	1	1	1	1	1	1	1	1	1	1	1	1	1	1	1	1	1	1	1	1	1	1	1	1	1	1	1	1	1	1	1	1	1	1	1
BIGSdb	DS10700803-DT200908_2020.TE.126588.1.3_Dr70	ATCCBAA679	1	1	1	1	1	1	1	1	1	1	1	1	1	1	1	1	1	1	1	1	1	1	1	1	1	1	1	1	1	1	1	1	1	1	1	1	1	1	1	1	1	1	1	1	1	1	1
BIGSdb	DS10700803-DT200908_2020.TE.126588.1.3_Dr80	ATCCBAA679	1	1	1	1	1	1	1	1	1	1	1	1	1	1	1	1	1	1	1	1	1	1	1	1	1	1	1	1	1	1	1	1	1	1	1	1	1	1	1	1	1	1	1	1	1	1	1
BIGSdb	DS10700803-DT200908_2020.TE.126588.1.3_Dr90	ATCCBAA679	1	1	1	1	1	1	1	1	1	1	1	1	1	1	1	1	1	1	1	1	1	1	1	1	1	1	1	1	1	1	1	1	1	1	1	1	1	1	1	1	1	1	1	1	1	1	1
BIGSdb	DS10700928-DT200908_2020.TE.114498.1.1_Dr10	ATCC19115	2	2	11	15	14	9	8	12	2	2	2	14	11	7	11	2	8	2	2	3	12	2	46	13	14	3	2	2	5	1	1	2	2	2	12	9	14	2	5	16	2	13	2	12	2	2	11
BIGSdb	DS10700928-DT200908_2020.TE.114498.1.1_Dr100	ATCC19115	2	2	11	15	14	9	8	12	2	2	2	14	11	7	11	2	8	2	2	3	12	2	46	13	14	3	2	2	5	1	1	2	2	2	12	9	14	2	5	16	2	13	2	12	2	2	11
BIGSdb	DS10700928-DT200908_2020.TE.114498.1.1_Dr20	ATCC19115	2	2	11	15	14	9	8	12	2	2	2	14	11	7	11	2	8	2	2	3	12	2	46	13	14	3	2	2	5	1	1	2	2	2	12	9	14	2	5	16	2	13	2	12	2	2	11
BIGSdb	DS10700928-DT200908_2020.TE.114498.1.1_Dr30	ATCC19115	2	2	11	15	14	9	8	12	2	2	2	14	11	7	11	2	8	2	2	3	12	2	46	13	14	3	2	2	5	1	1	2	2	2	12	9	14	2	5	16	2	13	2	12	2	2	11
BIGSdb	DS10700928-DT200908_2020.TE.114498.1.1_Dr40	ATCC19115	2	2	11	15	14	9	8	12	2	2	2	14	11	7	11	2	8	2	2	3	12	2	46	13	14	3	2	2	5	1	1	2	2	2	12	9	14	2	5	16	2	13	2	12	2	2	11
BIGSdb	DS10700928-DT200908_2020.TE.114498.1.1_Dr50	ATCC19115	2	2	11	15	14	9	8	12	2	2	2	14	11	7	11	2	8	2	2	3	12	2	46	13	14	3	2	2	5	1	1	2	2	2	12	9	14	2	5	16	2	13	2	12	2	2	11
BIGSdb	DS10700928-DT200908_2020.TE.114498.1.1_Dr60	ATCC19115	2	2	11	15	14	9	8	12	2	2	2	14	11	7	11	2	8	2	2	3	12	2	46	13	14	3	2	2	5	1	1	2	2	2	12	9	14	2	5	16	2	13	2	12	2	2	11
BIGSdb	DS10700928-DT200908_2020.TE.114498.1.1_Dr70	ATCC19115	2	2	11	15	14	9	8	12	2	2	2	14	11	7	11	2	8	2	2	3	12	2	46	13	14	3	2	2	5	1	1	2	2	2	12	9	14	2	5	16	2	13	2	12	2	2	11
BIGSdb	DS10700928-DT200908_2020.TE.114498.1.1_Dr80	ATCC19115	2	2	11	15	14	9	8	12	2	2	2	14	11	7	11	2	8	2	2	3	12	2	46	13	14	3	2	2	5	1	1	2	2	2	12	9	14	2	5	16	2	13	2	12	2	2	11
BIGSdb	DS10700928-DT200908_2020.TE.114498.1.1_Dr90	ATCC19115	2	2	11	15	14	9	8	12	2	2	2	14	11	7	11	2	8	2	2	3	12	2	46	13	14	3	2	2	5	1	1	2	2	2	12	9	14	2	5	16	2	13	2	12	2	2	11
BIGSdb	DS10700932-DT200908_2020.TE.114499.1.1_Dr10	ATCC19114	10	13	15	18	17	12	11	16	13	10	9	17	14	10	13	9	12	10	10	12	15	6	12	15	17	13	11	5	17	2	1	8	9	3	16	12	18	17	4	19	5	16	12	14	NULL	4	14
BIGSdb	DS10700932-DT200908_2020.TE.114499.1.1_Dr100	ATCC19114	10	13	15	18	17	12	11	16	13	10	9	17	14	10	13	9	12	10	10	12	15	6	12	15	17	13	11	5	17	2	1	8	9	3	16	12	18	17	4	19	5	16	12	14	NULL	4	14
BIGSdb	DS10700932-DT200908_2020.TE.114499.1.1_Dr20	ATCC19114	10	13	15	18	17	12	11	16	13	10	9	17	14	10	13	9	12	10	10	12	15	6	12	15	17	13	11	5	17	2	1	8	9	3	16	12	18	17	4	19	5	16	12	14	NULL	4	14
BIGSdb	DS10700932-DT200908_2020.TE.114499.1.1_Dr30	ATCC19114	10	13	15	18	17	12	11	16	13	10	9	17	14	10	13	9	12	10	10	12	15	6	12	15	17	13	11	5	17	2	1	8	9	3	16	12	18	17	4	19	5	16	12	14	NULL	4	14
BIGSdb	DS10700932-DT200908_2020.TE.114499.1.1_Dr40	ATCC19114	10	13	15	18	17	12	11	16	13	10	9	17	14	10	13	9	12	10	10	12	15	6	12	15	17	13	11	5	17	2	1	8	9	3	16	12	18	17	4	19	5	16	12	14	NULL	4	14
BIGSdb	DS10700932-DT200908_2020.TE.114499.1.1_Dr50	ATCC19114	10	13	15	18	17	12	11	16	13	10	9	17	14	10	13	9	12	10	10	12	15	6	12	15	17	13	11	5	17	2	1	8	9	3	16	12	18	17	4	19	5	16	12	14	NULL	4	14
BIGSdb	DS10700932-DT200908_2020.TE.114499.1.1_Dr60	ATCC19114	10	13	15	18	17	12	11	16	13	10	9	17	14	10	13	9	12	10	10	12	15	6	12	15	17	13	11	5	17	2	1	8	9	3	16	12	18	17	4	19	5	16	12	14	NULL	4	14
BIGSdb	DS10700932-DT200908_2020.TE.114499.1.1_Dr70	ATCC19114	10	13	15	18	17	12	11	16	13	10	9	17	14	10	13	9	12	10	10	12	15	6	12	15	17	13	11	5	17	2	1	8	9	3	16	12	18	17	4	19	5	16	12	14	NULL	4	14
BIGSdb	DS10700932-DT200908_2020.TE.114499.1.1_Dr80	ATCC19114	10	13	15	18	17	12	11	16	13	10	9	17	14	10	13	9	12	10	10	12	15	6	12	15	17	13	11	5	17	2	1	8	9	3	16	12	18	17	4	19	5	16	12	14	NULL	4	14
BIGSdb	DS10700932-DT200908_2020.TE.114499.1.1_Dr90	ATCC19114	10	13	15	18	17	12	11	16	13	10	9	17	14	10	13	9	12	10	10	12	15	6	12	15	17	13	11	5	17	2	1	8	9	3	16	12	18	17	4	19	5	16	12	14	NULL	4	14
BIGSdb	DS10700935-DT200908_2020.TE.114500.1.1_Dr10	ATCCBAA679	1	1	1	1	1	1	1	1	1	1	1	1	1	1	1	1	1	1	1	1	1	1	1	1	1	1	1	1	1	1	1	1	1	1	1	1	1	1	1	1	1	1	1	1	1	1	1
BIGSdb	DS10700935-DT200908_2020.TE.114500.1.1_Dr100	ATCCBAA679	1	1	1	1	1	1	1	1	1	1	1	1	1	1	1	1	1	1	1	1	1	1	1	1	1	1	1	1	1	1	1	1	1	1	1	1	1	1	1	1	1	1	1	1	1	1	1
BIGSdb	DS10700935-DT200908_2020.TE.114500.1.1_Dr20	ATCCBAA679	1	1	1	1	1	1	1	1	1	1	1	1	1	1	1	1	1	1	1	1	1	1	1	1	1	1	1	1	1	1	1	1	1	1	1	1	1	1	1	1	1	1	1	1	1	1	1
BIGSdb	DS10700935-DT200908_2020.TE.114500.1.1_Dr30	ATCCBAA679	1	1	1	1	1	1	1	1	1	1	1	1	1	1	1	1	1	1	1	1	1	1	1	1	1	1	1	1	1	1	1	1	1	1	1	1	1	1	1	1	1	1	1	1	1	1	1
BIGSdb	DS10700935-DT200908_2020.TE.114500.1.1_Dr40	ATCCBAA679	1	1	1	1	1	1	1	1	1	1	1	1	1	1	1	1	1	1	1	1	1	1	1	1	1	1	1	1	1	1	1	1	1	1	1	1	1	1	1	1	1	1	1	1	1	1	1
BIGSdb	DS10700935-DT200908_2020.TE.114500.1.1_Dr50	ATCCBAA679	1	1	1	1	1	1	1	1	1	1	1	1	1	1	1	1	1	1	1	1	1	1	1	1	1	1	1	1	1	1	1	1	1	1	1	1	1	1	1	1	1	1	1	1	1	1	1
BIGSdb	DS10700935-DT200908_2020.TE.114500.1.1_Dr60	ATCCBAA679	1	1	1	1	1	1	1	1	1	1	1	1	1	1	1	1	1	1	1	1	1	1	1	1	1	1	1	1	1	1	1	1	1	1	1	1	1	1	1	1	1	1	1	1	1	1	1
BIGSdb	DS10700935-DT200908_2020.TE.114500.1.1_Dr70	ATCCBAA679	1	1	1	1	1	1	1	1	1	1	1	1	1	1	1	1	1	1	1	1	1	1	1	1	1	1	1	1	1	1	1	1	1	1	1	1	1	1	1	1	1	1	1	1	1	1	1
BIGSdb	DS10700935-DT200908_2020.TE.114500.1.1_Dr80	ATCCBAA679	1	1	1	1	1	1	1	1	1	1	1	1	1	1	1	1	1	1	1	1	1	1	1	1	1	1	1	1	1	1	1	1	1	1	1	1	1	1	1	1	1	1	1	1	1	1	1
BIGSdb	DS10700935-DT200908_2020.TE.114500.1.1_Dr90	ATCCBAA679	1	1	1	1	1	1	1	1	1	1	1	1	1	1	1	1	1	1	1	1	1	1	1	1	1	1	1	1	1	1	1	1	1	1	1	1	1	1	1	1	1	1	1	1	1	1	1
BIGSdb	DS10801261-DT201009_2020.TE.155983.1.1_Dr10	ATCC19115	2	2	11	15	14	9	8	12	2	2	2	14	11	7	11	2	8	2	2	3	12	2	46	13	14	3	2	2	5	1	1	2	2	2	12	9	14	2	5	16	2	13	2	12	2	2	11
BIGSdb	DS10801261-DT201009_2020.TE.155983.1.1_Dr100	ATCC19115	2	2	11	15	14	9	8	12	2	2	2	14	11	7	11	2	8	2	2	3	12	2	46	13	14	3	2	2	5	1	1	2	2	2	12	9	14	2	5	16	2	13	2	12	2	2	11
BIGSdb	DS10801261-DT201009_2020.TE.155983.1.1_Dr20	ATCC19115	2	2	11	15	14	9	8	12	2	2	2	14	11	7	11	2	8	2	2	3	12	2	46	13	14	3	2	2	5	1	1	2	2	2	12	9	14	2	5	16	2	13	2	12	2	2	11
BIGSdb	DS10801261-DT201009_2020.TE.155983.1.1_Dr30	ATCC19115	2	2	11	15	14	9	8	12	2	2	2	14	11	7	11	2	8	2	2	3	12	2	46	13	14	3	2	2	5	1	1	2	2	2	12	9	14	2	5	16	2	13	2	12	2	2	11
BIGSdb	DS10801261-DT201009_2020.TE.155983.1.1_Dr40	ATCC19115	2	2	11	15	14	9	8	12	2	2	2	14	11	7	11	2	8	2	2	3	12	2	46	13	14	3	2	2	5	1	1	2	2	2	12	9	14	2	5	16	2	13	2	12	2	2	11
BIGSdb	DS10801261-DT201009_2020.TE.155983.1.1_Dr50	ATCC19115	2	2	11	15	14	9	8	12	2	2	2	14	11	7	11	2	8	2	2	3	12	2	46	13	14	3	2	2	5	1	1	2	2	2	12	9	14	2	5	16	2	13	2	12	2	2	11
BIGSdb	DS10801261-DT201009_2020.TE.155983.1.1_Dr60	ATCC19115	2	2	11	15	14	9	8	12	2	2	2	14	11	7	11	2	8	2	2	3	12	2	46	13	14	3	2	2	5	1	1	2	2	2	12	9	14	2	5	16	2	13	2	12	2	2	11
BIGSdb	DS10801261-DT201009_2020.TE.155983.1.1_Dr70	ATCC19115	2	2	11	15	14	9	8	12	2	2	2	14	11	7	11	2	8	2	2	3	12	2	46	13	14	3	2	2	5	1	1	2	2	2	12	9	14	2	5	16	2	13	2	12	2	2	11
BIGSdb	DS10801261-DT201009_2020.TE.155983.1.1_Dr80	ATCC19115	2	2	11	15	14	9	8	12	2	2	2	14	11	7	11	2	8	2	2	3	12	2	46	13	14	3	2	2	5	1	1	2	2	2	12	9	14	2	5	16	2	13	2	12	2	2	11
BIGSdb	DS10801261-DT201009_2020.TE.155983.1.1_Dr90	ATCC19115	2	2	11	15	14	9	8	12	2	2	2	14	11	7	11	2	8	2	2	3	12	2	46	13	14	3	2	2	5	1	1	2	2	2	12	9	14	2	5	16	2	13	2	12	2	2	11
BIGSdb	DS10801262-DT201009_2020.TE.155983.1.2_Dr10	ATCC19115	2	2	11	15	14	9	8	12	2	2	2	14	11	7	11	2	8	2	2	3	12	2	46	13	14	3	2	2	5	1	1	2	2	2	12	9	14	2	5	16	2	13	2	12	2	2	11
BIGSdb	DS10801262-DT201009_2020.TE.155983.1.2_Dr100	ATCC19115	2	2	11	15	14	9	8	12	2	2	2	14	11	7	11	2	8	2	2	3	12	2	46	13	14	3	2	2	5	1	1	2	2	2	12	9	14	2	5	16	2	13	2	12	2	2	11
BIGSdb	DS10801262-DT201009_2020.TE.155983.1.2_Dr20	ATCC19115	2	2	11	15	14	9	8	12	2	2	2	14	11	7	11	2	8	2	2	3	12	2	46	13	14	3	2	2	5	1	1	2	2	2	12	9	14	2	5	16	2	13	2	12	2	2	11
BIGSdb	DS10801262-DT201009_2020.TE.155983.1.2_Dr30	ATCC19115	2	2	11	15	14	9	8	12	2	2	2	14	11	7	11	2	8	2	2	3	12	2	46	13	14	3	2	2	5	1	1	2	2	2	12	9	14	2	5	16	2	13	2	12	2	2	11
BIGSdb	DS10801262-DT201009_2020.TE.155983.1.2_Dr40	ATCC19115	2	2	11	15	14	9	8	12	2	2	2	14	11	7	11	2	8	2	2	3	12	2	46	13	14	3	2	2	5	1	1	2	2	2	12	9	14	2	5	16	2	13	2	12	2	2	11
BIGSdb	DS10801262-DT201009_2020.TE.155983.1.2_Dr50	ATCC19115	2	2	11	15	14	9	8	12	2	2	2	14	11	7	11	2	8	2	2	3	12	2	46	13	14	3	2	2	5	1	1	2	2	2	12	9	14	2	5	16	2	13	2	12	2	2	11
BIGSdb	DS10801262-DT201009_2020.TE.155983.1.2_Dr60	ATCC19115	2	2	11	15	14	9	8	12	2	2	2	14	11	7	11	2	8	2	2	3	12	2	46	13	14	3	2	2	5	1	1	2	2	2	12	9	14	2	5	16	2	13	2	12	2	2	11
BIGSdb	DS10801262-DT201009_2020.TE.155983.1.2_Dr70	ATCC19115	2	2	11	15	14	9	8	12	2	2	2	14	11	7	11	2	8	2	2	3	12	2	46	13	14	3	2	2	5	1	1	2	2	2	12	9	14	2	5	16	2	13	2	12	2	2	11
BIGSdb	DS10801262-DT201009_2020.TE.155983.1.2_Dr80	ATCC19115	2	2	11	15	14	9	8	12	2	2	2	14	11	7	11	2	8	2	2	3	12	2	46	13	14	3	2	2	5	1	1	2	2	2	12	9	14	2	5	16	2	13	2	12	2	2	11
BIGSdb	DS10801262-DT201009_2020.TE.155983.1.2_Dr90	ATCC19115	2	2	11	15	14	9	8	12	2	2	2	14	11	7	11	2	8	2	2	3	12	2	46	13	14	3	2	2	5	1	1	2	2	2	12	9	14	2	5	16	2	13	2	12	2	2	11
BIGSdb	DS10801263-DT201009_2020.TE.155983.1.3_Dr10	ATCC19115	2	2	11	15	14	9	8	12	2	2	2	14	11	7	11	2	8	2	2	3	12	2	46	13	14	3	2	2	5	1	1	2	2	2	12	9	14	2	5	16	2	13	2	12	2	2	11
BIGSdb	DS10801263-DT201009_2020.TE.155983.1.3_Dr100	ATCC19115	2	2	11	15	14	9	8	12	2	2	2	14	11	7	11	2	8	2	2	3	12	2	46	13	14	3	2	2	5	1	1	2	2	2	12	9	14	2	5	16	2	13	2	12	2	2	11
BIGSdb	DS10801263-DT201009_2020.TE.155983.1.3_Dr20	ATCC19115	2	2	11	15	14	9	8	12	2	2	2	14	11	7	11	2	8	2	2	3	12	2	46	13	14	3	2	2	5	1	1	2	2	2	12	9	14	2	5	16	2	13	2	12	2	2	11
BIGSdb	DS10801263-DT201009_2020.TE.155983.1.3_Dr30	ATCC19115	2	2	11	15	14	9	8	12	2	2	2	14	11	7	11	2	8	2	2	3	12	2	46	13	14	3	2	2	5	1	1	2	2	2	12	9	14	2	5	16	2	13	2	12	2	2	11
BIGSdb	DS10801263-DT201009_2020.TE.155983.1.3_Dr40	ATCC19115	2	2	11	15	14	9	8	12	2	2	2	14	11	7	11	2	8	2	2	3	12	2	46	13	14	3	2	2	5	1	1	2	2	2	12	9	14	2	5	16	2	13	2	12	2	2	11
BIGSdb	DS10801263-DT201009_2020.TE.155983.1.3_Dr50	ATCC19115	2	2	11	15	14	9	8	12	2	2	2	14	11	7	11	2	8	2	2	3	12	2	46	13	14	3	2	2	5	1	1	2	2	2	12	9	14	2	5	16	2	13	2	12	2	2	11
BIGSdb	DS10801263-DT201009_2020.TE.155983.1.3_Dr60	ATCC19115	2	2	11	15	14	9	8	12	2	2	2	14	11	7	11	2	8	2	2	3	12	2	46	13	14	3	2	2	5	1	1	2	2	2	12	9	14	2	5	16	2	13	2	12	2	2	11
BIGSdb	DS10801263-DT201009_2020.TE.155983.1.3_Dr70	ATCC19115	2	2	11	15	14	9	8	12	2	2	2	14	11	7	11	2	8	2	2	3	12	2	46	13	14	3	2	2	5	1	1	2	2	2	12	9	14	2	5	16	2	13	2	12	2	2	11
BIGSdb	DS10801263-DT201009_2020.TE.155983.1.3_Dr80	ATCC19115	2	2	11	15	14	9	8	12	2	2	2	14	11	7	11	2	8	2	2	3	12	2	46	13	14	3	2	2	5	1	1	2	2	2	12	9	14	2	5	16	2	13	2	12	2	2	11
BIGSdb	DS10801263-DT201009_2020.TE.155983.1.3_Dr90	ATCC19115	2	2	11	15	14	9	8	12	2	2	2	14	11	7	11	2	8	2	2	3	12	2	46	13	14	3	2	2	5	1	1	2	2	2	12	9	14	2	5	16	2	13	2	12	2	2	11
BIGSdb	DS10801264-DT201009_2020.TE.155983.1.4_Dr10	ATCC19115	2	2	11	15	14	9	8	12	2	2	2	14	11	7	11	2	8	2	2	3	12	2	46	13	14	3	2	2	5	1	1	2	2	2	12	9	14	2	5	16	2	13	2	12	2	2	11
BIGSdb	DS10801264-DT201009_2020.TE.155983.1.4_Dr100	ATCC19115	2	2	11	15	14	9	8	12	2	2	2	14	11	7	11	2	8	2	2	3	12	2	46	13	14	3	2	2	5	1	1	2	2	2	12	9	14	2	5	16	2	13	2	12	2	2	11
BIGSdb	DS10801264-DT201009_2020.TE.155983.1.4_Dr20	ATCC19115	2	2	11	15	14	9	8	12	2	2	2	14	11	7	11	2	8	2	2	3	12	2	46	13	14	3	2	2	5	1	1	2	2	2	12	9	14	2	5	16	2	13	2	12	2	2	11
BIGSdb	DS10801264-DT201009_2020.TE.155983.1.4_Dr30	ATCC19115	2	2	11	15	14	9	8	12	2	2	2	14	11	7	11	2	8	2	2	3	12	2	46	13	14	3	2	2	5	1	1	2	2	2	12	9	14	2	5	16	2	13	2	12	2	2	11
BIGSdb	DS10801264-DT201009_2020.TE.155983.1.4_Dr40	ATCC19115	2	2	11	15	14	9	8	12	2	2	2	14	11	7	11	2	8	2	2	3	12	2	46	13	14	3	2	2	5	1	1	2	2	2	12	9	14	2	5	16	2	13	2	12	2	2	11
BIGSdb	DS10801264-DT201009_2020.TE.155983.1.4_Dr50	ATCC19115	2	2	11	15	14	9	8	12	2	2	2	14	11	7	11	2	8	2	2	3	12	2	46	13	14	3	2	2	5	1	1	2	2	2	12	9	14	2	5	16	2	13	2	12	2	2	11
BIGSdb	DS10801264-DT201009_2020.TE.155983.1.4_Dr60	ATCC19115	2	2	11	15	14	9	8	12	2	2	2	14	11	7	11	2	8	2	2	3	12	2	46	13	14	3	2	2	5	1	1	2	2	2	12	9	14	2	5	16	2	13	2	12	2	2	11
BIGSdb	DS10801264-DT201009_2020.TE.155983.1.4_Dr70	ATCC19115	2	2	11	15	14	9	8	12	2	2	2	14	11	7	11	2	8	2	2	3	12	2	46	13	14	3	2	2	5	1	1	2	2	2	12	9	14	2	5	16	2	13	2	12	2	2	11
BIGSdb	DS10801264-DT201009_2020.TE.155983.1.4_Dr80	ATCC19115	2	2	11	15	14	9	8	12	2	2	2	14	11	7	11	2	8	2	2	3	12	2	46	13	14	3	2	2	5	1	1	2	2	2	12	9	14	2	5	16	2	13	2	12	2	2	11
BIGSdb	DS10801264-DT201009_2020.TE.155983.1.4_Dr90	ATCC19115	2	2	11	15	14	9	8	12	2	2	2	14	11	7	11	2	8	2	2	3	12	2	46	13	14	3	2	2	5	1	1	2	2	2	12	9	14	2	5	16	2	13	2	12	2	2	11
BIGSdb	DS10801265-DT201009_2020.TE.155983.1.5_Dr10	ATCC19115	2	2	11	15	14	9	8	12	2	2	2	14	11	7	11	2	8	2	2	3	12	2	46	13	14	3	2	2	5	1	1	2	2	2	12	9	14	2	5	16	2	13	2	12	2	2	11
BIGSdb	DS10801265-DT201009_2020.TE.155983.1.5_Dr100	ATCC19115	2	2	11	15	14	9	8	12	2	2	2	14	11	7	11	2	8	2	2	3	12	2	46	13	14	3	2	2	5	1	1	2	2	2	12	9	14	2	5	16	2	13	2	12	2	2	11
BIGSdb	DS10801265-DT201009_2020.TE.155983.1.5_Dr20	ATCC19115	2	2	11	15	14	9	8	12	2	2	2	14	11	7	11	2	8	2	2	3	12	2	46	13	14	3	2	2	5	1	1	2	2	2	12	9	14	2	5	16	2	13	2	12	2	2	11
BIGSdb	DS10801265-DT201009_2020.TE.155983.1.5_Dr30	ATCC19115	2	2	11	15	14	9	8	12	2	2	2	14	11	7	11	2	8	2	2	3	12	2	46	13	14	3	2	2	5	1	1	2	2	2	12	9	14	2	5	16	2	13	2	12	2	2	11
BIGSdb	DS10801265-DT201009_2020.TE.155983.1.5_Dr40	ATCC19115	2	2	11	15	14	9	8	12	2	2	2	14	11	7	11	2	8	2	2	3	12	2	46	13	14	3	2	2	5	1	1	2	2	2	12	9	14	2	5	16	2	13	2	12	2	2	11
BIGSdb	DS10801265-DT201009_2020.TE.155983.1.5_Dr50	ATCC19115	2	2	11	15	14	9	8	12	2	2	2	14	11	7	11	2	8	2	2	3	12	2	46	13	14	3	2	2	5	1	1	2	2	2	12	9	14	2	5	16	2	13	2	12	2	2	11
BIGSdb	DS10801265-DT201009_2020.TE.155983.1.5_Dr60	ATCC19115	2	2	11	15	14	9	8	12	2	2	2	14	11	7	11	2	8	2	2	3	12	2	46	13	14	3	2	2	5	1	1	2	2	2	12	9	14	2	5	16	2	13	2	12	2	2	11
BIGSdb	DS10801265-DT201009_2020.TE.155983.1.5_Dr70	ATCC19115	2	2	11	15	14	9	8	12	2	2	2	14	11	7	11	2	8	2	2	3	12	2	46	13	14	3	2	2	5	1	1	2	2	2	12	9	14	2	5	16	2	13	2	12	2	2	11
BIGSdb	DS10801265-DT201009_2020.TE.155983.1.5_Dr80	ATCC19115	2	2	11	15	14	9	8	12	2	2	2	14	11	7	11	2	8	2	2	3	12	2	46	13	14	3	2	2	5	1	1	2	2	2	12	9	14	2	5	16	2	13	2	12	2	2	11
BIGSdb	DS10801265-DT201009_2020.TE.155983.1.5_Dr90	ATCC19115	2	2	11	15	14	9	8	12	2	2	2	14	11	7	11	2	8	2	2	3	12	2	46	13	14	3	2	2	5	1	1	2	2	2	12	9	14	2	5	16	2	13	2	12	2	2	11
BIGSdb	DS10801266-DT201009_2020.TE.155983.1.6_Dr10	ATCC19115	2	2	11	15	14	9	8	12	2	2	2	14	11	7	11	2	8	2	2	3	12	2	46	13	14	3	2	2	5	1	1	2	2	2	12	9	14	2	5	16	2	13	2	12	2	2	11
BIGSdb	DS10801266-DT201009_2020.TE.155983.1.6_Dr100	ATCC19115	2	2	11	15	14	9	8	12	2	2	2	14	11	7	11	2	8	2	2	3	12	2	46	13	14	3	2	2	5	1	1	2	2	2	12	9	14	2	5	16	2	13	2	12	2	2	11
BIGSdb	DS10801266-DT201009_2020.TE.155983.1.6_Dr20	ATCC19115	2	2	11	15	14	9	8	12	2	2	2	14	11	7	11	2	8	2	2	3	12	2	46	13	14	3	2	2	5	1	1	2	2	2	12	9	14	2	5	16	2	13	2	12	2	2	11
BIGSdb	DS10801266-DT201009_2020.TE.155983.1.6_Dr30	ATCC19115	2	2	11	15	14	9	8	12	2	2	2	14	11	7	11	2	8	2	2	3	12	2	46	13	14	3	2	2	5	1	1	2	2	2	12	9	14	2	5	16	2	13	2	12	2	2	11
BIGSdb	DS10801266-DT201009_2020.TE.155983.1.6_Dr40	ATCC19115	2	2	11	15	14	9	8	12	2	2	2	14	11	7	11	2	8	2	2	3	12	2	46	13	14	3	2	2	5	1	1	2	2	2	12	9	14	2	5	16	2	13	2	12	2	2	11
BIGSdb	DS10801266-DT201009_2020.TE.155983.1.6_Dr50	ATCC19115	2	2	11	15	14	9	8	12	2	2	2	14	11	7	11	2	8	2	2	3	12	2	46	13	14	3	2	2	5	1	1	2	2	2	12	9	14	2	5	16	2	13	2	12	2	2	11
BIGSdb	DS10801266-DT201009_2020.TE.155983.1.6_Dr60	ATCC19115	2	2	11	15	14	9	8	12	2	2	2	14	11	7	11	2	8	2	2	3	12	2	46	13	14	3	2	2	5	1	1	2	2	2	12	9	14	2	5	16	2	13	2	12	2	2	11
BIGSdb	DS10801266-DT201009_2020.TE.155983.1.6_Dr70	ATCC19115	2	2	11	15	14	9	8	12	2	2	2	14	11	7	11	2	8	2	2	3	12	2	46	13	14	3	2	2	5	1	1	2	2	2	12	9	14	2	5	16	2	13	2	12	2	2	11
BIGSdb	DS10801266-DT201009_2020.TE.155983.1.6_Dr80	ATCC19115	2	2	11	15	14	9	8	12	2	2	2	14	11	7	11	2	8	2	2	3	12	2	46	13	14	3	2	2	5	1	1	2	2	2	12	9	14	2	5	16	2	13	2	12	2	2	11
BIGSdb	DS10801266-DT201009_2020.TE.155983.1.6_Dr90	ATCC19115	2	2	11	15	14	9	8	12	2	2	2	14	11	7	11	2	8	2	2	3	12	2	46	13	14	3	2	2	5	1	1	2	2	2	12	9	14	2	5	16	2	13	2	12	2	2	11
BIGSdb	DS10801320-DT201009_2020.TE.155996.1.1_Dr10	ATCC19114	10	13	15	18	17	12	11	16	13	10	9	17	14	10	13	9	12	10	10	12	15	6	12	15	17	13	11	5	17	2	1	8	9	3	16	12	18	17	4	19	5	16	12	14	NULL	4	14
BIGSdb	DS10801320-DT201009_2020.TE.155996.1.1_Dr100	ATCC19114	10	13	15	18	17	12	11	16	13	10	9	17	14	10	13	9	12	10	10	12	15	6	12	15	17	13	11	5	17	2	1	8	9	3	16	12	18	17	4	19	5	16	12	14	NULL	4	14
BIGSdb	DS10801320-DT201009_2020.TE.155996.1.1_Dr20	ATCC19114	10	13	15	18	17	12	11	16	13	10	9	17	14	10	13	9	12	10	10	12	15	6	12	15	17	13	11	5	17	2	1	8	9	3	16	12	18	17	4	19	5	16	12	14	NULL	4	14
BIGSdb	DS10801320-DT201009_2020.TE.155996.1.1_Dr30	ATCC19114	10	13	15	18	17	12	11	16	13	10	9	17	14	10	13	9	12	10	10	12	15	6	12	15	17	13	11	5	17	2	1	8	9	3	16	12	18	17	4	19	5	16	12	14	NULL	4	14
BIGSdb	DS10801320-DT201009_2020.TE.155996.1.1_Dr40	ATCC19114	10	13	15	18	17	12	11	16	13	10	9	17	14	10	13	9	12	10	10	12	15	6	12	15	17	13	11	5	17	2	1	8	9	3	16	12	18	17	4	19	5	16	12	14	NULL	4	14
BIGSdb	DS10801320-DT201009_2020.TE.155996.1.1_Dr50	ATCC19114	10	13	15	18	17	12	11	16	13	10	9	17	14	10	13	9	12	10	10	12	15	6	12	15	17	13	11	5	17	2	1	8	9	3	16	12	18	17	4	19	5	16	12	14	NULL	4	14
BIGSdb	DS10801320-DT201009_2020.TE.155996.1.1_Dr60	ATCC19114	10	13	15	18	17	12	11	16	13	10	9	17	14	10	13	9	12	10	10	12	15	6	12	15	17	13	11	5	17	2	1	8	9	3	16	12	18	17	4	19	5	16	12	14	NULL	4	14
BIGSdb	DS10801320-DT201009_2020.TE.155996.1.1_Dr70	ATCC19114	10	13	15	18	17	12	11	16	13	10	9	17	14	10	13	9	12	10	10	12	15	6	12	15	17	13	11	5	17	2	1	8	9	3	16	12	18	17	4	19	5	16	12	14	NULL	4	14
BIGSdb	DS10801320-DT201009_2020.TE.155996.1.1_Dr80	ATCC19114	10	13	15	18	17	12	11	16	13	10	9	17	14	10	13	9	12	10	10	12	15	6	12	15	17	13	11	5	17	2	1	8	9	3	16	12	18	17	4	19	5	16	12	14	NULL	4	14
BIGSdb	DS10801320-DT201009_2020.TE.155996.1.1_Dr90	ATCC19114	10	13	15	18	17	12	11	16	13	10	9	17	14	10	13	9	12	10	10	12	15	6	12	15	17	13	11	5	17	2	1	8	9	3	16	12	18	17	4	19	5	16	12	14	NULL	4	14
BIGSdb	DS10801321-DT201009_2020.TE.155996.1.2_Dr10	ATCC19114	10	13	15	18	17	12	11	16	13	10	9	17	14	10	13	9	12	10	10	12	15	6	12	15	17	13	11	5	17	2	1	8	9	3	16	12	18	17	4	19	5	16	12	14	NULL	4	14
BIGSdb	DS10801321-DT201009_2020.TE.155996.1.2_Dr100	ATCC19114	10	13	15	18	17	12	11	16	13	10	9	17	14	10	13	9	12	10	10	12	15	6	12	15	17	13	11	5	17	2	1	8	9	3	16	12	18	17	4	19	5	16	12	14	NULL	4	14
BIGSdb	DS10801321-DT201009_2020.TE.155996.1.2_Dr20	ATCC19114	10	13	15	18	17	12	11	16	13	10	9	17	14	10	13	9	12	10	10	12	15	6	12	15	17	13	11	5	17	2	1	8	9	3	16	12	18	17	4	19	5	16	12	14	NULL	4	14
BIGSdb	DS10801321-DT201009_2020.TE.155996.1.2_Dr30	ATCC19114	10	13	15	18	17	12	11	16	13	10	9	17	14	10	13	9	12	10	10	12	15	6	12	15	17	13	11	5	17	2	1	8	9	3	16	12	18	17	4	19	5	16	12	14	NULL	4	14
BIGSdb	DS10801321-DT201009_2020.TE.155996.1.2_Dr40	ATCC19114	10	13	15	18	17	12	11	16	13	10	9	17	14	10	13	9	12	10	10	12	15	6	12	15	17	13	11	5	17	2	1	8	9	3	16	12	18	17	4	19	5	16	12	14	NULL	4	14
BIGSdb	DS10801321-DT201009_2020.TE.155996.1.2_Dr50	ATCC19114	10	13	15	18	17	12	11	16	13	10	9	17	14	10	13	9	12	10	10	12	15	6	12	15	17	13	11	5	17	2	1	8	9	3	16	12	18	17	4	19	5	16	12	14	NULL	4	14
BIGSdb	DS10801321-DT201009_2020.TE.155996.1.2_Dr60	ATCC19114	10	13	15	18	17	12	11	16	13	10	9	17	14	10	13	9	12	10	10	12	15	6	12	15	17	13	11	5	17	2	1	8	9	3	16	12	18	17	4	19	5	16	12	14	NULL	4	14
BIGSdb	DS10801321-DT201009_2020.TE.155996.1.2_Dr70	ATCC19114	10	13	15	18	17	12	11	16	13	10	9	17	14	10	13	9	12	10	10	12	15	6	12	15	17	13	11	5	17	2	1	8	9	3	16	12	18	17	4	19	5	16	12	14	NULL	4	14
BIGSdb	DS10801321-DT201009_2020.TE.155996.1.2_Dr80	ATCC19114	10	13	15	18	17	12	11	16	13	10	9	17	14	10	13	9	12	10	10	12	15	6	12	15	17	13	11	5	17	2	1	8	9	3	16	12	18	17	4	19	5	16	12	14	NULL	4	14
BIGSdb	DS10801321-DT201009_2020.TE.155996.1.2_Dr90	ATCC19114	10	13	15	18	17	12	11	16	13	10	9	17	14	10	13	9	12	10	10	12	15	6	12	15	17	13	11	5	17	2	1	8	9	3	16	12	18	17	4	19	5	16	12	14	NULL	4	14
BIGSdb	DS10801322-DT201009_2020.TE.155996.1.3_Dr10	ATCC19114	10	13	15	18	17	12	11	16	13	10	9	17	14	10	13	9	12	10	10	12	15	6	12	15	17	13	11	5	17	2	1	8	9	3	16	12	18	17	4	19	5	16	12	14	NULL	4	14
BIGSdb	DS10801322-DT201009_2020.TE.155996.1.3_Dr100	ATCC19114	10	13	15	18	17	12	11	16	13	10	9	17	14	10	13	9	12	10	10	12	15	6	12	15	17	13	11	5	17	2	1	8	9	3	16	12	18	17	4	19	5	16	12	14	NULL	4	14
BIGSdb	DS10801322-DT201009_2020.TE.155996.1.3_Dr20	ATCC19114	10	13	15	18	17	12	11	16	13	10	9	17	14	10	13	9	12	10	10	12	15	6	12	15	17	13	11	5	17	2	1	8	9	3	16	12	18	17	4	19	5	16	12	14	NULL	4	14
BIGSdb	DS10801322-DT201009_2020.TE.155996.1.3_Dr30	ATCC19114	10	13	15	18	17	12	11	16	13	10	9	17	14	10	13	9	12	10	10	12	15	6	12	15	17	13	11	5	17	2	1	8	9	3	16	12	18	17	4	19	5	16	12	14	NULL	4	14
BIGSdb	DS10801322-DT201009_2020.TE.155996.1.3_Dr40	ATCC19114	10	13	15	18	17	12	11	16	13	10	9	17	14	10	13	9	12	10	10	12	15	6	12	15	17	13	11	5	17	2	1	8	9	3	16	12	18	17	4	19	5	16	12	14	NULL	4	14
BIGSdb	DS10801322-DT201009_2020.TE.155996.1.3_Dr50	ATCC19114	10	13	15	18	17	12	11	16	13	10	9	17	14	10	13	9	12	10	10	12	15	6	12	15	17	13	11	5	17	2	1	8	9	3	16	12	18	17	4	19	5	16	12	14	NULL	4	14
BIGSdb	DS10801322-DT201009_2020.TE.155996.1.3_Dr60	ATCC19114	10	13	15	18	17	12	11	16	13	10	9	17	14	10	13	9	12	10	10	12	15	6	12	15	17	13	11	5	17	2	1	8	9	3	16	12	18	17	4	19	5	16	12	14	NULL	4	14
BIGSdb	DS10801322-DT201009_2020.TE.155996.1.3_Dr70	ATCC19114	10	13	15	18	17	12	11	16	13	10	9	17	14	10	13	9	12	10	10	12	15	6	12	15	17	13	11	5	17	2	1	8	9	3	16	12	18	17	4	19	5	16	12	14	NULL	4	14
BIGSdb	DS10801322-DT201009_2020.TE.155996.1.3_Dr80	ATCC19114	10	13	15	18	17	12	11	16	13	10	9	17	14	10	13	9	12	10	10	12	15	6	12	15	17	13	11	5	17	2	1	8	9	3	16	12	18	17	4	19	5	16	12	14	NULL	4	14
BIGSdb	DS10801322-DT201009_2020.TE.155996.1.3_Dr90	ATCC19114	10	13	15	18	17	12	11	16	13	10	9	17	14	10	13	9	12	10	10	12	15	6	12	15	17	13	11	5	17	2	1	8	9	3	16	12	18	17	4	19	5	16	12	14	NULL	4	14
BIGSdb	DS10801323-DT201009_2020.TE.155996.1.4_Dr10	ATCC19114	10	13	15	18	17	12	11	16	13	10	9	17	14	10	13	9	12	10	10	12	15	6	12	15	17	13	11	5	17	2	1	8	9	3	16	12	18	17	4	19	5	16	12	14	NULL	4	14
BIGSdb	DS10801323-DT201009_2020.TE.155996.1.4_Dr100	ATCC19114	10	13	15	18	17	12	11	16	13	10	9	17	14	10	13	9	12	10	10	12	15	6	12	15	17	13	11	5	17	2	1	8	9	3	16	12	18	17	4	19	5	16	12	14	NULL	4	14
BIGSdb	DS10801323-DT201009_2020.TE.155996.1.4_Dr20	ATCC19114	10	13	15	18	17	12	11	16	13	10	9	17	14	10	13	9	12	10	10	12	15	6	12	15	17	13	11	5	17	2	1	8	9	3	16	12	18	17	4	19	5	16	12	14	NULL	4	14
BIGSdb	DS10801323-DT201009_2020.TE.155996.1.4_Dr30	ATCC19114	10	13	15	18	17	12	11	16	13	10	9	17	14	10	13	9	12	10	10	12	15	6	12	15	17	13	11	5	17	2	1	8	9	3	16	12	18	17	4	19	5	16	12	14	NULL	4	14
BIGSdb	DS10801323-DT201009_2020.TE.155996.1.4_Dr40	ATCC19114	10	13	15	18	17	12	11	16	13	10	9	17	14	10	13	9	12	10	10	12	15	6	12	15	17	13	11	5	17	2	1	8	9	3	16	12	18	17	4	19	5	16	12	14	NULL	4	14
BIGSdb	DS10801323-DT201009_2020.TE.155996.1.4_Dr50	ATCC19114	10	13	15	18	17	12	11	16	13	10	9	17	14	10	13	9	12	10	10	12	15	6	12	15	17	13	11	5	17	2	1	8	9	3	16	12	18	17	4	19	5	16	12	14	NULL	4	14
BIGSdb	DS10801323-DT201009_2020.TE.155996.1.4_Dr60	ATCC19114	10	13	15	18	17	12	11	16	13	10	9	17	14	10	13	9	12	10	10	12	15	6	12	15	17	13	11	5	17	2	1	8	9	3	16	12	18	17	4	19	5	16	12	14	NULL	4	14
BIGSdb	DS10801323-DT201009_2020.TE.155996.1.4_Dr70	ATCC19114	10	13	15	18	17	12	11	16	13	10	9	17	14	10	13	9	12	10	10	12	15	6	12	15	17	13	11	5	17	2	1	8	9	3	16	12	18	17	4	19	5	16	12	14	NULL	4	14
BIGSdb	DS10801323-DT201009_2020.TE.155996.1.4_Dr80	ATCC19114	10	13	15	18	17	12	11	16	13	10	9	17	14	10	13	9	12	10	10	12	15	6	12	15	17	13	11	5	17	2	1	8	9	3	16	12	18	17	4	19	5	16	12	14	NULL	4	14
BIGSdb	DS10801323-DT201009_2020.TE.155996.1.4_Dr90	ATCC19114	10	13	15	18	17	12	11	16	13	10	9	17	14	10	13	9	12	10	10	12	15	6	12	15	17	13	11	5	17	2	1	8	9	3	16	12	18	17	4	19	5	16	12	14	NULL	4	14
BIGSdb	DS10801324-DT201009_2020.TE.155996.1.5_Dr10	ATCC19114	10	13	15	18	17	12	11	16	13	10	9	17	14	10	13	9	12	10	10	12	15	6	12	15	17	13	11	5	17	2	1	8	9	3	16	12	18	17	4	19	5	16	12	14	NULL	4	14
BIGSdb	DS10801324-DT201009_2020.TE.155996.1.5_Dr100	ATCC19114	10	13	15	18	17	12	11	16	13	10	9	17	14	10	13	9	12	10	10	12	15	6	12	15	17	13	11	5	17	2	1	8	9	3	16	12	18	17	4	19	5	16	12	14	NULL	4	14
BIGSdb	DS10801324-DT201009_2020.TE.155996.1.5_Dr20	ATCC19114	10	13	15	18	17	12	11	16	13	10	9	17	14	10	13	9	12	10	10	12	15	6	12	15	17	13	11	5	17	2	1	8	9	3	16	12	18	17	4	19	5	16	12	14	NULL	4	14
BIGSdb	DS10801324-DT201009_2020.TE.155996.1.5_Dr30	ATCC19114	10	13	15	18	17	12	11	16	13	10	9	17	14	10	13	9	12	10	10	12	15	6	12	15	17	13	11	5	17	2	1	8	9	3	16	12	18	17	4	19	5	16	12	14	NULL	4	14
BIGSdb	DS10801324-DT201009_2020.TE.155996.1.5_Dr40	ATCC19114	10	13	15	18	17	12	11	16	13	10	9	17	14	10	13	9	12	10	10	12	15	6	12	15	17	13	11	5	17	2	1	8	9	3	16	12	18	17	4	19	5	16	12	14	NULL	4	14
BIGSdb	DS10801324-DT201009_2020.TE.155996.1.5_Dr50	ATCC19114	10	13	15	18	17	12	11	16	13	10	9	17	14	10	13	9	12	10	10	12	15	6	12	15	17	13	11	5	17	2	1	8	9	3	16	12	18	17	4	19	5	16	12	14	NULL	4	14
BIGSdb	DS10801324-DT201009_2020.TE.155996.1.5_Dr60	ATCC19114	10	13	15	18	17	12	11	16	13	10	9	17	14	10	13	9	12	10	10	12	15	6	12	15	17	13	11	5	17	2	1	8	9	3	16	12	18	17	4	19	5	16	12	14	NULL	4	14
BIGSdb	DS10801324-DT201009_2020.TE.155996.1.5_Dr70	ATCC19114	10	13	15	18	17	12	11	16	13	10	9	17	14	10	13	9	12	10	10	12	15	6	12	15	17	13	11	5	17	2	1	8	9	3	16	12	18	17	4	19	5	16	12	14	NULL	4	14
BIGSdb	DS10801324-DT201009_2020.TE.155996.1.5_Dr80	ATCC19114	10	13	15	18	17	12	11	16	13	10	9	17	14	10	13	9	12	10	10	12	15	6	12	15	17	13	11	5	17	2	1	8	9	3	16	12	18	17	4	19	5	16	12	14	NULL	4	14
BIGSdb	DS10801324-DT201009_2020.TE.155996.1.5_Dr90	ATCC19114	10	13	15	18	17	12	11	16	13	10	9	17	14	10	13	9	12	10	10	12	15	6	12	15	17	13	11	5	17	2	1	8	9	3	16	12	18	17	4	19	5	16	12	14	NULL	4	14
BIGSdb	DS10801325-DT201009_2020.TE.155996.1.6_Dr10	ATCC19114	10	13	15	18	17	12	11	16	13	10	9	17	14	10	13	9	12	10	10	12	15	6	12	15	17	13	11	5	17	2	1	8	9	3	16	12	18	17	4	19	5	16	12	14	NULL	4	14
BIGSdb	DS10801325-DT201009_2020.TE.155996.1.6_Dr100	ATCC19114	10	13	15	18	17	12	11	16	13	10	9	17	14	10	13	9	12	10	10	12	15	6	12	15	17	13	11	5	17	2	1	8	9	3	16	12	18	17	4	19	5	16	12	14	NULL	4	14
BIGSdb	DS10801325-DT201009_2020.TE.155996.1.6_Dr20	ATCC19114	10	13	15	18	17	12	11	16	13	10	9	17	14	10	13	9	12	10	10	12	15	6	12	15	17	13	11	5	17	2	1	8	9	3	16	12	18	17	4	19	5	16	12	14	NULL	4	14
BIGSdb	DS10801325-DT201009_2020.TE.155996.1.6_Dr30	ATCC19114	10	13	15	18	17	12	11	16	13	10	9	17	14	10	13	9	12	10	10	12	15	6	12	15	17	13	11	5	17	2	1	8	9	3	16	12	18	17	4	19	5	16	12	14	NULL	4	14
BIGSdb	DS10801325-DT201009_2020.TE.155996.1.6_Dr40	ATCC19114	10	13	15	18	17	12	11	16	13	10	9	17	14	10	13	9	12	10	10	12	15	6	12	15	17	13	11	5	17	2	1	8	9	3	16	12	18	17	4	19	5	16	12	14	NULL	4	14
BIGSdb	DS10801325-DT201009_2020.TE.155996.1.6_Dr50	ATCC19114	10	13	15	18	17	12	11	16	13	10	9	17	14	10	13	9	12	10	10	12	15	6	12	15	17	13	11	5	17	2	1	8	9	3	16	12	18	17	4	19	5	16	12	14	NULL	4	14
BIGSdb	DS10801325-DT201009_2020.TE.155996.1.6_Dr60	ATCC19114	10	13	15	18	17	12	11	16	13	10	9	17	14	10	13	9	12	10	10	12	15	6	12	15	17	13	11	5	17	2	1	8	9	3	16	12	18	17	4	19	5	16	12	14	NULL	4	14
BIGSdb	DS10801325-DT201009_2020.TE.155996.1.6_Dr70	ATCC19114	10	13	15	18	17	12	11	16	13	10	9	17	14	10	13	9	12	10	10	12	15	6	12	15	17	13	11	5	17	2	1	8	9	3	16	12	18	17	4	19	5	16	12	14	NULL	4	14
BIGSdb	DS10801325-DT201009_2020.TE.155996.1.6_Dr80	ATCC19114	10	13	15	18	17	12	11	16	13	10	9	17	14	10	13	9	12	10	10	12	15	6	12	15	17	13	11	5	17	2	1	8	9	3	16	12	18	17	4	19	5	16	12	14	NULL	4	14
BIGSdb	DS10801325-DT201009_2020.TE.155996.1.6_Dr90	ATCC19114	10	13	15	18	17	12	11	16	13	10	9	17	14	10	13	9	12	10	10	12	15	6	12	15	17	13	11	5	17	2	1	8	9	3	16	12	18	17	4	19	5	16	12	14	NULL	4	14
BIGSdb	DS10801333-DT201009_2020.TE.156004.1.1_Dr10	ATCCBAA679	1	1	1	1	1	1	1	1	1	1	1	1	1	1	1	1	1	1	1	1	1	1	1	1	1	1	1	1	1	1	1	1	1	1	1	1	1	1	1	1	1	1	1	1	1	1	1
BIGSdb	DS10801333-DT201009_2020.TE.156004.1.1_Dr100	ATCCBAA679	1	1	1	1	1	1	1	1	1	1	1	1	1	1	1	1	1	1	1	1	1	1	1	1	1	1	1	1	1	1	1	1	1	1	1	1	1	1	1	1	1	1	1	1	1	1	1
BIGSdb	DS10801333-DT201009_2020.TE.156004.1.1_Dr20	ATCCBAA679	1	1	1	1	1	1	1	1	1	1	1	1	1	1	1	1	1	1	1	1	1	1	1	1	1	1	1	1	1	1	1	1	1	1	1	1	1	1	1	1	1	1	1	1	1	1	1
BIGSdb	DS10801333-DT201009_2020.TE.156004.1.1_Dr30	ATCCBAA679	1	1	1	1	1	1	1	1	1	1	1	1	1	1	1	1	1	1	1	1	1	1	1	1	1	1	1	1	1	1	1	1	1	1	1	1	1	1	1	1	1	1	1	1	1	1	1
BIGSdb	DS10801333-DT201009_2020.TE.156004.1.1_Dr40	ATCCBAA679	1	1	1	1	1	1	1	1	1	1	1	1	1	1	1	1	1	1	1	1	1	1	1	1	1	1	1	1	1	1	1	1	1	1	1	1	1	1	1	1	1	1	1	1	1	1	1
BIGSdb	DS10801333-DT201009_2020.TE.156004.1.1_Dr50	ATCCBAA679	1	1	1	1	1	1	1	1	1	1	1	1	1	1	1	1	1	1	1	1	1	1	1	1	1	1	1	1	1	1	1	1	1	1	1	1	1	1	1	1	1	1	1	1	1	1	1
BIGSdb	DS10801333-DT201009_2020.TE.156004.1.1_Dr60	ATCCBAA679	1	1	1	1	1	1	1	1	1	1	1	1	1	1	1	1	1	1	1	1	1	1	1	1	1	1	1	1	1	1	1	1	1	1	1	1	1	1	1	1	1	1	1	1	1	1	1
BIGSdb	DS10801333-DT201009_2020.TE.156004.1.1_Dr70	ATCCBAA679	1	1	1	1	1	1	1	1	1	1	1	1	1	1	1	1	1	1	1	1	1	1	1	1	1	1	1	1	1	1	1	1	1	1	1	1	1	1	1	1	1	1	1	1	1	1	1
BIGSdb	DS10801333-DT201009_2020.TE.156004.1.1_Dr80	ATCCBAA679	1	1	1	1	1	1	1	1	1	1	1	1	1	1	1	1	1	1	1	1	1	1	1	1	1	1	1	1	1	1	1	1	1	1	1	1	1	1	1	1	1	1	1	1	1	1	1
BIGSdb	DS10801333-DT201009_2020.TE.156004.1.1_Dr90	ATCCBAA679	1	1	1	1	1	1	1	1	1	1	1	1	1	1	1	1	1	1	1	1	1	1	1	1	1	1	1	1	1	1	1	1	1	1	1	1	1	1	1	1	1	1	1	1	1	1	1
BIGSdb	DS10801334-DT201009_2020.TE.156004.1.2_Dr10	ATCCBAA679	1	1	1	1	1	1	1	1	1	1	1	1	1	1	1	1	1	1	1	1	1	1	1	1	1	1	1	1	1	1	1	1	1	1	1	1	1	1	1	1	1	1	1	1	1	1	1
BIGSdb	DS10801334-DT201009_2020.TE.156004.1.2_Dr100	ATCCBAA679	1	1	1	1	1	1	1	1	1	1	1	1	1	1	1	1	1	1	1	1	1	1	1	1	1	1	1	1	1	1	1	1	1	1	1	1	1	1	1	1	1	1	1	1	1	1	1
BIGSdb	DS10801334-DT201009_2020.TE.156004.1.2_Dr20	ATCCBAA679	1	1	1	1	1	1	1	1	1	1	1	1	1	1	1	1	1	1	1	1	1	1	1	1	1	1	1	1	1	1	1	1	1	1	1	1	1	1	1	1	1	1	1	1	1	1	1
BIGSdb	DS10801334-DT201009_2020.TE.156004.1.2_Dr30	ATCCBAA679	1	1	1	1	1	1	1	1	1	1	1	1	1	1	1	1	1	1	1	1	1	1	1	1	1	1	1	1	1	1	1	1	1	1	1	1	1	1	1	1	1	1	1	1	1	1	1
BIGSdb	DS10801334-DT201009_2020.TE.156004.1.2_Dr40	ATCCBAA679	1	1	1	1	1	1	1	1	1	1	1	1	1	1	1	1	1	1	1	1	1	1	1	1	1	1	1	1	1	1	1	1	1	1	1	1	1	1	1	1	1	1	1	1	1	1	1
BIGSdb	DS10801334-DT201009_2020.TE.156004.1.2_Dr50	ATCCBAA679	1	1	1	1	1	1	1	1	1	1	1	1	1	1	1	1	1	1	1	1	1	1	1	1	1	1	1	1	1	1	1	1	1	1	1	1	1	1	1	1	1	1	1	1	1	1	1
BIGSdb	DS10801334-DT201009_2020.TE.156004.1.2_Dr60	ATCCBAA679	1	1	1	1	1	1	1	1	1	1	1	1	1	1	1	1	1	1	1	1	1	1	1	1	1	1	1	1	1	1	1	1	1	1	1	1	1	1	1	1	1	1	1	1	1	1	1
BIGSdb	DS10801334-DT201009_2020.TE.156004.1.2_Dr70	ATCCBAA679	1	1	1	1	1	1	1	1	1	1	1	1	1	1	1	1	1	1	1	1	1	1	1	1	1	1	1	1	1	1	1	1	1	1	1	1	1	1	1	1	1	1	1	1	1	1	1
BIGSdb	DS10801334-DT201009_2020.TE.156004.1.2_Dr80	ATCCBAA679	1	1	1	1	1	1	1	1	1	1	1	1	1	1	1	1	1	1	1	1	1	1	1	1	1	1	1	1	1	1	1	1	1	1	1	1	1	1	1	1	1	1	1	1	1	1	1
BIGSdb	DS10801334-DT201009_2020.TE.156004.1.2_Dr90	ATCCBAA679	1	1	1	1	1	1	1	1	1	1	1	1	1	1	1	1	1	1	1	1	1	1	1	1	1	1	1	1	1	1	1	1	1	1	1	1	1	1	1	1	1	1	1	1	1	1	1
BIGSdb	DS10801335-DT201009_2020.TE.156004.1.3_Dr10	ATCCBAA679	1	1	1	1	1	1	1	1	1	1	1	1	1	1	1	1	1	1	1	1	1	1	1	1	1	1	1	1	1	1	1	1	1	1	1	1	1	1	1	1	1	1	1	1	1	1	1
BIGSdb	DS10801335-DT201009_2020.TE.156004.1.3_Dr100	ATCCBAA679	1	1	1	1	1	1	1	1	1	1	1	1	1	1	1	1	1	1	1	1	1	1	1	1	1	1	1	1	1	1	1	1	1	1	1	1	1	1	1	1	1	1	1	1	1	1	1
BIGSdb	DS10801335-DT201009_2020.TE.156004.1.3_Dr20	ATCCBAA679	1	1	1	1	1	1	1	1	1	1	1	1	1	1	1	1	1	1	1	1	1	1	1	1	1	1	1	1	1	1	1	1	1	1	1	1	1	1	1	1	1	1	1	1	1	1	1
BIGSdb	DS10801335-DT201009_2020.TE.156004.1.3_Dr30	ATCCBAA679	1	1	1	1	1	1	1	1	1	1	1	1	1	1	1	1	1	1	1	1	1	1	1	1	1	1	1	1	1	1	1	1	1	1	1	1	1	1	1	1	1	1	1	1	1	1	1
BIGSdb	DS10801335-DT201009_2020.TE.156004.1.3_Dr40	ATCCBAA679	1	1	1	1	1	1	1	1	1	1	1	1	1	1	1	1	1	1	1	1	1	1	1	1	1	1	1	1	1	1	1	1	1	1	1	1	1	1	1	1	1	1	1	1	1	1	1
BIGSdb	DS10801335-DT201009_2020.TE.156004.1.3_Dr50	ATCCBAA679	1	1	1	1	1	1	1	1	1	1	1	1	1	1	1	1	1	1	1	1	1	1	1	1	1	1	1	1	1	1	1	1	1	1	1	1	1	1	1	1	1	1	1	1	1	1	1
BIGSdb	DS10801335-DT201009_2020.TE.156004.1.3_Dr60	ATCCBAA679	1	1	1	1	1	1	1	1	1	1	1	1	1	1	1	1	1	1	1	1	1	1	1	1	1	1	1	1	1	1	1	1	1	1	1	1	1	1	1	1	1	1	1	1	1	1	1
BIGSdb	DS10801335-DT201009_2020.TE.156004.1.3_Dr70	ATCCBAA679	1	1	1	1	1	1	1	1	1	1	1	1	1	1	1	1	1	1	1	1	1	1	1	1	1	1	1	1	1	1	1	1	1	1	1	1	1	1	1	1	1	1	1	1	1	1	1
BIGSdb	DS10801335-DT201009_2020.TE.156004.1.3_Dr80	ATCCBAA679	1	1	1	1	1	1	1	1	1	1	1	1	1	1	1	1	1	1	1	1	1	1	1	1	1	1	1	1	1	1	1	1	1	1	1	1	1	1	1	1	1	1	1	1	1	1	1
BIGSdb	DS10801335-DT201009_2020.TE.156004.1.3_Dr90	ATCCBAA679	1	1	1	1	1	1	1	1	1	1	1	1	1	1	1	1	1	1	1	1	1	1	1	1	1	1	1	1	1	1	1	1	1	1	1	1	1	1	1	1	1	1	1	1	1	1	1
BIGSdb	DS10801336-DT201009_2020.TE.156004.1.4_Dr10	ATCCBAA679	1	1	1	1	1	1	1	1	1	1	1	1	1	1	1	1	1	1	1	1	1	1	334	1	1	1	1	1	1	1	1	1	1	1	1	1	1	1	1	1	1	1	1	1	1	1	1
BIGSdb	DS10801336-DT201009_2020.TE.156004.1.4_Dr100	ATCCBAA679	1	1	1	1	1	1	1	1	1	1	1	1	1	1	1	1	1	1	1	1	1	1	1	1	1	1	1	1	1	1	1	1	1	1	1	1	1	1	1	1	1	1	1	1	1	1	1
BIGSdb	DS10801336-DT201009_2020.TE.156004.1.4_Dr20	ATCCBAA679	1	1	1	1	1	1	1	1	1	1	1	1	1	1	1	1	1	1	1	1	1	1	1	1	1	1	1	1	1	1	1	1	1	1	1	1	1	1	1	1	1	1	1	1	1	1	1
BIGSdb	DS10801336-DT201009_2020.TE.156004.1.4_Dr30	ATCCBAA679	1	1	1	1	1	1	1	1	1	1	1	1	1	1	1	1	1	1	1	1	1	1	1	1	1	1	1	1	1	1	1	1	1	1	1	1	1	1	1	1	1	1	1	1	1	1	1
BIGSdb	DS10801336-DT201009_2020.TE.156004.1.4_Dr40	ATCCBAA679	1	1	1	1	1	1	1	1	1	1	1	1	1	1	1	1	1	1	1	1	1	1	1	1	1	1	1	1	1	1	1	1	1	1	1	1	1	1	1	1	1	1	1	1	1	1	1
BIGSdb	DS10801336-DT201009_2020.TE.156004.1.4_Dr50	ATCCBAA679	1	1	1	1	1	1	1	1	1	1	1	1	1	1	1	1	1	1	1	1	1	1	1	1	1	1	1	1	1	1	1	1	1	1	1	1	1	1	1	1	1	1	1	1	1	1	1
BIGSdb	DS10801336-DT201009_2020.TE.156004.1.4_Dr60	ATCCBAA679	1	1	1	1	1	1	1	1	1	1	1	1	1	1	1	1	1	1	1	1	1	1	1	1	1	1	1	1	1	1	1	1	1	1	1	1	1	1	1	1	1	1	1	1	1	1	1
BIGSdb	DS10801336-DT201009_2020.TE.156004.1.4_Dr70	ATCCBAA679	1	1	1	1	1	1	1	1	1	1	1	1	1	1	1	1	1	1	1	1	1	1	1	1	1	1	1	1	1	1	1	1	1	1	1	1	1	1	1	1	1	1	1	1	1	1	1
BIGSdb	DS10801336-DT201009_2020.TE.156004.1.4_Dr80	ATCCBAA679	1	1	1	1	1	1	1	1	1	1	1	1	1	1	1	1	1	1	1	1	1	1	1	1	1	1	1	1	1	1	1	1	1	1	1	1	1	1	1	1	1	1	1	1	1	1	1
BIGSdb	DS10801336-DT201009_2020.TE.156004.1.4_Dr90	ATCCBAA679	1	1	1	1	1	1	1	1	1	1	1	1	1	1	1	1	1	1	1	1	1	1	1	1	1	1	1	1	1	1	1	1	1	1	1	1	1	1	1	1	1	1	1	1	1	1	1
BIGSdb	DS10801337-DT201009_2020.TE.156004.1.5_Dr10	ATCCBAA679	1	1	1	1	1	1	1	1	1	1	1	1	1	1	1	1	1	1	1	1	1	1	1	358	1	1	1	1	1	1	1	1	1	1	1	1	1	1	1	1	1	1	1	1	1	1	1
BIGSdb	DS10801337-DT201009_2020.TE.156004.1.5_Dr100	ATCCBAA679	1	1	1	1	1	1	1	1	1	1	1	1	1	1	1	1	1	1	1	1	1	1	1	1	1	1	1	1	1	1	1	1	1	1	1	1	1	1	1	1	1	1	1	1	1	1	1
BIGSdb	DS10801337-DT201009_2020.TE.156004.1.5_Dr20	ATCCBAA679	1	1	1	1	1	1	1	1	1	1	1	1	1	1	1	1	1	1	1	1	1	1	1	1	1	1	1	1	1	1	1	1	1	1	1	1	1	1	1	1	1	1	1	1	1	1	1
BIGSdb	DS10801337-DT201009_2020.TE.156004.1.5_Dr30	ATCCBAA679	1	1	1	1	1	1	1	1	1	1	1	1	1	1	1	1	1	1	1	1	1	1	1	1	1	1	1	1	1	1	1	1	1	1	1	1	1	1	1	1	1	1	1	1	1	1	1
BIGSdb	DS10801337-DT201009_2020.TE.156004.1.5_Dr40	ATCCBAA679	1	1	1	1	1	1	1	1	1	1	1	1	1	1	1	1	1	1	1	1	1	1	1	1	1	1	1	1	1	1	1	1	1	1	1	1	1	1	1	1	1	1	1	1	1	1	1
BIGSdb	DS10801337-DT201009_2020.TE.156004.1.5_Dr50	ATCCBAA679	1	1	1	1	1	1	1	1	1	1	1	1	1	1	1	1	1	1	1	1	1	1	1	1	1	1	1	1	1	1	1	1	1	1	1	1	1	1	1	1	1	1	1	1	1	1	1
BIGSdb	DS10801337-DT201009_2020.TE.156004.1.5_Dr60	ATCCBAA679	1	1	1	1	1	1	1	1	1	1	1	1	1	1	1	1	1	1	1	1	1	1	1	1	1	1	1	1	1	1	1	1	1	1	1	1	1	1	1	1	1	1	1	1	1	1	1
BIGSdb	DS10801337-DT201009_2020.TE.156004.1.5_Dr70	ATCCBAA679	1	1	1	1	1	1	1	1	1	1	1	1	1	1	1	1	1	1	1	1	1	1	1	1	1	1	1	1	1	1	1	1	1	1	1	1	1	1	1	1	1	1	1	1	1	1	1
BIGSdb	DS10801337-DT201009_2020.TE.156004.1.5_Dr80	ATCCBAA679	1	1	1	1	1	1	1	1	1	1	1	1	1	1	1	1	1	1	1	1	1	1	1	1	1	1	1	1	1	1	1	1	1	1	1	1	1	1	1	1	1	1	1	1	1	1	1
BIGSdb	DS10801337-DT201009_2020.TE.156004.1.5_Dr90	ATCCBAA679	1	1	1	1	1	1	1	1	1	1	1	1	1	1	1	1	1	1	1	1	1	1	1	1	1	1	1	1	1	1	1	1	1	1	1	1	1	1	1	1	1	1	1	1	1	1	1
BIGSdb	DS10801338-DT201009_2020.TE.156004.1.6_Dr10	ATCCBAA679	1	1	1	1	1	1	1	1	1	1	1	1	1	1	1	1	1	1	1	1	1	1	1	1	1	1	1	1	1	1	1	1	1	1	1	1	1	1	1	1	1	1	1	1	1	1	1
BIGSdb	DS10801338-DT201009_2020.TE.156004.1.6_Dr100	ATCCBAA679	1	1	1	1	1	1	1	1	1	1	1	1	1	1	1	1	1	1	1	1	1	1	1	1	1	1	1	1	1	1	1	1	1	1	1	1	1	1	1	1	1	1	1	1	1	1	1
BIGSdb	DS10801338-DT201009_2020.TE.156004.1.6_Dr20	ATCCBAA679	1	1	1	1	1	1	1	1	1	1	1	1	1	1	1	1	1	1	1	1	1	1	1	1	1	1	1	1	1	1	1	1	1	1	1	1	1	1	1	1	1	1	1	1	1	1	1
BIGSdb	DS10801338-DT201009_2020.TE.156004.1.6_Dr30	ATCCBAA679	1	1	1	1	1	1	1	1	1	1	1	1	1	1	1	1	1	1	1	1	1	1	1	1	1	1	1	1	1	1	1	1	1	1	1	1	1	1	1	1	1	1	1	1	1	1	1
BIGSdb	DS10801338-DT201009_2020.TE.156004.1.6_Dr40	ATCCBAA679	1	1	1	1	1	1	1	1	1	1	1	1	1	1	1	1	1	1	1	1	1	1	1	1	1	1	1	1	1	1	1	1	1	1	1	1	1	1	1	1	1	1	1	1	1	1	1
BIGSdb	DS10801338-DT201009_2020.TE.156004.1.6_Dr50	ATCCBAA679	1	1	1	1	1	1	1	1	1	1	1	1	1	1	1	1	1	1	1	1	1	1	1	1	1	1	1	1	1	1	1	1	1	1	1	1	1	1	1	1	1	1	1	1	1	1	1
BIGSdb	DS10801338-DT201009_2020.TE.156004.1.6_Dr60	ATCCBAA679	1	1	1	1	1	1	1	1	1	1	1	1	1	1	1	1	1	1	1	1	1	1	1	1	1	1	1	1	1	1	1	1	1	1	1	1	1	1	1	1	1	1	1	1	1	1	1
BIGSdb	DS10801338-DT201009_2020.TE.156004.1.6_Dr70	ATCCBAA679	1	1	1	1	1	1	1	1	1	1	1	1	1	1	1	1	1	1	1	1	1	1	1	1	1	1	1	1	1	1	1	1	1	1	1	1	1	1	1	1	1	1	1	1	1	1	1
BIGSdb	DS10801338-DT201009_2020.TE.156004.1.6_Dr80	ATCCBAA679	1	1	1	1	1	1	1	1	1	1	1	1	1	1	1	1	1	1	1	1	1	1	1	1	1	1	1	1	1	1	1	1	1	1	1	1	1	1	1	1	1	1	1	1	1	1	1
BIGSdb	DS10801338-DT201009_2020.TE.156004.1.6_Dr90	ATCCBAA679	1	1	1	1	1	1	1	1	1	1	1	1	1	1	1	1	1	1	1	1	1	1	1	1	1	1	1	1	1	1	1	1	1	1	1	1	1	1	1	1	1	1	1	1	1	1	1
BIGSdb	DS10935038-DT201110_2020.TE.219096.1.1_Dr10	ATCCBAA679	1	1	1	1	1	1	1	1	1	1	1	1	1	1	1	1	1	1	1	1	1	1	1	1	1	1	1	1	1	1	1	1	1	1	1	1	1	1	1	1	1	1	1	1	1	1	1
BIGSdb	DS10935038-DT201110_2020.TE.219096.1.1_Dr100	ATCCBAA679	1	1	1	1	1	1	1	1	1	1	1	1	1	1	1	1	1	1	1	1	1	1	1	1	1	1	1	1	1	1	1	1	1	1	1	1	1	1	1	1	1	1	1	1	1	1	1
BIGSdb	DS10935038-DT201110_2020.TE.219096.1.1_Dr20	ATCCBAA679	1	1	1	1	1	1	1	1	1	1	1	1	1	1	1	1	1	1	1	1	1	1	1	1	1	1	1	1	1	1	1	1	1	1	1	1	1	1	1	1	1	1	1	1	1	1	1
BIGSdb	DS10935038-DT201110_2020.TE.219096.1.1_Dr30	ATCCBAA679	1	1	1	1	1	1	1	1	1	1	1	1	1	1	1	1	1	1	1	1	1	1	1	1	1	1	1	1	1	1	1	1	1	1	1	1	1	1	1	1	1	1	1	1	1	1	1
BIGSdb	DS10935038-DT201110_2020.TE.219096.1.1_Dr40	ATCCBAA679	1	1	1	1	1	1	1	1	1	1	1	1	1	1	1	1	1	1	1	1	1	1	1	1	1	1	1	1	1	1	1	1	1	1	1	1	1	1	1	1	1	1	1	1	1	1	1
BIGSdb	DS10935038-DT201110_2020.TE.219096.1.1_Dr50	ATCCBAA679	1	1	1	1	1	1	1	1	1	1	1	1	1	1	1	1	1	1	1	1	1	1	1	1	1	1	1	1	1	1	1	1	1	1	1	1	1	1	1	1	1	1	1	1	1	1	1
BIGSdb	DS10935038-DT201110_2020.TE.219096.1.1_Dr60	ATCCBAA679	1	1	1	1	1	1	1	1	1	1	1	1	1	1	1	1	1	1	1	1	1	1	1	1	1	1	1	1	1	1	1	1	1	1	1	1	1	1	1	1	1	1	1	1	1	1	1
BIGSdb	DS10935038-DT201110_2020.TE.219096.1.1_Dr70	ATCCBAA679	1	1	1	1	1	1	1	1	1	1	1	1	1	1	1	1	1	1	1	1	1	1	1	1	1	1	1	1	1	1	1	1	1	1	1	1	1	1	1	1	1	1	1	1	1	1	1
BIGSdb	DS10935038-DT201110_2020.TE.219096.1.1_Dr80	ATCCBAA679	1	1	1	1	1	1	1	1	1	1	1	1	1	1	1	1	1	1	1	1	1	1	1	1	1	1	1	1	1	1	1	1	1	1	1	1	1	1	1	1	1	1	1	1	1	1	1
BIGSdb	DS10935038-DT201110_2020.TE.219096.1.1_Dr90	ATCCBAA679	1	1	1	1	1	1	1	1	1	1	1	1	1	1	1	1	1	1	1	1	1	1	1	1	1	1	1	1	1	1	1	1	1	1	1	1	1	1	1	1	1	1	1	1	1	1	1
BIGSdb	DS10935039-DT201110_2020.TE.219096.1.2_Dr10	ATCCBAA679	1	1	1	1	1	1	1	1	1	1	1	1	1	1	1	1	1	1	1	1	1	1	1	1	1	1	1	1	1	1	1	1	1	1	1	1	1	1	1	1	1	1	1	1	1	1	1
BIGSdb	DS10935039-DT201110_2020.TE.219096.1.2_Dr100	ATCCBAA679	1	1	1	1	1	1	1	1	1	1	1	1	1	1	1	1	1	1	1	1	1	1	1	1	1	1	1	1	1	1	1	1	1	1	1	1	1	1	1	1	1	1	1	1	1	1	1
BIGSdb	DS10935039-DT201110_2020.TE.219096.1.2_Dr20	ATCCBAA679	1	1	1	1	1	1	1	1	1	1	1	1	1	1	1	1	1	1	1	1	1	1	1	1	1	1	1	1	1	1	1	1	1	1	1	1	1	1	1	1	1	1	1	1	1	1	1
BIGSdb	DS10935039-DT201110_2020.TE.219096.1.2_Dr30	ATCCBAA679	1	1	1	1	1	1	1	1	1	1	1	1	1	1	1	1	1	1	1	1	1	1	1	1	1	1	1	1	1	1	1	1	1	1	1	1	1	1	1	1	1	1	1	1	1	1	1
BIGSdb	DS10935039-DT201110_2020.TE.219096.1.2_Dr40	ATCCBAA679	1	1	1	1	1	1	1	1	1	1	1	1	1	1	1	1	1	1	1	1	1	1	1	1	1	1	1	1	1	1	1	1	1	1	1	1	1	1	1	1	1	1	1	1	1	1	1
BIGSdb	DS10935039-DT201110_2020.TE.219096.1.2_Dr50	ATCCBAA679	1	1	1	1	1	1	1	1	1	1	1	1	1	1	1	1	1	1	1	1	1	1	1	1	1	1	1	1	1	1	1	1	1	1	1	1	1	1	1	1	1	1	1	1	1	1	1
BIGSdb	DS10935039-DT201110_2020.TE.219096.1.2_Dr60	ATCCBAA679	1	1	1	1	1	1	1	1	1	1	1	1	1	1	1	1	1	1	1	1	1	1	1	1	1	1	1	1	1	1	1	1	1	1	1	1	1	1	1	1	1	1	1	1	1	1	1
BIGSdb	DS10935039-DT201110_2020.TE.219096.1.2_Dr70	ATCCBAA679	1	1	1	1	1	1	1	1	1	1	1	1	1	1	1	1	1	1	1	1	1	1	1	1	1	1	1	1	1	1	1	1	1	1	1	1	1	1	1	1	1	1	1	1	1	1	1
BIGSdb	DS10935039-DT201110_2020.TE.219096.1.2_Dr80	ATCCBAA679	1	1	1	1	1	1	1	1	1	1	1	1	1	1	1	1	1	1	1	1	1	1	1	1	1	1	1	1	1	1	1	1	1	1	1	1	1	1	1	1	1	1	1	1	1	1	1
BIGSdb	DS10935039-DT201110_2020.TE.219096.1.2_Dr90	ATCCBAA679	1	1	1	1	1	1	1	1	1	1	1	1	1	1	1	1	1	1	1	1	1	1	1	1	1	1	1	1	1	1	1	1	1	1	1	1	1	1	1	1	1	1	1	1	1	1	1
BIGSdb	DS10935040-DT201110_2020.TE.219096.1.3_Dr10	ATCCBAA679	1	1	1	1	1	1	1	1	1	1	1	1	1	1	1	1	1	1	1	1	1	1	1	1	1	1	1	1	1	1	1	1	1	1	1	1	1	1	1	1	1	1	1	1	1	1	1
BIGSdb	DS10935040-DT201110_2020.TE.219096.1.3_Dr100	ATCCBAA679	1	1	1	1	1	1	1	1	1	1	1	1	1	1	1	1	1	1	1	1	1	1	1	1	1	1	1	1	1	1	1	1	1	1	1	1	1	1	1	1	1	1	1	1	1	1	1
BIGSdb	DS10935040-DT201110_2020.TE.219096.1.3_Dr20	ATCCBAA679	1	1	1	1	1	1	1	1	1	1	1	1	1	1	1	1	1	1	1	1	1	1	1	1	1	1	1	1	1	1	1	1	1	1	1	1	1	1	1	1	1	1	1	1	1	1	1
BIGSdb	DS10935040-DT201110_2020.TE.219096.1.3_Dr30	ATCCBAA679	1	1	1	1	1	1	1	1	1	1	1	1	1	1	1	1	1	1	1	1	1	1	1	1	1	1	1	1	1	1	1	1	1	1	1	1	1	1	1	1	1	1	1	1	1	1	1
BIGSdb	DS10935040-DT201110_2020.TE.219096.1.3_Dr40	ATCCBAA679	1	1	1	1	1	1	1	1	1	1	1	1	1	1	1	1	1	1	1	1	1	1	1	1	1	1	1	1	1	1	1	1	1	1	1	1	1	1	1	1	1	1	1	1	1	1	1
BIGSdb	DS10935040-DT201110_2020.TE.219096.1.3_Dr50	ATCCBAA679	1	1	1	1	1	1	1	1	1	1	1	1	1	1	1	1	1	1	1	1	1	1	1	1	1	1	1	1	1	1	1	1	1	1	1	1	1	1	1	1	1	1	1	1	1	1	1
BIGSdb	DS10935040-DT201110_2020.TE.219096.1.3_Dr60	ATCCBAA679	1	1	1	1	1	1	1	1	1	1	1	1	1	1	1	1	1	1	1	1	1	1	1	1	1	1	1	1	1	1	1	1	1	1	1	1	1	1	1	1	1	1	1	1	1	1	1
BIGSdb	DS10935040-DT201110_2020.TE.219096.1.3_Dr70	ATCCBAA679	1	1	1	1	1	1	1	1	1	1	1	1	1	1	1	1	1	1	1	1	1	1	1	1	1	1	1	1	1	1	1	1	1	1	1	1	1	1	1	1	1	1	1	1	1	1	1
BIGSdb	DS10935040-DT201110_2020.TE.219096.1.3_Dr80	ATCCBAA679	1	1	1	1	1	1	1	1	1	1	1	1	1	1	1	1	1	1	1	1	1	1	1	1	1	1	1	1	1	1	1	1	1	1	1	1	1	1	1	1	1	1	1	1	1	1	1
BIGSdb	DS10935040-DT201110_2020.TE.219096.1.3_Dr90	ATCCBAA679	1	1	1	1	1	1	1	1	1	1	1	1	1	1	1	1	1	1	1	1	1	1	1	1	1	1	1	1	1	1	1	1	1	1	1	1	1	1	1	1	1	1	1	1	1	1	1
BIGSdb	DS10935041-DT201110_2020.TE.219096.1.4_Dr10	ATCCBAA679	1	1	1	1	1	1	1	1	1	1	1	1	1	1	1	1	1	1	1	1	1	1	1	1	1	1	1	1	1	1	1	1	1	1	1	1	1	1	1	1	1	1	1	1	1	1	1
BIGSdb	DS10935041-DT201110_2020.TE.219096.1.4_Dr100	ATCCBAA679	1	1	1	1	1	1	1	1	1	1	1	1	1	1	1	1	1	1	1	1	1	1	1	1	1	1	1	1	1	1	1	1	1	1	1	1	1	1	1	1	1	1	1	1	1	1	1
BIGSdb	DS10935041-DT201110_2020.TE.219096.1.4_Dr20	ATCCBAA679	1	1	1	1	1	1	1	1	1	1	1	1	1	1	1	1	1	1	1	1	1	1	1	1	1	1	1	1	1	1	1	1	1	1	1	1	1	1	1	1	1	1	1	1	1	1	1
BIGSdb	DS10935041-DT201110_2020.TE.219096.1.4_Dr30	ATCCBAA679	1	1	1	1	1	1	1	1	1	1	1	1	1	1	1	1	1	1	1	1	1	1	1	1	1	1	1	1	1	1	1	1	1	1	1	1	1	1	1	1	1	1	1	1	1	1	1
BIGSdb	DS10935041-DT201110_2020.TE.219096.1.4_Dr40	ATCCBAA679	1	1	1	1	1	1	1	1	1	1	1	1	1	1	1	1	1	1	1	1	1	1	1	1	1	1	1	1	1	1	1	1	1	1	1	1	1	1	1	1	1	1	1	1	1	1	1
BIGSdb	DS10935041-DT201110_2020.TE.219096.1.4_Dr50	ATCCBAA679	1	1	1	1	1	1	1	1	1	1	1	1	1	1	1	1	1	1	1	1	1	1	1	1	1	1	1	1	1	1	1	1	1	1	1	1	1	1	1	1	1	1	1	1	1	1	1
BIGSdb	DS10935041-DT201110_2020.TE.219096.1.4_Dr60	ATCCBAA679	1	1	1	1	1	1	1	1	1	1	1	1	1	1	1	1	1	1	1	1	1	1	1	1	1	1	1	1	1	1	1	1	1	1	1	1	1	1	1	1	1	1	1	1	1	1	1
BIGSdb	DS10935041-DT201110_2020.TE.219096.1.4_Dr70	ATCCBAA679	1	1	1	1	1	1	1	1	1	1	1	1	1	1	1	1	1	1	1	1	1	1	1	1	1	1	1	1	1	1	1	1	1	1	1	1	1	1	1	1	1	1	1	1	1	1	1
BIGSdb	DS10935041-DT201110_2020.TE.219096.1.4_Dr80	ATCCBAA679	1	1	1	1	1	1	1	1	1	1	1	1	1	1	1	1	1	1	1	1	1	1	1	1	1	1	1	1	1	1	1	1	1	1	1	1	1	1	1	1	1	1	1	1	1	1	1
BIGSdb	DS10935041-DT201110_2020.TE.219096.1.4_Dr90	ATCCBAA679	1	1	1	1	1	1	1	1	1	1	1	1	1	1	1	1	1	1	1	1	1	1	1	1	1	1	1	1	1	1	1	1	1	1	1	1	1	1	1	1	1	1	1	1	1	1	1
BIGSdb	DS10935042-DT201110_2020.TE.219096.1.5_Dr10	ATCCBAA679	1	1	1	1	1	1	1	1	1	1	1	1	1	1	1	1	1	1	1	1	1	1	1	1	1	1	1	1	1	1	1	1	1	1	1	1	1	1	1	1	1	1	1	1	1	1	1
BIGSdb	DS10935042-DT201110_2020.TE.219096.1.5_Dr100	ATCCBAA679	1	1	1	1	1	1	1	1	1	1	1	1	1	1	1	1	1	1	1	1	1	1	1	1	1	1	1	1	1	1	1	1	1	1	1	1	1	1	1	1	1	1	1	1	1	1	1
BIGSdb	DS10935042-DT201110_2020.TE.219096.1.5_Dr20	ATCCBAA679	1	1	1	1	1	1	1	1	1	1	1	1	1	1	1	1	1	1	1	1	1	1	1	1	1	1	1	1	1	1	1	1	1	1	1	1	1	1	1	1	1	1	1	1	1	1	1
BIGSdb	DS10935042-DT201110_2020.TE.219096.1.5_Dr30	ATCCBAA679	1	1	1	1	1	1	1	1	1	1	1	1	1	1	1	1	1	1	1	1	1	1	1	1	1	1	1	1	1	1	1	1	1	1	1	1	1	1	1	1	1	1	1	1	1	1	1
BIGSdb	DS10935042-DT201110_2020.TE.219096.1.5_Dr40	ATCCBAA679	1	1	1	1	1	1	1	1	1	1	1	1	1	1	1	1	1	1	1	1	1	1	1	1	1	1	1	1	1	1	1	1	1	1	1	1	1	1	1	1	1	1	1	1	1	1	1
BIGSdb	DS10935042-DT201110_2020.TE.219096.1.5_Dr50	ATCCBAA679	1	1	1	1	1	1	1	1	1	1	1	1	1	1	1	1	1	1	1	1	1	1	1	1	1	1	1	1	1	1	1	1	1	1	1	1	1	1	1	1	1	1	1	1	1	1	1
BIGSdb	DS10935042-DT201110_2020.TE.219096.1.5_Dr60	ATCCBAA679	1	1	1	1	1	1	1	1	1	1	1	1	1	1	1	1	1	1	1	1	1	1	1	1	1	1	1	1	1	1	1	1	1	1	1	1	1	1	1	1	1	1	1	1	1	1	1
BIGSdb	DS10935042-DT201110_2020.TE.219096.1.5_Dr70	ATCCBAA679	1	1	1	1	1	1	1	1	1	1	1	1	1	1	1	1	1	1	1	1	1	1	1	1	1	1	1	1	1	1	1	1	1	1	1	1	1	1	1	1	1	1	1	1	1	1	1
BIGSdb	DS10935042-DT201110_2020.TE.219096.1.5_Dr80	ATCCBAA679	1	1	1	1	1	1	1	1	1	1	1	1	1	1	1	1	1	1	1	1	1	1	1	1	1	1	1	1	1	1	1	1	1	1	1	1	1	1	1	1	1	1	1	1	1	1	1
BIGSdb	DS10935042-DT201110_2020.TE.219096.1.5_Dr90	ATCCBAA679	1	1	1	1	1	1	1	1	1	1	1	1	1	1	1	1	1	1	1	1	1	1	1	1	1	1	1	1	1	1	1	1	1	1	1	1	1	1	1	1	1	1	1	1	1	1	1
BIGSdb	DS10935043-DT201110_2020.TE.219096.1.6_Dr10	ATCCBAA679	1	1	1	1	1	1	1	1	1	1	1	1	1	1	1	1	1	1	1	1	1	1	1	1	1	1	1	1	1	1	1	1	1	1	1	1	1	1	1	1	1	1	1	1	1	1	1
BIGSdb	DS10935043-DT201110_2020.TE.219096.1.6_Dr100	ATCCBAA679	1	1	1	1	1	1	1	1	1	1	1	1	1	1	1	1	1	1	1	1	1	1	1	1	1	1	1	1	1	1	1	1	1	1	1	1	1	1	1	1	1	1	1	1	1	1	1
BIGSdb	DS10935043-DT201110_2020.TE.219096.1.6_Dr20	ATCCBAA679	1	1	1	1	1	1	1	1	1	1	1	1	1	1	1	1	1	1	1	1	1	1	1	1	1	1	1	1	1	1	1	1	1	1	1	1	1	1	1	1	1	1	1	1	1	1	1
BIGSdb	DS10935043-DT201110_2020.TE.219096.1.6_Dr30	ATCCBAA679	1	1	1	1	1	1	1	1	1	1	1	1	1	1	1	1	1	1	1	1	1	1	1	1	1	1	1	1	1	1	1	1	1	1	1	1	1	1	1	1	1	1	1	1	1	1	1
BIGSdb	DS10935043-DT201110_2020.TE.219096.1.6_Dr40	ATCCBAA679	1	1	1	1	1	1	1	1	1	1	1	1	1	1	1	1	1	1	1	1	1	1	1	1	1	1	1	1	1	1	1	1	1	1	1	1	1	1	1	1	1	1	1	1	1	1	1
BIGSdb	DS10935043-DT201110_2020.TE.219096.1.6_Dr50	ATCCBAA679	1	1	1	1	1	1	1	1	1	1	1	1	1	1	1	1	1	1	1	1	1	1	1	1	1	1	1	1	1	1	1	1	1	1	1	1	1	1	1	1	1	1	1	1	1	1	1
BIGSdb	DS10935043-DT201110_2020.TE.219096.1.6_Dr60	ATCCBAA679	1	1	1	1	1	1	1	1	1	1	1	1	1	1	1	1	1	1	1	1	1	1	1	1	1	1	1	1	1	1	1	1	1	1	1	1	1	1	1	1	1	1	1	1	1	1	1
BIGSdb	DS10935043-DT201110_2020.TE.219096.1.6_Dr70	ATCCBAA679	1	1	1	1	1	1	1	1	1	1	1	1	1	1	1	1	1	1	1	1	1	1	1	1	1	1	1	1	1	1	1	1	1	1	1	1	1	1	1	1	1	1	1	1	1	1	1
BIGSdb	DS10935043-DT201110_2020.TE.219096.1.6_Dr80	ATCCBAA679	1	1	1	1	1	1	1	1	1	1	1	1	1	1	1	1	1	1	1	1	1	1	1	1	1	1	1	1	1	1	1	1	1	1	1	1	1	1	1	1	1	1	1	1	1	1	1
BIGSdb	DS10935043-DT201110_2020.TE.219096.1.6_Dr90	ATCCBAA679	1	1	1	1	1	1	1	1	1	1	1	1	1	1	1	1	1	1	1	1	1	1	1	1	1	1	1	1	1	1	1	1	1	1	1	1	1	1	1	1	1	1	1	1	1	1	1
BIGSdb	DS10935048-DT201110_2020.TE.219105.1.1_Dr10	ATCC19114	10	13	15	18	17	12	11	16	13	10	9	17	14	10	13	9	12	10	10	12	15	6	12	15	17	13	11	5	17	2	1	8	9	3	16	12	18	17	4	19	5	16	12	14	NULL	4	14
BIGSdb	DS10935048-DT201110_2020.TE.219105.1.1_Dr100	ATCC19114	10	13	15	18	17	12	11	16	13	10	9	17	14	10	13	9	12	10	10	12	15	6	12	15	17	13	11	5	17	2	1	8	9	3	16	12	18	17	4	19	5	16	12	14	NULL	4	14
BIGSdb	DS10935048-DT201110_2020.TE.219105.1.1_Dr20	ATCC19114	10	13	15	18	17	12	11	16	13	10	9	17	14	10	13	9	12	10	10	12	15	6	12	15	17	13	11	5	17	2	1	8	9	3	16	12	18	17	4	19	5	16	12	14	NULL	4	14
BIGSdb	DS10935048-DT201110_2020.TE.219105.1.1_Dr30	ATCC19114	10	13	15	18	17	12	11	16	13	10	9	17	14	10	13	9	12	10	10	12	15	6	12	15	17	13	11	5	17	2	1	8	9	3	16	12	18	17	4	19	5	16	12	14	NULL	4	14
BIGSdb	DS10935048-DT201110_2020.TE.219105.1.1_Dr40	ATCC19114	10	13	15	18	17	12	11	16	13	10	9	17	14	10	13	9	12	10	10	12	15	6	12	15	17	13	11	5	17	2	1	8	9	3	16	12	18	17	4	19	5	16	12	14	NULL	4	14
BIGSdb	DS10935048-DT201110_2020.TE.219105.1.1_Dr50	ATCC19114	10	13	15	18	17	12	11	16	13	10	9	17	14	10	13	9	12	10	10	12	15	6	12	15	17	13	11	5	17	2	1	8	9	3	16	12	18	17	4	19	5	16	12	14	NULL	4	14
BIGSdb	DS10935048-DT201110_2020.TE.219105.1.1_Dr60	ATCC19114	10	13	15	18	17	12	11	16	13	10	9	17	14	10	13	9	12	10	10	12	15	6	12	15	17	13	11	5	17	2	1	8	9	3	16	12	18	17	4	19	5	16	12	14	NULL	4	14
BIGSdb	DS10935048-DT201110_2020.TE.219105.1.1_Dr70	ATCC19114	10	13	15	18	17	12	11	16	13	10	9	17	14	10	13	9	12	10	10	12	15	6	12	15	17	13	11	5	17	2	1	8	9	3	16	12	18	17	4	19	5	16	12	14	NULL	4	14
BIGSdb	DS10935048-DT201110_2020.TE.219105.1.1_Dr80	ATCC19114	10	13	15	18	17	12	11	16	13	10	9	17	14	10	13	9	12	10	10	12	15	6	12	15	17	13	11	5	17	2	1	8	9	3	16	12	18	17	4	19	5	16	12	14	NULL	4	14
BIGSdb	DS10935048-DT201110_2020.TE.219105.1.1_Dr90	ATCC19114	10	13	15	18	17	12	11	16	13	10	9	17	14	10	13	9	12	10	10	12	15	6	12	15	17	13	11	5	17	2	1	8	9	3	16	12	18	17	4	19	5	16	12	14	NULL	4	14
BIGSdb	DS10935049-DT201110_2020.TE.219105.1.2_Dr10	ATCC19114	10	13	15	18	17	12	11	16	13	10	9	17	14	10	13	9	12	10	10	12	15	6	12	15	17	13	11	5	17	2	1	8	9	3	16	12	18	17	4	19	5	16	12	14	NULL	4	14
BIGSdb	DS10935049-DT201110_2020.TE.219105.1.2_Dr100	ATCC19114	10	13	15	18	17	12	11	16	13	10	9	17	14	10	13	9	12	10	10	12	15	6	12	15	17	13	11	5	17	2	1	8	9	3	16	12	18	17	4	19	5	16	12	14	NULL	4	14
BIGSdb	DS10935049-DT201110_2020.TE.219105.1.2_Dr20	ATCC19114	10	13	15	18	17	12	11	16	13	10	9	17	14	10	13	9	12	10	10	12	15	6	12	15	17	13	11	5	17	2	1	8	9	3	16	12	18	17	4	19	5	16	12	14	NULL	4	14
BIGSdb	DS10935049-DT201110_2020.TE.219105.1.2_Dr30	ATCC19114	10	13	15	18	17	12	11	16	13	10	9	17	14	10	13	9	12	10	10	12	15	6	12	15	17	13	11	5	17	2	1	8	9	3	16	12	18	17	4	19	5	16	12	14	NULL	4	14
BIGSdb	DS10935049-DT201110_2020.TE.219105.1.2_Dr40	ATCC19114	10	13	15	18	17	12	11	16	13	10	9	17	14	10	13	9	12	10	10	12	15	6	12	15	17	13	11	5	17	2	1	8	9	3	16	12	18	17	4	19	5	16	12	14	NULL	4	14
BIGSdb	DS10935049-DT201110_2020.TE.219105.1.2_Dr50	ATCC19114	10	13	15	18	17	12	11	16	13	10	9	17	14	10	13	9	12	10	10	12	15	6	12	15	17	13	11	5	17	2	1	8	9	3	16	12	18	17	4	19	5	16	12	14	NULL	4	14
BIGSdb	DS10935049-DT201110_2020.TE.219105.1.2_Dr60	ATCC19114	10	13	15	18	17	12	11	16	13	10	9	17	14	10	13	9	12	10	10	12	15	6	12	15	17	13	11	5	17	2	1	8	9	3	16	12	18	17	4	19	5	16	12	14	NULL	4	14
BIGSdb	DS10935049-DT201110_2020.TE.219105.1.2_Dr70	ATCC19114	10	13	15	18	17	12	11	16	13	10	9	17	14	10	13	9	12	10	10	12	15	6	12	15	17	13	11	5	17	2	1	8	9	3	16	12	18	17	4	19	5	16	12	14	NULL	4	14
BIGSdb	DS10935049-DT201110_2020.TE.219105.1.2_Dr80	ATCC19114	10	13	15	18	17	12	11	16	13	10	9	17	14	10	13	9	12	10	10	12	15	6	12	15	17	13	11	5	17	2	1	8	9	3	16	12	18	17	4	19	5	16	12	14	NULL	4	14
BIGSdb	DS10935049-DT201110_2020.TE.219105.1.2_Dr90	ATCC19114	10	13	15	18	17	12	11	16	13	10	9	17	14	10	13	9	12	10	10	12	15	6	12	15	17	13	11	5	17	2	1	8	9	3	16	12	18	17	4	19	5	16	12	14	NULL	4	14
BIGSdb	DS10935050-DT201110_2020.TE.219105.1.3_Dr10	ATCC19114	10	13	15	18	17	12	11	16	13	10	9	17	14	10	13	9	12	10	10	12	15	6	12	15	17	13	11	5	17	2	1	8	9	3	16	12	18	17	4	860	5	16	12	14	NULL	4	14
BIGSdb	DS10935050-DT201110_2020.TE.219105.1.3_Dr100	ATCC19114	10	13	15	18	17	12	11	16	13	10	9	17	14	10	13	9	12	10	10	12	15	6	12	15	17	13	11	5	17	2	1	8	9	3	16	12	18	17	4	19	5	16	12	14	NULL	4	14
BIGSdb	DS10935050-DT201110_2020.TE.219105.1.3_Dr20	ATCC19114	10	13	15	18	17	12	11	16	13	10	9	17	14	10	13	9	12	10	10	12	15	6	12	15	17	13	11	5	17	2	1	8	9	3	16	12	18	17	4	19	5	16	12	14	NULL	4	14
BIGSdb	DS10935050-DT201110_2020.TE.219105.1.3_Dr30	ATCC19114	10	13	15	18	17	12	11	16	13	10	9	17	14	10	13	9	12	10	10	12	15	6	12	15	17	13	11	5	17	2	1	8	9	3	16	12	18	17	4	19	5	16	12	14	NULL	4	14
BIGSdb	DS10935050-DT201110_2020.TE.219105.1.3_Dr40	ATCC19114	10	13	15	18	17	12	11	16	13	10	9	17	14	10	13	9	12	10	10	12	15	6	12	15	17	13	11	5	17	2	1	8	9	3	16	12	18	17	4	19	5	16	12	14	NULL	4	14
BIGSdb	DS10935050-DT201110_2020.TE.219105.1.3_Dr50	ATCC19114	10	13	15	18	17	12	11	16	13	10	9	17	14	10	13	9	12	10	10	12	15	6	12	15	17	13	11	5	17	2	1	8	9	3	16	12	18	17	4	19	5	16	12	14	NULL	4	14
BIGSdb	DS10935050-DT201110_2020.TE.219105.1.3_Dr60	ATCC19114	10	13	15	18	17	12	11	16	13	10	9	17	14	10	13	9	12	10	10	12	15	6	12	15	17	13	11	5	17	2	1	8	9	3	16	12	18	17	4	19	5	16	12	14	NULL	4	14
BIGSdb	DS10935050-DT201110_2020.TE.219105.1.3_Dr70	ATCC19114	10	13	15	18	17	12	11	16	13	10	9	17	14	10	13	9	12	10	10	12	15	6	12	15	17	13	11	5	17	2	1	8	9	3	16	12	18	17	4	19	5	16	12	14	NULL	4	14
BIGSdb	DS10935050-DT201110_2020.TE.219105.1.3_Dr80	ATCC19114	10	13	15	18	17	12	11	16	13	10	9	17	14	10	13	9	12	10	10	12	15	6	12	15	17	13	11	5	17	2	1	8	9	3	16	12	18	17	4	19	5	16	12	14	NULL	4	14
BIGSdb	DS10935050-DT201110_2020.TE.219105.1.3_Dr90	ATCC19114	10	13	15	18	17	12	11	16	13	10	9	17	14	10	13	9	12	10	10	12	15	6	12	15	17	13	11	5	17	2	1	8	9	3	16	12	18	17	4	19	5	16	12	14	NULL	4	14
BIGSdb	DS10935051-DT201110_2020.TE.219105.1.4_Dr10	ATCC19114	10	13	15	18	17	12	11	16	13	10	9	17	14	10	13	9	12	10	10	12	15	6	12	15	17	13	11	5	17	2	1	8	9	3	16	12	18	17	4	19	5	16	12	14	NULL	4	14
BIGSdb	DS10935051-DT201110_2020.TE.219105.1.4_Dr100	ATCC19114	10	13	15	18	17	12	11	16	13	10	9	17	14	10	13	9	12	10	10	12	15	6	12	15	17	13	11	5	17	2	1	8	9	3	16	12	18	17	4	19	5	16	12	14	NULL	4	14
BIGSdb	DS10935051-DT201110_2020.TE.219105.1.4_Dr20	ATCC19114	10	13	15	18	17	12	11	16	13	10	9	17	14	10	13	9	12	10	10	12	15	6	12	15	17	13	11	5	17	2	1	8	9	3	16	12	18	17	4	19	5	16	12	14	NULL	4	14
BIGSdb	DS10935051-DT201110_2020.TE.219105.1.4_Dr30	ATCC19114	10	13	15	18	17	12	11	16	13	10	9	17	14	10	13	9	12	10	10	12	15	6	12	15	17	13	11	5	17	2	1	8	9	3	16	12	18	17	4	19	5	16	12	14	NULL	4	14
BIGSdb	DS10935051-DT201110_2020.TE.219105.1.4_Dr40	ATCC19114	10	13	15	18	17	12	11	16	13	10	9	17	14	10	13	9	12	10	10	12	15	6	12	15	17	13	11	5	17	2	1	8	9	3	16	12	18	17	4	19	5	16	12	14	NULL	4	14
BIGSdb	DS10935051-DT201110_2020.TE.219105.1.4_Dr50	ATCC19114	10	13	15	18	17	12	11	16	13	10	9	17	14	10	13	9	12	10	10	12	15	6	12	15	17	13	11	5	17	2	1	8	9	3	16	12	18	17	4	19	5	16	12	14	NULL	4	14
BIGSdb	DS10935051-DT201110_2020.TE.219105.1.4_Dr60	ATCC19114	10	13	15	18	17	12	11	16	13	10	9	17	14	10	13	9	12	10	10	12	15	6	12	15	17	13	11	5	17	2	1	8	9	3	16	12	18	17	4	19	5	16	12	14	NULL	4	14
BIGSdb	DS10935051-DT201110_2020.TE.219105.1.4_Dr70	ATCC19114	10	13	15	18	17	12	11	16	13	10	9	17	14	10	13	9	12	10	10	12	15	6	12	15	17	13	11	5	17	2	1	8	9	3	16	12	18	17	4	19	5	16	12	14	NULL	4	14
BIGSdb	DS10935051-DT201110_2020.TE.219105.1.4_Dr80	ATCC19114	10	13	15	18	17	12	11	16	13	10	9	17	14	10	13	9	12	10	10	12	15	6	12	15	17	13	11	5	17	2	1	8	9	3	16	12	18	17	4	19	5	16	12	14	NULL	4	14
BIGSdb	DS10935051-DT201110_2020.TE.219105.1.4_Dr90	ATCC19114	10	13	15	18	17	12	11	16	13	10	9	17	14	10	13	9	12	10	10	12	15	6	12	15	17	13	11	5	17	2	1	8	9	3	16	12	18	17	4	19	5	16	12	14	NULL	4	14
BIGSdb	DS10935052-DT201110_2020.TE.219105.1.5_Dr10	ATCC19114	10	13	15	18	17	12	11	16	13	10	9	17	14	10	13	9	12	10	10	12	15	6	12	15	17	13	11	5	17	2	1	8	9	3	16	12	18	17	4	19	5	16	12	14	NULL	4	14
BIGSdb	DS10935052-DT201110_2020.TE.219105.1.5_Dr100	ATCC19114	10	13	15	18	17	12	11	16	13	10	9	17	14	10	13	9	12	10	10	12	15	6	12	15	17	13	11	5	17	2	1	8	9	3	16	12	18	17	4	19	5	16	12	14	NULL	4	14
BIGSdb	DS10935052-DT201110_2020.TE.219105.1.5_Dr20	ATCC19114	10	13	15	18	17	12	11	16	13	10	9	17	14	10	13	9	12	10	10	12	15	6	12	15	17	13	11	5	17	2	1	8	9	3	16	12	18	17	4	19	5	16	12	14	NULL	4	14
BIGSdb	DS10935052-DT201110_2020.TE.219105.1.5_Dr30	ATCC19114	10	13	15	18	17	12	11	16	13	10	9	17	14	10	13	9	12	10	10	12	15	6	12	15	17	13	11	5	17	2	1	8	9	3	16	12	18	17	4	19	5	16	12	14	NULL	4	14
BIGSdb	DS10935052-DT201110_2020.TE.219105.1.5_Dr40	ATCC19114	10	13	15	18	17	12	11	16	13	10	9	17	14	10	13	9	12	10	10	12	15	6	12	15	17	13	11	5	17	2	1	8	9	3	16	12	18	17	4	19	5	16	12	14	NULL	4	14
BIGSdb	DS10935052-DT201110_2020.TE.219105.1.5_Dr50	ATCC19114	10	13	15	18	17	12	11	16	13	10	9	17	14	10	13	9	12	10	10	12	15	6	12	15	17	13	11	5	17	2	1	8	9	3	16	12	18	17	4	19	5	16	12	14	NULL	4	14
BIGSdb	DS10935052-DT201110_2020.TE.219105.1.5_Dr60	ATCC19114	10	13	15	18	17	12	11	16	13	10	9	17	14	10	13	9	12	10	10	12	15	6	12	15	17	13	11	5	17	2	1	8	9	3	16	12	18	17	4	19	5	16	12	14	NULL	4	14
BIGSdb	DS10935052-DT201110_2020.TE.219105.1.5_Dr70	ATCC19114	10	13	15	18	17	12	11	16	13	10	9	17	14	10	13	9	12	10	10	12	15	6	12	15	17	13	11	5	17	2	1	8	9	3	16	12	18	17	4	19	5	16	12	14	NULL	4	14
BIGSdb	DS10935052-DT201110_2020.TE.219105.1.5_Dr80	ATCC19114	10	13	15	18	17	12	11	16	13	10	9	17	14	10	13	9	12	10	10	12	15	6	12	15	17	13	11	5	17	2	1	8	9	3	16	12	18	17	4	19	5	16	12	14	NULL	4	14
BIGSdb	DS10935052-DT201110_2020.TE.219105.1.5_Dr90	ATCC19114	10	13	15	18	17	12	11	16	13	10	9	17	14	10	13	9	12	10	10	12	15	6	12	15	17	13	11	5	17	2	1	8	9	3	16	12	18	17	4	19	5	16	12	14	NULL	4	14
BIGSdb	DS10935053-DT201110_2020.TE.219105.1.6_Dr10	ATCC19114	10	13	15	18	17	12	11	16	13	10	9	17	14	10	13	9	12	10	10	12	15	6	12	15	17	13	11	5	17	2	1	8	9	3	16	12	18	17	4	19	5	16	12	14	NULL	4	14
BIGSdb	DS10935053-DT201110_2020.TE.219105.1.6_Dr100	ATCC19114	10	13	15	18	17	12	11	16	13	10	9	17	14	10	13	9	12	10	10	12	15	6	12	15	17	13	11	5	17	2	1	8	9	3	16	12	18	17	4	19	5	16	12	14	NULL	4	14
BIGSdb	DS10935053-DT201110_2020.TE.219105.1.6_Dr20	ATCC19114	10	13	15	18	17	12	11	16	13	10	9	17	14	10	13	9	12	10	10	12	15	6	12	15	17	13	11	5	17	2	1	8	9	3	16	12	18	17	4	19	5	16	12	14	NULL	4	14
BIGSdb	DS10935053-DT201110_2020.TE.219105.1.6_Dr30	ATCC19114	10	13	15	18	17	12	11	16	13	10	9	17	14	10	13	9	12	10	10	12	15	6	12	15	17	13	11	5	17	2	1	8	9	3	16	12	18	17	4	19	5	16	12	14	NULL	4	14
BIGSdb	DS10935053-DT201110_2020.TE.219105.1.6_Dr40	ATCC19114	10	13	15	18	17	12	11	16	13	10	9	17	14	10	13	9	12	10	10	12	15	6	12	15	17	13	11	5	17	2	1	8	9	3	16	12	18	17	4	19	5	16	12	14	NULL	4	14
BIGSdb	DS10935053-DT201110_2020.TE.219105.1.6_Dr50	ATCC19114	10	13	15	18	17	12	11	16	13	10	9	17	14	10	13	9	12	10	10	12	15	6	12	15	17	13	11	5	17	2	1	8	9	3	16	12	18	17	4	19	5	16	12	14	NULL	4	14
BIGSdb	DS10935053-DT201110_2020.TE.219105.1.6_Dr60	ATCC19114	10	13	15	18	17	12	11	16	13	10	9	17	14	10	13	9	12	10	10	12	15	6	12	15	17	13	11	5	17	2	1	8	9	3	16	12	18	17	4	19	5	16	12	14	NULL	4	14
BIGSdb	DS10935053-DT201110_2020.TE.219105.1.6_Dr70	ATCC19114	10	13	15	18	17	12	11	16	13	10	9	17	14	10	13	9	12	10	10	12	15	6	12	15	17	13	11	5	17	2	1	8	9	3	16	12	18	17	4	19	5	16	12	14	NULL	4	14
BIGSdb	DS10935053-DT201110_2020.TE.219105.1.6_Dr80	ATCC19114	10	13	15	18	17	12	11	16	13	10	9	17	14	10	13	9	12	10	10	12	15	6	12	15	17	13	11	5	17	2	1	8	9	3	16	12	18	17	4	19	5	16	12	14	NULL	4	14
BIGSdb	DS10935053-DT201110_2020.TE.219105.1.6_Dr90	ATCC19114	10	13	15	18	17	12	11	16	13	10	9	17	14	10	13	9	12	10	10	12	15	6	12	15	17	13	11	5	17	2	1	8	9	3	16	12	18	17	4	19	5	16	12	14	NULL	4	14
BIGSdb	DS10935054-DT201110_2020.TE.219109.1.1_Dr10	ATCC19115	2	2	11	15	14	9	8	12	2	2	2	14	11	7	11	NULL	8	2	2	3	12	2	46	13	14	3	2	2	5	1	1	2	2	2	12	9	14	2	5	16	2	13	2	12	2	2	11
BIGSdb	DS10935054-DT201110_2020.TE.219109.1.1_Dr100	ATCC19115	2	2	11	15	14	9	8	12	2	2	2	14	11	7	11	2	8	2	2	3	12	2	46	13	14	3	2	2	5	1	1	2	2	2	12	9	14	2	5	16	2	13	2	12	2	2	11
BIGSdb	DS10935054-DT201110_2020.TE.219109.1.1_Dr20	ATCC19115	2	2	11	15	14	9	8	12	2	2	2	14	11	7	11	2	8	2	2	3	12	2	46	13	14	3	2	2	5	1	1	2	2	2	12	9	14	2	5	16	2	13	2	12	2	2	11
BIGSdb	DS10935054-DT201110_2020.TE.219109.1.1_Dr30	ATCC19115	2	2	11	15	14	9	8	12	2	2	2	14	11	7	11	2	8	2	2	3	12	2	46	13	14	3	2	2	5	1	1	2	2	2	12	9	14	2	5	16	2	13	2	12	2	2	11
BIGSdb	DS10935054-DT201110_2020.TE.219109.1.1_Dr40	ATCC19115	2	2	11	15	14	9	8	12	2	2	2	14	11	7	11	2	8	2	2	3	12	2	46	13	14	3	2	2	5	1	1	2	2	2	12	9	14	2	5	16	2	13	2	12	2	2	11
BIGSdb	DS10935054-DT201110_2020.TE.219109.1.1_Dr50	ATCC19115	2	2	11	15	14	9	8	12	2	2	2	14	11	7	11	2	8	2	2	3	12	2	46	13	14	3	2	2	5	1	1	2	2	2	12	9	14	2	5	16	2	13	2	12	2	2	11
BIGSdb	DS10935054-DT201110_2020.TE.219109.1.1_Dr60	ATCC19115	2	2	11	15	14	9	8	12	2	2	2	14	11	7	11	2	8	2	2	3	12	2	46	13	14	3	2	2	5	1	1	2	2	2	12	9	14	2	5	16	2	13	2	12	2	2	11
BIGSdb	DS10935054-DT201110_2020.TE.219109.1.1_Dr70	ATCC19115	2	2	11	15	14	9	8	12	2	2	2	14	11	7	11	2	8	2	2	3	12	2	46	13	14	3	2	2	5	1	1	2	2	2	12	9	14	2	5	16	2	13	2	12	2	2	11
BIGSdb	DS10935054-DT201110_2020.TE.219109.1.1_Dr80	ATCC19115	2	2	11	15	14	9	8	12	2	2	2	14	11	7	11	2	8	2	2	3	12	2	46	13	14	3	2	2	5	1	1	2	2	2	12	9	14	2	5	16	2	13	2	12	2	2	11
BIGSdb	DS10935054-DT201110_2020.TE.219109.1.1_Dr90	ATCC19115	2	2	11	15	14	9	8	12	2	2	2	14	11	7	11	2	8	2	2	3	12	2	46	13	14	3	2	2	5	1	1	2	2	2	12	9	14	2	5	16	2	13	2	12	2	2	11
BIGSdb	DS10935055-DT201110_2020.TE.219109.1.2_Dr10	ATCC19115	2	2	11	15	14	9	8	12	2	2	2	14	11	7	11	2	8	2	2	3	12	2	46	13	14	3	2	2	5	1	1	2	2	2	12	9	14	2	5	16	2	13	2	12	2	2	11
BIGSdb	DS10935055-DT201110_2020.TE.219109.1.2_Dr100	ATCC19115	2	2	11	15	14	9	8	12	2	2	2	14	11	7	11	2	8	2	2	3	12	2	46	13	14	3	2	2	5	1	1	2	2	2	12	9	14	2	5	16	2	13	2	12	2	2	11
BIGSdb	DS10935055-DT201110_2020.TE.219109.1.2_Dr20	ATCC19115	2	2	11	15	14	9	8	12	2	2	2	14	11	7	11	2	8	2	2	3	12	2	46	13	14	3	2	2	5	1	1	2	2	2	12	9	14	2	5	16	2	13	2	12	2	2	11
BIGSdb	DS10935055-DT201110_2020.TE.219109.1.2_Dr30	ATCC19115	2	2	11	15	14	9	8	12	2	2	2	14	11	7	11	2	8	2	2	3	12	2	46	13	14	3	2	2	5	1	1	2	2	2	12	9	14	2	5	16	2	13	2	12	2	2	11
BIGSdb	DS10935055-DT201110_2020.TE.219109.1.2_Dr40	ATCC19115	2	2	11	15	14	9	8	12	2	2	2	14	11	7	11	2	8	2	2	3	12	2	46	13	14	3	2	2	5	1	1	2	2	2	12	9	14	2	5	16	2	13	2	12	2	2	11
BIGSdb	DS10935055-DT201110_2020.TE.219109.1.2_Dr50	ATCC19115	2	2	11	15	14	9	8	12	2	2	2	14	11	7	11	2	8	2	2	3	12	2	46	13	14	3	2	2	5	1	1	2	2	2	12	9	14	2	5	16	2	13	2	12	2	2	11
BIGSdb	DS10935055-DT201110_2020.TE.219109.1.2_Dr60	ATCC19115	2	2	11	15	14	9	8	12	2	2	2	14	11	7	11	2	8	2	2	3	12	2	46	13	14	3	2	2	5	1	1	2	2	2	12	9	14	2	5	16	2	13	2	12	2	2	11
BIGSdb	DS10935055-DT201110_2020.TE.219109.1.2_Dr70	ATCC19115	2	2	11	15	14	9	8	12	2	2	2	14	11	7	11	2	8	2	2	3	12	2	46	13	14	3	2	2	5	1	1	2	2	2	12	9	14	2	5	16	2	13	2	12	2	2	11
BIGSdb	DS10935055-DT201110_2020.TE.219109.1.2_Dr80	ATCC19115	2	2	11	15	14	9	8	12	2	2	2	14	11	7	11	2	8	2	2	3	12	2	46	13	14	3	2	2	5	1	1	2	2	2	12	9	14	2	5	16	2	13	2	12	2	2	11
BIGSdb	DS10935055-DT201110_2020.TE.219109.1.2_Dr90	ATCC19115	2	2	11	15	14	9	8	12	2	2	2	14	11	7	11	2	8	2	2	3	12	2	46	13	14	3	2	2	5	1	1	2	2	2	12	9	14	2	5	16	2	13	2	12	2	2	11
BIGSdb	DS10935056-DT201110_2020.TE.219109.1.3_Dr10	ATCC19115	2	2	11	15	14	9	8	12	2	2	2	14	11	7	11	2	8	2	2	3	12	2	46	13	14	3	2	2	5	1	1	2	2	2	12	9	14	2	5	16	2	13	2	12	2	2	11
BIGSdb	DS10935056-DT201110_2020.TE.219109.1.3_Dr100	ATCC19115	2	2	11	15	14	9	8	12	2	2	2	14	11	7	11	2	8	2	2	3	12	2	46	13	14	3	2	2	5	1	1	2	2	2	12	9	14	2	5	16	2	13	2	12	2	2	11
BIGSdb	DS10935056-DT201110_2020.TE.219109.1.3_Dr20	ATCC19115	2	2	11	15	14	9	8	12	2	2	2	14	11	7	11	2	8	2	2	3	12	2	46	13	14	3	2	2	5	1	1	2	2	2	12	9	14	2	5	16	2	13	2	12	2	2	11
BIGSdb	DS10935056-DT201110_2020.TE.219109.1.3_Dr30	ATCC19115	2	2	11	15	14	9	8	12	2	2	2	14	11	7	11	2	8	2	2	3	12	2	46	13	14	3	2	2	5	1	1	2	2	2	12	9	14	2	5	16	2	13	2	12	2	2	11
BIGSdb	DS10935056-DT201110_2020.TE.219109.1.3_Dr40	ATCC19115	2	2	11	15	14	9	8	12	2	2	2	14	11	7	11	2	8	2	2	3	12	2	46	13	14	3	2	2	5	1	1	2	2	2	12	9	14	2	5	16	2	13	2	12	2	2	11
BIGSdb	DS10935056-DT201110_2020.TE.219109.1.3_Dr50	ATCC19115	2	2	11	15	14	9	8	12	2	2	2	14	11	7	11	2	8	2	2	3	12	2	46	13	14	3	2	2	5	1	1	2	2	2	12	9	14	2	5	16	2	13	2	12	2	2	11
BIGSdb	DS10935056-DT201110_2020.TE.219109.1.3_Dr60	ATCC19115	2	2	11	15	14	9	8	12	2	2	2	14	11	7	11	2	8	2	2	3	12	2	46	13	14	3	2	2	5	1	1	2	2	2	12	9	14	2	5	16	2	13	2	12	2	2	11
BIGSdb	DS10935056-DT201110_2020.TE.219109.1.3_Dr70	ATCC19115	2	2	11	15	14	9	8	12	2	2	2	14	11	7	11	2	8	2	2	3	12	2	46	13	14	3	2	2	5	1	1	2	2	2	12	9	14	2	5	16	2	13	2	12	2	2	11
BIGSdb	DS10935056-DT201110_2020.TE.219109.1.3_Dr80	ATCC19115	2	2	11	15	14	9	8	12	2	2	2	14	11	7	11	2	8	2	2	3	12	2	46	13	14	3	2	2	5	1	1	2	2	2	12	9	14	2	5	16	2	13	2	12	2	2	11
BIGSdb	DS10935056-DT201110_2020.TE.219109.1.3_Dr90	ATCC19115	2	2	11	15	14	9	8	12	2	2	2	14	11	7	11	2	8	2	2	3	12	2	46	13	14	3	2	2	5	1	1	2	2	2	12	9	14	2	5	16	2	13	2	12	2	2	11
BIGSdb	DS10935057-DT201110_2020.TE.219109.1.4_Dr10	ATCC19115	2	2	11	15	14	9	8	12	2	2	2	14	11	7	11	2	8	2	2	3	12	2	46	13	14	3	2	2	5	1	1	2	2	2	12	9	14	2	5	16	2	13	2	12	2	2	11
BIGSdb	DS10935057-DT201110_2020.TE.219109.1.4_Dr100	ATCC19115	2	2	11	15	14	9	8	12	2	2	2	14	11	7	11	2	8	2	2	3	12	2	46	13	14	3	2	2	5	1	1	2	2	2	12	9	14	2	5	16	2	13	2	12	2	2	11
BIGSdb	DS10935057-DT201110_2020.TE.219109.1.4_Dr20	ATCC19115	2	2	11	15	14	9	8	12	2	2	2	14	11	7	11	2	8	2	2	3	12	2	46	13	14	3	2	2	5	1	1	2	2	2	12	9	14	2	5	16	2	13	2	12	2	2	11
BIGSdb	DS10935057-DT201110_2020.TE.219109.1.4_Dr30	ATCC19115	2	2	11	15	14	9	8	12	2	2	2	14	11	7	11	2	8	2	2	3	12	2	46	13	14	3	2	2	5	1	1	2	2	2	12	9	14	2	5	16	2	13	2	12	2	2	11
BIGSdb	DS10935057-DT201110_2020.TE.219109.1.4_Dr40	ATCC19115	2	2	11	15	14	9	8	12	2	2	2	14	11	7	11	2	8	2	2	3	12	2	46	13	14	3	2	2	5	1	1	2	2	2	12	9	14	2	5	16	2	13	2	12	2	2	11
BIGSdb	DS10935057-DT201110_2020.TE.219109.1.4_Dr50	ATCC19115	2	2	11	15	14	9	8	12	2	2	2	14	11	7	11	2	8	2	2	3	12	2	46	13	14	3	2	2	5	1	1	2	2	2	12	9	14	2	5	16	2	13	2	12	2	2	11
BIGSdb	DS10935057-DT201110_2020.TE.219109.1.4_Dr60	ATCC19115	2	2	11	15	14	9	8	12	2	2	2	14	11	7	11	2	8	2	2	3	12	2	46	13	14	3	2	2	5	1	1	2	2	2	12	9	14	2	5	16	2	13	2	12	2	2	11
BIGSdb	DS10935057-DT201110_2020.TE.219109.1.4_Dr70	ATCC19115	2	2	11	15	14	9	8	12	2	2	2	14	11	7	11	2	8	2	2	3	12	2	46	13	14	3	2	2	5	1	1	2	2	2	12	9	14	2	5	16	2	13	2	12	2	2	11
BIGSdb	DS10935057-DT201110_2020.TE.219109.1.4_Dr80	ATCC19115	2	2	11	15	14	9	8	12	2	2	2	14	11	7	11	2	8	2	2	3	12	2	46	13	14	3	2	2	5	1	1	2	2	2	12	9	14	2	5	16	2	13	2	12	2	2	11
BIGSdb	DS10935057-DT201110_2020.TE.219109.1.4_Dr90	ATCC19115	2	2	11	15	14	9	8	12	2	2	2	14	11	7	11	2	8	2	2	3	12	2	46	13	14	3	2	2	5	1	1	2	2	2	12	9	14	2	5	16	2	13	2	12	2	2	11
BIGSdb	DS10935058-DT201110_2020.TE.219109.1.5_Dr10	ATCC19115	2	2	11	15	14	9	8	12	2	2	2	14	11	7	11	2	8	2	2	3	12	2	46	13	14	3	2	2	5	1	1	2	2	2	12	9	14	2	5	16	2	13	2	12	2	2	11
BIGSdb	DS10935058-DT201110_2020.TE.219109.1.5_Dr100	ATCC19115	2	2	11	15	14	9	8	12	2	2	2	14	11	7	11	2	8	2	2	3	12	2	46	13	14	3	2	2	5	1	1	2	2	2	12	9	14	2	5	16	2	13	2	12	2	2	11
BIGSdb	DS10935058-DT201110_2020.TE.219109.1.5_Dr20	ATCC19115	2	2	11	15	14	9	8	12	2	2	2	14	11	7	11	2	8	2	2	3	12	2	46	13	14	3	2	2	5	1	1	2	2	2	12	9	14	2	5	16	2	13	2	12	2	2	11
BIGSdb	DS10935058-DT201110_2020.TE.219109.1.5_Dr30	ATCC19115	2	2	11	15	14	9	8	12	2	2	2	14	11	7	11	2	8	2	2	3	12	2	46	13	14	3	2	2	5	1	1	2	2	2	12	9	14	2	5	16	2	13	2	12	2	2	11
BIGSdb	DS10935058-DT201110_2020.TE.219109.1.5_Dr40	ATCC19115	2	2	11	15	14	9	8	12	2	2	2	14	11	7	11	2	8	2	2	3	12	2	46	13	14	3	2	2	5	1	1	2	2	2	12	9	14	2	5	16	2	13	2	12	2	2	11
BIGSdb	DS10935058-DT201110_2020.TE.219109.1.5_Dr50	ATCC19115	2	2	11	15	14	9	8	12	2	2	2	14	11	7	11	2	8	2	2	3	12	2	46	13	14	3	2	2	5	1	1	2	2	2	12	9	14	2	5	16	2	13	2	12	2	2	11
BIGSdb	DS10935058-DT201110_2020.TE.219109.1.5_Dr60	ATCC19115	2	2	11	15	14	9	8	12	2	2	2	14	11	7	11	2	8	2	2	3	12	2	46	13	14	3	2	2	5	1	1	2	2	2	12	9	14	2	5	16	2	13	2	12	2	2	11
BIGSdb	DS10935058-DT201110_2020.TE.219109.1.5_Dr70	ATCC19115	2	2	11	15	14	9	8	12	2	2	2	14	11	7	11	2	8	2	2	3	12	2	46	13	14	3	2	2	5	1	1	2	2	2	12	9	14	2	5	16	2	13	2	12	2	2	11
BIGSdb	DS10935058-DT201110_2020.TE.219109.1.5_Dr80	ATCC19115	2	2	11	15	14	9	8	12	2	2	2	14	11	7	11	2	8	2	2	3	12	2	46	13	14	3	2	2	5	1	1	2	2	2	12	9	14	2	5	16	2	13	2	12	2	2	11
BIGSdb	DS10935058-DT201110_2020.TE.219109.1.5_Dr90	ATCC19115	2	2	11	15	14	9	8	12	2	2	2	14	11	7	11	2	8	2	2	3	12	2	46	13	14	3	2	2	5	1	1	2	2	2	12	9	14	2	5	16	2	13	2	12	2	2	11
BIGSdb	DS10935059-DT201110_2020.TE.219109.1.6_Dr10	ATCC19115	2	2	11	15	14	9	8	12	2	2	2	14	11	7	11	2	8	2	2	3	12	2	46	13	14	3	2	2	5	1	1	2	2	2	12	9	14	2	5	16	2	13	2	12	2	2	11
BIGSdb	DS10935059-DT201110_2020.TE.219109.1.6_Dr100	ATCC19115	2	2	11	15	14	9	8	12	2	2	2	14	11	7	11	2	8	2	2	3	12	2	46	13	14	3	2	2	5	1	1	2	2	2	12	9	14	2	5	16	2	13	2	12	2	2	11
BIGSdb	DS10935059-DT201110_2020.TE.219109.1.6_Dr20	ATCC19115	2	2	11	15	14	9	8	12	2	2	2	14	11	7	11	2	8	2	2	3	12	2	46	13	14	3	2	2	5	1	1	2	2	2	12	9	14	2	5	16	2	13	2	12	2	2	11
BIGSdb	DS10935059-DT201110_2020.TE.219109.1.6_Dr30	ATCC19115	2	2	11	15	14	9	8	12	2	2	2	14	11	7	11	2	8	2	2	3	12	2	46	13	14	3	2	2	5	1	1	2	2	2	12	9	14	2	5	16	2	13	2	12	2	2	11
BIGSdb	DS10935059-DT201110_2020.TE.219109.1.6_Dr40	ATCC19115	2	2	11	15	14	9	8	12	2	2	2	14	11	7	11	2	8	2	2	3	12	2	46	13	14	3	2	2	5	1	1	2	2	2	12	9	14	2	5	16	2	13	2	12	2	2	11
BIGSdb	DS10935059-DT201110_2020.TE.219109.1.6_Dr50	ATCC19115	2	2	11	15	14	9	8	12	2	2	2	14	11	7	11	2	8	2	2	3	12	2	46	13	14	3	2	2	5	1	1	2	2	2	12	9	14	2	5	16	2	13	2	12	2	2	11
BIGSdb	DS10935059-DT201110_2020.TE.219109.1.6_Dr60	ATCC19115	2	2	11	15	14	9	8	12	2	2	2	14	11	7	11	2	8	2	2	3	12	2	46	13	14	3	2	2	5	1	1	2	2	2	12	9	14	2	5	16	2	13	2	12	2	2	11
BIGSdb	DS10935059-DT201110_2020.TE.219109.1.6_Dr70	ATCC19115	2	2	11	15	14	9	8	12	2	2	2	14	11	7	11	2	8	2	2	3	12	2	46	13	14	3	2	2	5	1	1	2	2	2	12	9	14	2	5	16	2	13	2	12	2	2	11
BIGSdb	DS10935059-DT201110_2020.TE.219109.1.6_Dr80	ATCC19115	2	2	11	15	14	9	8	12	2	2	2	14	11	7	11	2	8	2	2	3	12	2	46	13	14	3	2	2	5	1	1	2	2	2	12	9	14	2	5	16	2	13	2	12	2	2	11
BIGSdb	DS10935059-DT201110_2020.TE.219109.1.6_Dr90	ATCC19115	2	2	11	15	14	9	8	12	2	2	2	14	11	7	11	2	8	2	2	3	12	2	46	13	14	3	2	2	5	1	1	2	2	2	12	9	14	2	5	16	2	13	2	12	2	2	11
INNUENDO	ATCC19114	ATCC19114	10	13	15	18	17	12	11	16	427	10	9	17	14	10	13	9	12	332	10	12	15	6	12	15	17	13	11	5	406	2	1	8	9	3	16	12	18	17	4	19	5	16	12	14	407	4	384
INNUENDO	ATCC19115	ATCC19115	2	2	11	15	14	9	8	12	428	2	2	14	11	7	11	2	8	333	2	3	12	2	46	13	14	3	2	2	407	1	1	2	2	2	12	9	14	2	5	16	2	13	2	12	2	2	385
INNUENDO	ATCCBAA679	ATCCBAA679	1	1	1	1	1	1	1	1	429	1	1	1	1	1	1	1	1	334	1	1	1	1	1	1	1	1	1	1	408	1	1	1	1	1	1	1	1	1	1	1	1	1	1	1	1	1	386
INNUENDO	DS10700801-DT200908_2020.TE.126588.1.1_Dr100	ATCC19115	2	2	11	15	14	9	8	12	428	2	2	14	11	7	11	2	8	333	2	3	12	2	46	13	14	3	2	2	407	1	1	2	2	2	12	9	14	2	5	16	2	13	2	12	2	2	385
INNUENDO	DS10700801-DT200908_2020.TE.126588.1.1_Dr30	ATCC19115	2	2	11	15	14	9	8	12	428	2	2	14	11	7	11	2	8	333	2	3	12	2	46	13	14	3	2	2	407	1	1	2	2	2	12	9	14	2	5	16	2	13	2	12	2	2	385
INNUENDO	DS10700801-DT200908_2020.TE.126588.1.1_Dr40	ATCC19115	2	2	11	15	14	9	8	12	428	2	2	14	11	7	11	2	8	333	2	3	12	2	46	13	14	3	2	2	407	1	1	2	2	2	12	9	14	2	5	16	2	13	2	12	2	2	385
INNUENDO	DS10700801-DT200908_2020.TE.126588.1.1_Dr50	ATCC19115	2	2	11	15	14	9	8	12	428	2	2	14	11	7	11	2	8	333	2	3	12	2	46	13	14	3	2	2	407	1	1	2	2	2	12	9	14	2	5	16	2	13	2	12	2	2	385
INNUENDO	DS10700801-DT200908_2020.TE.126588.1.1_Dr60	ATCC19115	2	2	11	15	14	9	8	12	428	2	2	14	11	7	11	2	8	333	2	3	12	2	46	13	14	3	2	2	407	1	1	2	2	2	12	9	14	2	5	16	2	13	2	12	2	2	385
INNUENDO	DS10700801-DT200908_2020.TE.126588.1.1_Dr70	ATCC19115	2	2	11	15	14	9	8	12	428	2	2	14	11	7	11	2	8	333	2	3	12	2	46	13	14	3	2	2	407	1	1	2	2	2	12	9	14	2	5	16	2	13	2	12	2	2	385
INNUENDO	DS10700801-DT200908_2020.TE.126588.1.1_Dr80	ATCC19115	2	2	11	15	14	9	8	12	428	2	2	14	11	7	11	2	8	333	2	3	12	2	46	13	14	3	2	2	407	1	1	2	2	2	12	9	14	2	5	16	2	13	2	12	2	2	385
INNUENDO	DS10700801-DT200908_2020.TE.126588.1.1_Dr90	ATCC19115	2	2	11	15	14	9	8	12	428	2	2	14	11	7	11	2	8	333	2	3	12	2	46	13	14	3	2	2	407	1	1	2	2	2	12	9	14	2	5	16	2	13	2	12	2	2	385
INNUENDO	DS10700802-DT200908_2020.TE.126588.1.2_Dr100	ATCC19114	10	13	15	18	17	12	11	16	427	10	9	17	14	10	13	9	12	332	10	12	15	6	12	15	17	13	11	5	406	2	1	8	9	3	16	12	18	17	4	19	5	16	12	14	407	4	384
INNUENDO	DS10700802-DT200908_2020.TE.126588.1.2_Dr30	ATCC19114	10	13	15	18	17	12	11	16	427	10	9	17	14	10	13	9	12	332	10	12	15	6	12	15	17	13	11	5	406	2	1	8	9	3	16	12	18	17	4	19	5	16	12	14	407	4	384
INNUENDO	DS10700802-DT200908_2020.TE.126588.1.2_Dr40	ATCC19114	10	13	15	18	17	12	11	16	427	10	9	17	14	10	13	9	12	332	10	12	15	6	12	15	17	13	11	5	406	2	1	8	9	3	16	12	18	17	4	19	5	16	12	14	407	4	384
INNUENDO	DS10700802-DT200908_2020.TE.126588.1.2_Dr50	ATCC19114	10	13	15	18	17	12	11	16	427	10	9	17	14	10	13	9	12	332	10	12	15	6	12	15	17	13	11	5	406	2	1	8	9	3	16	12	18	17	4	19	5	16	12	14	407	4	384
INNUENDO	DS10700802-DT200908_2020.TE.126588.1.2_Dr60	ATCC19114	10	13	15	18	17	12	11	16	427	10	9	17	14	10	13	9	12	332	10	12	15	6	12	15	17	13	11	5	406	2	1	8	9	3	16	12	18	17	4	19	5	16	12	14	407	4	384
INNUENDO	DS10700802-DT200908_2020.TE.126588.1.2_Dr70	ATCC19114	10	13	15	18	17	12	11	16	427	10	9	17	14	10	13	9	12	332	10	12	15	6	12	15	17	13	11	5	406	2	1	8	9	3	16	12	18	17	4	19	5	16	12	14	407	4	384
INNUENDO	DS10700802-DT200908_2020.TE.126588.1.2_Dr80	ATCC19114	10	13	15	18	17	12	11	16	427	10	9	17	14	10	13	9	12	332	10	12	15	6	12	15	17	13	11	5	406	2	1	8	9	3	16	12	18	17	4	19	5	16	12	14	407	4	384
INNUENDO	DS10700802-DT200908_2020.TE.126588.1.2_Dr90	ATCC19114	10	13	15	18	17	12	11	16	427	10	9	17	14	10	13	9	12	332	10	12	15	6	12	15	17	13	11	5	406	2	1	8	9	3	16	12	18	17	4	19	5	16	12	14	407	4	384
INNUENDO	DS10700803-DT200908_2020.TE.126588.1.3_Dr100	ATCCBAA679	1	1	1	1	1	1	1	1	429	1	1	1	1	1	1	1	1	334	1	1	1	1	1	1	1	1	1	1	408	1	1	1	1	1	1	1	1	1	1	1	1	1	1	1	1	1	386
INNUENDO	DS10700803-DT200908_2020.TE.126588.1.3_Dr30	ATCCBAA679	1	1	1	1	1	1	1	1	429	1	1	1	1	1	1	1	1	334	1	1	1	1	1	1	1	1	1	1	408	1	1	1	1	1	1	1	1	1	1	1	1	1	1	1	1	1	386
INNUENDO	DS10700803-DT200908_2020.TE.126588.1.3_Dr40	ATCCBAA679	1	1	1	1	1	1	1	1	429	1	1	1	1	1	1	1	1	334	1	1	1	1	1	1	1	1	1	1	408	1	1	1	1	1	1	1	1	1	1	1	1	1	1	1	1	1	386
INNUENDO	DS10700803-DT200908_2020.TE.126588.1.3_Dr50	ATCCBAA679	1	1	1	1	1	1	1	1	429	1	1	1	1	1	1	1	1	334	1	1	1	1	1	1	1	1	1	1	408	1	1	1	1	1	1	1	1	1	1	1	1	1	1	1	1	1	386
INNUENDO	DS10700803-DT200908_2020.TE.126588.1.3_Dr60	ATCCBAA679	1	1	1	1	1	1	1	1	429	1	1	1	1	1	1	1	1	334	1	1	1	1	1	1	1	1	1	1	408	1	1	1	1	1	1	1	1	1	1	1	1	1	1	1	1	1	386
INNUENDO	DS10700803-DT200908_2020.TE.126588.1.3_Dr70	ATCCBAA679	1	1	1	1	1	1	1	1	429	1	1	1	1	1	1	1	1	334	1	1	1	1	1	1	1	1	1	1	408	1	1	1	1	1	1	1	1	1	1	1	1	1	1	1	1	1	386
INNUENDO	DS10700803-DT200908_2020.TE.126588.1.3_Dr80	ATCCBAA679	1	1	1	1	1	1	1	1	429	1	1	1	1	1	1	1	1	334	1	1	1	1	1	1	1	1	1	1	408	1	1	1	1	1	1	1	1	1	1	1	1	1	1	1	1	1	386
INNUENDO	DS10700803-DT200908_2020.TE.126588.1.3_Dr90	ATCCBAA679	1	1	1	1	1	1	1	1	429	1	1	1	1	1	1	1	1	334	1	1	1	1	1	1	1	1	1	1	408	1	1	1	1	1	1	1	1	1	1	1	1	1	1	1	1	1	386
INNUENDO	DS10700928-DT200908_2020.TE.114498.1.1_Dr100	ATCC19115	2	2	11	15	14	9	8	12	428	2	2	14	11	7	11	2	8	333	2	3	12	2	46	13	14	3	2	2	407	1	1	2	2	2	12	9	14	2	5	16	2	13	2	12	2	2	385
INNUENDO	DS10700928-DT200908_2020.TE.114498.1.1_Dr30	ATCC19115	2	2	11	15	14	9	8	12	428	2	2	14	11	7	11	2	8	333	2	3	12	2	46	13	14	3	2	2	407	1	1	2	2	2	12	9	14	2	5	16	2	13	2	12	2	2	385
INNUENDO	DS10700928-DT200908_2020.TE.114498.1.1_Dr40	ATCC19115	2	2	11	15	14	9	8	12	428	2	2	14	11	7	11	2	8	333	2	3	12	2	46	13	14	3	2	2	407	1	1	2	2	2	12	9	14	2	5	16	2	13	2	12	2	2	385
INNUENDO	DS10700928-DT200908_2020.TE.114498.1.1_Dr50	ATCC19115	2	2	11	15	14	9	8	12	428	2	2	14	11	7	11	2	8	333	2	3	12	2	46	13	14	3	2	2	407	1	1	2	2	2	12	9	14	2	5	16	2	13	2	12	2	2	385
INNUENDO	DS10700928-DT200908_2020.TE.114498.1.1_Dr60	ATCC19115	2	2	11	15	14	9	8	12	428	2	2	14	11	7	11	2	8	333	2	3	12	2	46	13	14	3	2	2	407	1	1	2	2	2	12	9	14	2	5	16	2	13	2	12	2	2	385
INNUENDO	DS10700928-DT200908_2020.TE.114498.1.1_Dr70	ATCC19115	2	2	11	15	14	9	8	12	428	2	2	14	11	7	11	2	8	333	2	3	12	2	46	13	14	3	2	2	407	1	1	2	2	2	12	9	14	2	5	16	2	13	2	12	2	2	385
INNUENDO	DS10700928-DT200908_2020.TE.114498.1.1_Dr80	ATCC19115	2	2	11	15	14	9	8	12	428	2	2	14	11	7	11	2	8	333	2	3	12	2	46	13	14	3	2	2	407	1	1	2	2	2	12	9	14	2	5	16	2	13	2	12	2	2	385
INNUENDO	DS10700928-DT200908_2020.TE.114498.1.1_Dr90	ATCC19115	2	2	11	15	14	9	8	12	428	2	2	14	11	7	11	2	8	333	2	3	12	2	46	13	14	3	2	2	407	1	1	2	2	2	12	9	14	2	5	16	2	13	2	12	2	2	385
INNUENDO	DS10700932-DT200908_2020.TE.114499.1.1_Dr100	ATCC19114	10	13	15	18	17	12	11	16	427	10	9	17	14	10	13	9	12	332	10	12	15	6	12	15	17	13	11	5	406	2	1	8	9	3	16	12	18	17	4	19	5	16	12	14	407	4	384
INNUENDO	DS10700932-DT200908_2020.TE.114499.1.1_Dr30	ATCC19114	10	13	15	18	17	12	11	16	427	10	9	17	14	10	13	9	12	332	10	12	15	6	12	15	17	13	11	5	406	2	1	8	9	3	16	12	18	17	4	19	5	16	12	14	407	4	384
INNUENDO	DS10700932-DT200908_2020.TE.114499.1.1_Dr40	ATCC19114	10	13	15	18	17	12	11	16	427	10	9	17	14	10	13	9	12	332	10	12	15	6	12	15	17	13	11	5	406	2	1	8	9	3	16	12	18	17	4	19	5	16	12	14	407	4	384
INNUENDO	DS10700932-DT200908_2020.TE.114499.1.1_Dr50	ATCC19114	10	13	15	18	17	12	11	16	427	10	9	17	14	10	13	9	12	332	10	12	15	6	12	15	17	13	11	5	406	2	1	8	9	3	16	12	18	17	4	19	5	16	12	14	407	4	384
INNUENDO	DS10700932-DT200908_2020.TE.114499.1.1_Dr60	ATCC19114	10	13	15	18	17	12	11	16	427	10	9	17	14	10	13	9	12	332	10	12	15	6	12	15	17	13	11	5	406	2	1	8	9	3	16	12	18	17	4	19	5	16	12	14	407	4	384
INNUENDO	DS10700932-DT200908_2020.TE.114499.1.1_Dr70	ATCC19114	10	13	15	18	17	12	11	16	427	10	9	17	14	10	13	9	12	332	10	12	15	6	12	15	17	13	11	5	406	2	1	8	9	3	16	12	18	17	4	19	5	16	12	14	407	4	384
INNUENDO	DS10700932-DT200908_2020.TE.114499.1.1_Dr80	ATCC19114	10	13	15	18	17	12	11	16	427	10	9	17	14	10	13	9	12	332	10	12	15	6	12	15	17	13	11	5	406	2	1	8	9	3	16	12	18	17	4	19	5	16	12	14	407	4	384
INNUENDO	DS10700932-DT200908_2020.TE.114499.1.1_Dr90	ATCC19114	10	13	15	18	17	12	11	16	427	10	9	17	14	10	13	9	12	332	10	12	15	6	12	15	17	13	11	5	406	2	1	8	9	3	16	12	18	17	4	19	5	16	12	14	407	4	384
INNUENDO	DS10700935-DT200908_2020.TE.114500.1.1_Dr100	ATCCBAA679	1	1	1	1	1	1	1	1	429	1	1	1	1	1	1	1	1	334	1	1	1	1	1	1	1	1	1	1	408	1	1	1	1	1	1	1	1	1	1	1	1	1	1	1	1	1	386
INNUENDO	DS10700935-DT200908_2020.TE.114500.1.1_Dr30	ATCCBAA679	1	1	1	1	1	1	1	1	429	1	1	1	1	1	1	1	1	334	1	1	1	1	1	1	1	1	1	1	408	1	1	1	1	1	1	1	1	1	1	1	1	1	1	1	1	1	386
INNUENDO	DS10700935-DT200908_2020.TE.114500.1.1_Dr40	ATCCBAA679	1	1	1	1	1	1	1	1	429	1	1	1	1	1	1	1	1	334	1	1	1	1	1	1	1	1	1	1	408	1	1	1	1	1	1	1	1	1	1	1	1	1	1	1	1	1	386
INNUENDO	DS10700935-DT200908_2020.TE.114500.1.1_Dr50	ATCCBAA679	1	1	1	1	1	1	1	1	429	1	1	1	1	1	1	1	1	334	1	1	1	1	1	1	1	1	1	1	408	1	1	1	1	1	1	1	1	1	1	1	1	1	1	1	1	1	386
INNUENDO	DS10700935-DT200908_2020.TE.114500.1.1_Dr60	ATCCBAA679	1	1	1	1	1	1	1	1	429	1	1	1	1	1	1	1	1	334	1	1	1	1	1	1	1	1	1	1	408	1	1	1	1	1	1	1	1	1	1	1	1	1	1	1	1	1	386
INNUENDO	DS10700935-DT200908_2020.TE.114500.1.1_Dr70	ATCCBAA679	1	1	1	1	1	1	1	1	429	1	1	1	1	1	1	1	1	334	1	1	1	1	1	1	1	1	1	1	408	1	1	1	1	1	1	1	1	1	1	1	1	1	1	1	1	1	386
INNUENDO	DS10700935-DT200908_2020.TE.114500.1.1_Dr80	ATCCBAA679	1	1	1	1	1	1	1	1	429	1	1	1	1	1	1	1	1	334	1	1	1	1	1	1	1	1	1	1	408	1	1	1	1	1	1	1	1	1	1	1	1	1	1	1	1	1	386
INNUENDO	DS10700935-DT200908_2020.TE.114500.1.1_Dr90	ATCCBAA679	1	1	1	1	1	1	1	1	429	1	1	1	1	1	1	1	1	334	1	1	1	1	1	1	1	1	1	1	408	1	1	1	1	1	1	1	1	1	1	1	1	1	1	1	1	1	386
INNUENDO	DS10801261-DT201009_2020.TE.155983.1.1_Dr100	ATCC19115	2	2	11	15	14	9	8	12	428	2	2	14	11	7	11	2	8	333	2	3	12	2	46	13	14	3	2	2	407	1	1	2	2	2	12	9	14	2	5	16	2	13	2	12	2	2	385
INNUENDO	DS10801261-DT201009_2020.TE.155983.1.1_Dr30	ATCC19115	2	2	11	15	14	9	8	12	428	2	2	14	11	7	11	2	8	333	2	3	12	2	46	13	14	3	2	2	407	1	1	2	2	2	12	9	14	2	5	16	2	13	2	12	2	2	385
INNUENDO	DS10801261-DT201009_2020.TE.155983.1.1_Dr40	ATCC19115	2	2	11	15	14	9	8	12	428	2	2	14	11	7	11	2	8	333	2	3	12	2	46	13	14	3	2	2	407	1	1	2	2	2	12	9	14	2	5	16	2	13	2	12	2	2	385
INNUENDO	DS10801261-DT201009_2020.TE.155983.1.1_Dr50	ATCC19115	2	2	11	15	14	9	8	12	428	2	2	14	11	7	11	2	8	333	2	3	12	2	46	13	14	3	2	2	407	1	1	2	2	2	12	9	14	2	5	16	2	13	2	12	2	2	385
INNUENDO	DS10801261-DT201009_2020.TE.155983.1.1_Dr60	ATCC19115	2	2	11	15	14	9	8	12	428	2	2	14	11	7	11	2	8	333	2	3	12	2	46	13	14	3	2	2	407	1	1	2	2	2	12	9	14	2	5	16	2	13	2	12	2	2	385
INNUENDO	DS10801261-DT201009_2020.TE.155983.1.1_Dr70	ATCC19115	2	2	11	15	14	9	8	12	428	2	2	14	11	7	11	2	8	333	2	3	12	2	46	13	14	3	2	2	407	1	1	2	2	2	12	9	14	2	5	16	2	13	2	12	2	2	385
INNUENDO	DS10801261-DT201009_2020.TE.155983.1.1_Dr80	ATCC19115	2	2	11	15	14	9	8	12	428	2	2	14	11	7	11	2	8	333	2	3	12	2	46	13	14	3	2	2	407	1	1	2	2	2	12	9	14	2	5	16	2	13	2	12	2	2	385
INNUENDO	DS10801261-DT201009_2020.TE.155983.1.1_Dr90	ATCC19115	2	2	11	15	14	9	8	12	428	2	2	14	11	7	11	2	8	333	2	3	12	2	46	13	14	3	2	2	407	1	1	2	2	2	12	9	14	2	5	16	2	13	2	12	2	2	385
INNUENDO	DS10801262-DT201009_2020.TE.155983.1.2_Dr100	ATCC19115	2	2	11	15	14	9	8	12	428	2	2	14	11	7	11	2	8	333	2	3	12	2	46	13	14	3	2	2	407	1	1	2	2	2	12	9	14	2	5	16	2	13	2	12	2	2	385
INNUENDO	DS10801262-DT201009_2020.TE.155983.1.2_Dr30	ATCC19115	2	2	11	15	14	9	8	12	428	2	2	14	11	7	11	2	8	333	2	3	12	2	46	13	14	3	2	2	407	1	1	2	2	2	12	9	14	2	5	16	2	13	2	12	2	2	385
INNUENDO	DS10801262-DT201009_2020.TE.155983.1.2_Dr40	ATCC19115	2	2	11	15	14	9	8	12	428	2	2	14	11	7	11	2	8	333	2	3	12	2	46	13	14	3	2	2	407	1	1	2	2	2	12	9	14	2	5	16	2	13	2	12	2	2	385
INNUENDO	DS10801262-DT201009_2020.TE.155983.1.2_Dr50	ATCC19115	2	2	11	15	14	9	8	12	428	2	2	14	11	7	11	2	8	333	2	3	12	2	46	13	14	3	2	2	407	1	1	2	2	2	12	9	14	2	5	16	2	13	2	12	2	2	385
INNUENDO	DS10801262-DT201009_2020.TE.155983.1.2_Dr60	ATCC19115	2	2	11	15	14	9	8	12	428	2	2	14	11	7	11	2	8	333	2	3	12	2	46	13	14	3	2	2	407	1	1	2	2	2	12	9	14	2	5	16	2	13	2	12	2	2	385
INNUENDO	DS10801262-DT201009_2020.TE.155983.1.2_Dr70	ATCC19115	2	2	11	15	14	9	8	12	428	2	2	14	11	7	11	2	8	333	2	3	12	2	46	13	14	3	2	2	407	1	1	2	2	2	12	9	14	2	5	16	2	13	2	12	2	2	385
INNUENDO	DS10801262-DT201009_2020.TE.155983.1.2_Dr80	ATCC19115	2	2	11	15	14	9	8	12	428	2	2	14	11	7	11	2	8	333	2	3	12	2	46	13	14	3	2	2	407	1	1	2	2	2	12	9	14	2	5	16	2	13	2	12	2	2	385
INNUENDO	DS10801262-DT201009_2020.TE.155983.1.2_Dr90	ATCC19115	2	2	11	15	14	9	8	12	428	2	2	14	11	7	11	2	8	333	2	3	12	2	46	13	14	3	2	2	407	1	1	2	2	2	12	9	14	2	5	16	2	13	2	12	2	2	385
INNUENDO	DS10801263-DT201009_2020.TE.155983.1.3_Dr100	ATCC19115	2	2	11	15	14	9	8	12	428	2	2	14	11	7	11	2	8	333	2	3	12	2	46	13	14	3	2	2	407	1	1	2	2	2	12	9	14	2	5	16	2	13	2	12	2	2	385
INNUENDO	DS10801263-DT201009_2020.TE.155983.1.3_Dr30	ATCC19115	2	2	11	15	14	9	8	12	428	2	2	14	11	7	11	2	8	333	2	3	12	2	46	13	14	3	2	2	407	1	1	2	2	2	12	9	14	2	5	16	2	13	2	12	2	2	385
INNUENDO	DS10801263-DT201009_2020.TE.155983.1.3_Dr40	ATCC19115	2	2	11	15	14	9	8	12	428	2	2	14	11	7	11	2	8	333	2	3	12	2	46	13	14	3	2	2	407	1	1	2	2	2	12	9	14	2	5	16	2	13	2	12	2	2	385
INNUENDO	DS10801263-DT201009_2020.TE.155983.1.3_Dr50	ATCC19115	2	2	11	15	14	9	8	12	428	2	2	14	11	7	11	2	8	333	2	3	12	2	46	13	14	3	2	2	407	1	1	2	2	2	12	9	14	2	5	16	2	13	2	12	2	2	385
INNUENDO	DS10801263-DT201009_2020.TE.155983.1.3_Dr60	ATCC19115	2	2	11	15	14	9	8	12	428	2	2	14	11	7	11	2	8	333	2	3	12	2	46	13	14	3	2	2	407	1	1	2	2	2	12	9	14	2	5	16	2	13	2	12	2	2	385
INNUENDO	DS10801263-DT201009_2020.TE.155983.1.3_Dr70	ATCC19115	2	2	11	15	14	9	8	12	428	2	2	14	11	7	11	2	8	333	2	3	12	2	46	13	14	3	2	2	407	1	1	2	2	2	12	9	14	2	5	16	2	13	2	12	2	2	385
INNUENDO	DS10801263-DT201009_2020.TE.155983.1.3_Dr80	ATCC19115	2	2	11	15	14	9	8	12	428	2	2	14	11	7	11	2	8	333	2	3	12	2	46	13	14	3	2	2	407	1	1	2	2	2	12	9	14	2	5	16	2	13	2	12	2	2	385
INNUENDO	DS10801263-DT201009_2020.TE.155983.1.3_Dr90	ATCC19115	2	2	11	15	14	9	8	12	428	2	2	14	11	7	11	2	8	333	2	3	12	2	46	13	14	3	2	2	407	1	1	2	2	2	12	9	14	2	5	16	2	13	2	12	2	2	385
INNUENDO	DS10801264-DT201009_2020.TE.155983.1.4_Dr100	ATCC19115	2	2	11	15	14	9	8	12	428	2	2	14	11	7	11	2	8	333	2	3	12	2	46	13	14	3	2	2	407	1	1	2	2	2	12	9	14	2	5	16	2	13	2	12	2	2	385
INNUENDO	DS10801264-DT201009_2020.TE.155983.1.4_Dr30	ATCC19115	2	2	11	15	14	9	8	12	428	2	2	14	11	7	11	2	8	333	2	3	12	2	46	13	14	3	2	2	407	1	1	2	2	2	12	9	14	2	5	16	2	13	2	12	2	2	385
INNUENDO	DS10801264-DT201009_2020.TE.155983.1.4_Dr40	ATCC19115	2	2	11	15	14	9	8	12	428	2	2	14	11	7	11	2	8	333	2	3	12	2	46	13	14	3	2	2	407	1	1	2	2	2	12	9	14	2	5	16	2	13	2	12	2	2	385
INNUENDO	DS10801264-DT201009_2020.TE.155983.1.4_Dr50	ATCC19115	2	2	11	15	14	9	8	12	428	2	2	14	11	7	11	2	8	333	2	3	12	2	46	13	14	3	2	2	407	1	1	2	2	2	12	9	14	2	5	16	2	13	2	12	2	2	385
INNUENDO	DS10801264-DT201009_2020.TE.155983.1.4_Dr60	ATCC19115	2	2	11	15	14	9	8	12	428	2	2	14	11	7	11	2	8	333	2	3	12	2	46	13	14	3	2	2	407	1	1	2	2	2	12	9	14	2	5	16	2	13	2	12	2	2	385
INNUENDO	DS10801264-DT201009_2020.TE.155983.1.4_Dr70	ATCC19115	2	2	11	15	14	9	8	12	428	2	2	14	11	7	11	2	8	333	2	3	12	2	46	13	14	3	2	2	407	1	1	2	2	2	12	9	14	2	5	16	2	13	2	12	2	2	385
INNUENDO	DS10801264-DT201009_2020.TE.155983.1.4_Dr80	ATCC19115	2	2	11	15	14	9	8	12	428	2	2	14	11	7	11	2	8	333	2	3	12	2	46	13	14	3	2	2	407	1	1	2	2	2	12	9	14	2	5	16	2	13	2	12	2	2	385
INNUENDO	DS10801264-DT201009_2020.TE.155983.1.4_Dr90	ATCC19115	2	2	11	15	14	9	8	12	428	2	2	14	11	7	11	2	8	333	2	3	12	2	46	13	14	3	2	2	407	1	1	2	2	2	12	9	14	2	5	16	2	13	2	12	2	2	385
INNUENDO	DS10801265-DT201009_2020.TE.155983.1.5_Dr100	ATCC19115	2	2	11	15	14	9	8	12	428	2	2	14	11	7	11	2	8	333	2	3	12	2	46	13	14	3	2	2	407	1	1	2	2	2	12	9	14	2	5	16	2	13	2	12	2	2	385
INNUENDO	DS10801265-DT201009_2020.TE.155983.1.5_Dr30	ATCC19115	2	2	11	15	14	9	8	12	428	2	2	14	11	7	11	2	8	333	2	3	12	2	46	13	14	3	2	2	407	1	1	2	2	2	12	9	14	2	5	16	2	13	2	12	2	2	385
INNUENDO	DS10801265-DT201009_2020.TE.155983.1.5_Dr40	ATCC19115	2	2	11	15	14	9	8	12	428	2	2	14	11	7	11	2	8	333	2	3	12	2	46	13	14	3	2	2	407	1	1	2	2	2	12	9	14	2	5	16	2	13	2	12	2	2	385
INNUENDO	DS10801265-DT201009_2020.TE.155983.1.5_Dr50	ATCC19115	2	2	11	15	14	9	8	12	428	2	2	14	11	7	11	2	8	333	2	3	12	2	46	13	14	3	2	2	407	1	1	2	2	2	12	9	14	2	5	16	2	13	2	12	2	2	385
INNUENDO	DS10801265-DT201009_2020.TE.155983.1.5_Dr60	ATCC19115	2	2	11	15	14	9	8	12	428	2	2	14	11	7	11	2	8	333	2	3	12	2	46	13	14	3	2	2	407	1	1	2	2	2	12	9	14	2	5	16	2	13	2	12	2	2	385
INNUENDO	DS10801265-DT201009_2020.TE.155983.1.5_Dr70	ATCC19115	2	2	11	15	14	9	8	12	428	2	2	14	11	7	11	2	8	333	2	3	12	2	46	13	14	3	2	2	407	1	1	2	2	2	12	9	14	2	5	16	2	13	2	12	2	2	385
INNUENDO	DS10801265-DT201009_2020.TE.155983.1.5_Dr80	ATCC19115	2	2	11	15	14	9	8	12	428	2	2	14	11	7	11	2	8	333	2	3	12	2	46	13	14	3	2	2	407	1	1	2	2	2	12	9	14	2	5	16	2	13	2	12	2	2	385
INNUENDO	DS10801265-DT201009_2020.TE.155983.1.5_Dr90	ATCC19115	2	2	11	15	14	9	8	12	428	2	2	14	11	7	11	2	8	333	2	3	12	2	46	13	14	3	2	2	407	1	1	2	2	2	12	9	14	2	5	16	2	13	2	12	2	2	385
INNUENDO	DS10801266-DT201009_2020.TE.155983.1.6_Dr100	ATCC19115	2	2	11	15	14	9	8	12	428	2	2	14	11	7	11	2	8	333	2	3	12	2	46	13	14	3	2	2	407	1	1	2	2	2	12	9	14	2	5	16	2	13	2	12	2	2	385
INNUENDO	DS10801266-DT201009_2020.TE.155983.1.6_Dr30	ATCC19115	2	2	11	15	14	9	8	12	428	2	2	14	11	7	11	2	8	333	2	3	12	2	46	13	14	3	2	2	407	1	1	2	2	2	12	9	14	2	5	16	2	13	2	12	2	2	385
INNUENDO	DS10801266-DT201009_2020.TE.155983.1.6_Dr40	ATCC19115	2	2	11	15	14	9	8	12	428	2	2	14	11	7	11	2	8	333	2	3	12	2	46	13	14	3	2	2	407	1	1	2	2	2	12	9	14	2	5	16	2	13	2	12	2	2	385
INNUENDO	DS10801266-DT201009_2020.TE.155983.1.6_Dr50	ATCC19115	2	2	11	15	14	9	8	12	428	2	2	14	11	7	11	2	8	333	2	3	12	2	46	13	14	3	2	2	407	1	1	2	2	2	12	9	14	2	5	16	2	13	2	12	2	2	385
INNUENDO	DS10801266-DT201009_2020.TE.155983.1.6_Dr60	ATCC19115	2	2	11	15	14	9	8	12	428	2	2	14	11	7	11	2	8	333	2	3	12	2	46	13	14	3	2	2	407	1	1	2	2	2	12	9	14	2	5	16	2	13	2	12	2	2	385
INNUENDO	DS10801266-DT201009_2020.TE.155983.1.6_Dr70	ATCC19115	2	2	11	15	14	9	8	12	428	2	2	14	11	7	11	2	8	333	2	3	12	2	46	13	14	3	2	2	407	1	1	2	2	2	12	9	14	2	5	16	2	13	2	12	2	2	385
INNUENDO	DS10801266-DT201009_2020.TE.155983.1.6_Dr80	ATCC19115	2	2	11	15	14	9	8	12	428	2	2	14	11	7	11	2	8	333	2	3	12	2	46	13	14	3	2	2	407	1	1	2	2	2	12	9	14	2	5	16	2	13	2	12	2	2	385
INNUENDO	DS10801266-DT201009_2020.TE.155983.1.6_Dr90	ATCC19115	2	2	11	15	14	9	8	12	428	2	2	14	11	7	11	2	8	333	2	3	12	2	46	13	14	3	2	2	407	1	1	2	2	2	12	9	14	2	5	16	2	13	2	12	2	2	385
INNUENDO	DS10801320-DT201009_2020.TE.155996.1.1_Dr100	ATCC19114	10	13	15	18	17	12	11	16	427	10	9	17	14	10	13	9	12	332	10	12	15	6	12	15	17	13	11	5	406	2	1	8	9	3	16	12	18	17	4	19	5	16	12	14	407	4	384
INNUENDO	DS10801320-DT201009_2020.TE.155996.1.1_Dr30	ATCC19114	10	13	15	18	17	12	11	16	427	10	9	17	14	10	13	9	12	332	10	12	15	6	12	15	17	13	11	5	406	2	1	8	9	3	16	12	18	17	4	19	5	16	12	14	407	4	384
INNUENDO	DS10801320-DT201009_2020.TE.155996.1.1_Dr40	ATCC19114	10	13	15	18	17	12	11	16	427	10	9	17	14	10	13	9	12	332	10	12	15	6	12	15	17	13	11	5	406	2	1	8	9	3	16	12	18	17	4	19	5	16	12	14	407	4	384
INNUENDO	DS10801320-DT201009_2020.TE.155996.1.1_Dr50	ATCC19114	10	13	15	18	17	12	11	16	427	10	9	17	14	10	13	9	12	332	10	12	15	6	12	15	17	13	11	5	406	2	1	8	9	3	16	12	18	17	4	19	5	16	12	14	407	4	384
INNUENDO	DS10801320-DT201009_2020.TE.155996.1.1_Dr60	ATCC19114	10	13	15	18	17	12	11	16	427	10	9	17	14	10	13	9	12	332	10	12	15	6	12	15	17	13	11	5	406	2	1	8	9	3	16	12	18	17	4	19	5	16	12	14	407	4	384
INNUENDO	DS10801320-DT201009_2020.TE.155996.1.1_Dr70	ATCC19114	10	13	15	18	17	12	11	16	427	10	9	17	14	10	13	9	12	332	10	12	15	6	12	15	17	13	11	5	406	2	1	8	9	3	16	12	18	17	4	19	5	16	12	14	407	4	384
INNUENDO	DS10801320-DT201009_2020.TE.155996.1.1_Dr80	ATCC19114	10	13	15	18	17	12	11	16	427	10	9	17	14	10	13	9	12	332	10	12	15	6	12	15	17	13	11	5	406	2	1	8	9	3	16	12	18	17	4	19	5	16	12	14	407	4	384
INNUENDO	DS10801320-DT201009_2020.TE.155996.1.1_Dr90	ATCC19114	10	13	15	18	17	12	11	16	427	10	9	17	14	10	13	9	12	332	10	12	15	6	12	15	17	13	11	5	406	2	1	8	9	3	16	12	18	17	4	19	5	16	12	14	407	4	384
INNUENDO	DS10801321-DT201009_2020.TE.155996.1.2_Dr100	ATCC19114	10	13	15	18	17	12	11	16	427	10	9	17	14	10	13	9	12	332	10	12	15	6	12	15	17	13	11	5	406	2	1	8	9	3	16	12	18	17	4	19	5	16	12	14	407	4	384
INNUENDO	DS10801321-DT201009_2020.TE.155996.1.2_Dr30	ATCC19114	10	13	15	18	17	12	11	16	427	10	9	17	14	10	13	9	12	332	10	12	15	6	12	15	17	13	11	5	406	2	1	8	9	3	16	12	18	17	4	19	5	16	12	14	407	4	384
INNUENDO	DS10801321-DT201009_2020.TE.155996.1.2_Dr40	ATCC19114	10	13	15	18	17	12	11	16	427	10	9	17	14	10	13	9	12	332	10	12	15	6	12	15	17	13	11	5	406	2	1	8	9	3	16	12	18	17	4	19	5	16	12	14	407	4	384
INNUENDO	DS10801321-DT201009_2020.TE.155996.1.2_Dr50	ATCC19114	10	13	15	18	17	12	11	16	427	10	9	17	14	10	13	9	12	332	10	12	15	6	12	15	17	13	11	5	406	2	1	8	9	3	16	12	18	17	4	19	5	16	12	14	407	4	384
INNUENDO	DS10801321-DT201009_2020.TE.155996.1.2_Dr60	ATCC19114	10	13	15	18	17	12	11	16	427	10	9	17	14	10	13	9	12	332	10	12	15	6	12	15	17	13	11	5	406	2	1	8	9	3	16	12	18	17	4	19	5	16	12	14	407	4	384
INNUENDO	DS10801321-DT201009_2020.TE.155996.1.2_Dr70	ATCC19114	10	13	15	18	17	12	11	16	427	10	9	17	14	10	13	9	12	332	10	12	15	6	12	15	17	13	11	5	406	2	1	8	9	3	16	12	18	17	4	19	5	16	12	14	407	4	384
INNUENDO	DS10801321-DT201009_2020.TE.155996.1.2_Dr80	ATCC19114	10	13	15	18	17	12	11	16	427	10	9	17	14	10	13	9	12	332	10	12	15	6	12	15	17	13	11	5	406	2	1	8	9	3	16	12	18	17	4	19	5	16	12	14	407	4	384
INNUENDO	DS10801321-DT201009_2020.TE.155996.1.2_Dr90	ATCC19114	10	13	15	18	17	12	11	16	427	10	9	17	14	10	13	9	12	332	10	12	15	6	12	15	17	13	11	5	406	2	1	8	9	3	16	12	18	17	4	19	5	16	12	14	407	4	384
INNUENDO	DS10801322-DT201009_2020.TE.155996.1.3_Dr100	ATCC19114	10	13	15	18	17	12	11	16	427	10	9	17	14	10	13	9	12	332	10	12	15	6	12	15	17	13	11	5	406	2	1	8	9	3	16	12	18	17	4	19	5	16	12	14	407	4	384
INNUENDO	DS10801322-DT201009_2020.TE.155996.1.3_Dr30	ATCC19114	10	13	15	18	17	12	11	16	427	10	9	17	14	10	13	9	12	332	10	12	15	6	12	15	17	13	11	5	406	2	1	8	9	3	16	12	18	17	4	19	5	16	12	14	407	4	384
INNUENDO	DS10801322-DT201009_2020.TE.155996.1.3_Dr40	ATCC19114	10	13	15	18	17	12	11	16	427	10	9	17	14	10	13	9	12	332	10	12	15	6	12	15	17	13	11	5	406	2	1	8	9	3	16	12	18	17	4	19	5	16	12	14	407	4	384
INNUENDO	DS10801322-DT201009_2020.TE.155996.1.3_Dr50	ATCC19114	10	13	15	18	17	12	11	16	427	10	9	17	14	10	13	9	12	332	10	12	15	6	12	15	17	13	11	5	406	2	1	8	9	3	16	12	18	17	4	19	5	16	12	14	407	4	384
INNUENDO	DS10801322-DT201009_2020.TE.155996.1.3_Dr60	ATCC19114	10	13	15	18	17	12	11	16	427	10	9	17	14	10	13	9	12	332	10	12	15	6	12	15	17	13	11	5	406	2	1	8	9	3	16	12	18	17	4	19	5	16	12	14	407	4	384
INNUENDO	DS10801322-DT201009_2020.TE.155996.1.3_Dr70	ATCC19114	10	13	15	18	17	12	11	16	427	10	9	17	14	10	13	9	12	332	10	12	15	6	12	15	17	13	11	5	406	2	1	8	9	3	16	12	18	17	4	19	5	16	12	14	407	4	384
INNUENDO	DS10801322-DT201009_2020.TE.155996.1.3_Dr80	ATCC19114	10	13	15	18	17	12	11	16	427	10	9	17	14	10	13	9	12	332	10	12	15	6	12	15	17	13	11	5	406	2	1	8	9	3	16	12	18	17	4	19	5	16	12	14	407	4	384
INNUENDO	DS10801322-DT201009_2020.TE.155996.1.3_Dr90	ATCC19114	10	13	15	18	17	12	11	16	427	10	9	17	14	10	13	9	12	332	10	12	15	6	12	15	17	13	11	5	406	2	1	8	9	3	16	12	18	17	4	19	5	16	12	14	407	4	384
INNUENDO	DS10801323-DT201009_2020.TE.155996.1.4_Dr100	ATCC19114	10	13	15	18	17	12	11	16	427	10	9	17	14	10	13	9	12	332	10	12	15	6	12	15	17	13	11	5	406	2	1	8	9	3	16	12	18	17	4	19	5	16	12	14	407	4	384
INNUENDO	DS10801323-DT201009_2020.TE.155996.1.4_Dr30	ATCC19114	10	13	15	18	17	12	11	16	427	10	9	17	14	10	13	9	12	332	10	12	15	6	12	15	17	13	11	5	406	2	1	8	9	3	16	12	18	17	4	19	5	16	12	14	407	4	384
INNUENDO	DS10801323-DT201009_2020.TE.155996.1.4_Dr40	ATCC19114	10	13	15	18	17	12	11	16	427	10	9	17	14	10	13	9	12	332	10	12	15	6	12	15	17	13	11	5	406	2	1	8	9	3	16	12	18	17	4	19	5	16	12	14	407	4	384
INNUENDO	DS10801323-DT201009_2020.TE.155996.1.4_Dr50	ATCC19114	10	13	15	18	17	12	11	16	427	10	9	17	14	10	13	9	12	332	10	12	15	6	12	15	17	13	11	5	406	2	1	8	9	3	16	12	18	17	4	19	5	16	12	14	407	4	384
INNUENDO	DS10801323-DT201009_2020.TE.155996.1.4_Dr60	ATCC19114	10	13	15	18	17	12	11	16	427	10	9	17	14	10	13	9	12	332	10	12	15	6	12	15	17	13	11	5	406	2	1	8	9	3	16	12	18	17	4	19	5	16	12	14	407	4	384
INNUENDO	DS10801323-DT201009_2020.TE.155996.1.4_Dr70	ATCC19114	10	13	15	18	17	12	11	16	427	10	9	17	14	10	13	9	12	332	10	12	15	6	12	15	17	13	11	5	406	2	1	8	9	3	16	12	18	17	4	19	5	16	12	14	407	4	384
INNUENDO	DS10801323-DT201009_2020.TE.155996.1.4_Dr80	ATCC19114	10	13	15	18	17	12	11	16	427	10	9	17	14	10	13	9	12	332	10	12	15	6	12	15	17	13	11	5	406	2	1	8	9	3	16	12	18	17	4	19	5	16	12	14	407	4	384
INNUENDO	DS10801323-DT201009_2020.TE.155996.1.4_Dr90	ATCC19114	10	13	15	18	17	12	11	16	427	10	9	17	14	10	13	9	12	332	10	12	15	6	12	15	17	13	11	5	406	2	1	8	9	3	16	12	18	17	4	19	5	16	12	14	407	4	384
INNUENDO	DS10801324-DT201009_2020.TE.155996.1.5_Dr100	ATCC19114	10	13	15	18	17	12	11	16	427	10	9	17	14	10	13	9	12	332	10	12	15	6	12	15	17	13	11	5	406	2	1	8	9	3	16	12	18	17	4	19	5	16	12	14	407	4	384
INNUENDO	DS10801324-DT201009_2020.TE.155996.1.5_Dr30	ATCC19114	10	13	15	18	17	12	11	16	427	10	9	17	14	10	13	9	12	332	10	12	15	6	12	15	17	13	11	5	406	2	1	8	9	3	16	12	18	17	4	19	5	16	12	14	407	4	384
INNUENDO	DS10801324-DT201009_2020.TE.155996.1.5_Dr40	ATCC19114	10	13	15	18	17	12	11	16	427	10	9	17	14	10	13	9	12	332	10	12	15	6	12	15	17	13	11	5	406	2	1	8	9	3	16	12	18	17	4	19	5	16	12	14	407	4	384
INNUENDO	DS10801324-DT201009_2020.TE.155996.1.5_Dr50	ATCC19114	10	13	15	18	17	12	11	16	427	10	9	17	14	10	13	9	12	332	10	12	15	6	12	15	17	13	11	5	406	2	1	8	9	3	16	12	18	17	4	19	5	16	12	14	407	4	384
INNUENDO	DS10801324-DT201009_2020.TE.155996.1.5_Dr60	ATCC19114	10	13	15	18	17	12	11	16	427	10	9	17	14	10	13	9	12	332	10	12	15	6	12	15	17	13	11	5	406	2	1	8	9	3	16	12	18	17	4	19	5	16	12	14	407	4	384
INNUENDO	DS10801324-DT201009_2020.TE.155996.1.5_Dr70	ATCC19114	10	13	15	18	17	12	11	16	427	10	9	17	14	10	13	9	12	332	10	12	15	6	12	15	17	13	11	5	406	2	1	8	9	3	16	12	18	17	4	19	5	16	12	14	407	4	384
INNUENDO	DS10801324-DT201009_2020.TE.155996.1.5_Dr80	ATCC19114	10	13	15	18	17	12	11	16	427	10	9	17	14	10	13	9	12	332	10	12	15	6	12	15	17	13	11	5	406	2	1	8	9	3	16	12	18	17	4	19	5	16	12	14	407	4	384
INNUENDO	DS10801324-DT201009_2020.TE.155996.1.5_Dr90	ATCC19114	10	13	15	18	17	12	11	16	427	10	9	17	14	10	13	9	12	332	10	12	15	6	12	15	17	13	11	5	406	2	1	8	9	3	16	12	18	17	4	19	5	16	12	14	407	4	384
INNUENDO	DS10801325-DT201009_2020.TE.155996.1.6_Dr100	ATCC19114	10	13	15	18	17	12	11	16	427	10	9	17	14	10	13	9	12	332	10	12	15	6	12	15	17	13	11	5	406	2	1	8	9	3	16	12	18	17	4	19	5	16	12	14	407	4	384
INNUENDO	DS10801325-DT201009_2020.TE.155996.1.6_Dr30	ATCC19114	10	13	15	18	17	12	11	16	427	10	9	17	14	10	13	9	12	332	10	12	15	6	12	15	17	13	11	5	406	2	1	8	9	3	16	12	18	17	4	19	5	16	12	14	407	4	384
INNUENDO	DS10801325-DT201009_2020.TE.155996.1.6_Dr40	ATCC19114	10	13	15	18	17	12	11	16	427	10	9	17	14	10	13	9	12	332	10	12	15	6	12	15	17	13	11	5	406	2	1	8	9	3	16	12	18	17	4	19	5	16	12	14	407	4	384
INNUENDO	DS10801325-DT201009_2020.TE.155996.1.6_Dr50	ATCC19114	10	13	15	18	17	12	11	16	427	10	9	17	14	10	13	9	12	332	10	12	15	6	12	15	17	13	11	5	406	2	1	8	9	3	16	12	18	17	4	19	5	16	12	14	407	4	384
INNUENDO	DS10801325-DT201009_2020.TE.155996.1.6_Dr60	ATCC19114	10	13	15	18	17	12	11	16	427	10	9	17	14	10	13	9	12	332	10	12	15	6	12	15	17	13	11	5	406	2	1	8	9	3	16	12	18	17	4	19	5	16	12	14	407	4	384
INNUENDO	DS10801325-DT201009_2020.TE.155996.1.6_Dr70	ATCC19114	10	13	15	18	17	12	11	16	427	10	9	17	14	10	13	9	12	332	10	12	15	6	12	15	17	13	11	5	406	2	1	8	9	3	16	12	18	17	4	19	5	16	12	14	407	4	384
INNUENDO	DS10801325-DT201009_2020.TE.155996.1.6_Dr80	ATCC19114	10	13	15	18	17	12	11	16	427	10	9	17	14	10	13	9	12	332	10	12	15	6	12	15	17	13	11	5	406	2	1	8	9	3	16	12	18	17	4	19	5	16	12	14	407	4	384
INNUENDO	DS10801325-DT201009_2020.TE.155996.1.6_Dr90	ATCC19114	10	13	15	18	17	12	11	16	427	10	9	17	14	10	13	9	12	332	10	12	15	6	12	15	17	13	11	5	406	2	1	8	9	3	16	12	18	17	4	19	5	16	12	14	407	4	384
INNUENDO	DS10801333-DT201009_2020.TE.156004.1.1_Dr100	ATCCBAA679	1	1	1	1	1	1	1	1	429	1	1	1	1	1	1	1	1	334	1	1	1	1	1	1	1	1	1	1	408	1	1	1	1	1	1	1	1	1	1	1	1	1	1	1	1	1	386
INNUENDO	DS10801333-DT201009_2020.TE.156004.1.1_Dr30	ATCCBAA679	1	1	1	1	1	1	1	1	429	1	1	1	1	1	1	1	1	334	1	1	1	1	1	1	1	1	1	1	408	1	1	1	1	1	1	1	1	1	1	1	1	1	1	1	1	1	386
INNUENDO	DS10801333-DT201009_2020.TE.156004.1.1_Dr40	ATCCBAA679	1	1	1	1	1	1	1	1	429	1	1	1	1	1	1	1	1	334	1	1	1	1	1	1	1	1	1	1	408	1	1	1	1	1	1	1	1	1	1	1	1	1	1	1	1	1	386
INNUENDO	DS10801333-DT201009_2020.TE.156004.1.1_Dr50	ATCCBAA679	1	1	1	1	1	1	1	1	429	1	1	1	1	1	1	1	1	334	1	1	1	1	1	1	1	1	1	1	408	1	1	1	1	1	1	1	1	1	1	1	1	1	1	1	1	1	386
INNUENDO	DS10801333-DT201009_2020.TE.156004.1.1_Dr60	ATCCBAA679	1	1	1	1	1	1	1	1	429	1	1	1	1	1	1	1	1	334	1	1	1	1	1	1	1	1	1	1	408	1	1	1	1	1	1	1	1	1	1	1	1	1	1	1	1	1	386
INNUENDO	DS10801333-DT201009_2020.TE.156004.1.1_Dr70	ATCCBAA679	1	1	1	1	1	1	1	1	429	1	1	1	1	1	1	1	1	334	1	1	1	1	1	1	1	1	1	1	408	1	1	1	1	1	1	1	1	1	1	1	1	1	1	1	1	1	386
INNUENDO	DS10801333-DT201009_2020.TE.156004.1.1_Dr80	ATCCBAA679	1	1	1	1	1	1	1	1	429	1	1	1	1	1	1	1	1	334	1	1	1	1	1	1	1	1	1	1	408	1	1	1	1	1	1	1	1	1	1	1	1	1	1	1	1	1	386
INNUENDO	DS10801333-DT201009_2020.TE.156004.1.1_Dr90	ATCCBAA679	1	1	1	1	1	1	1	1	429	1	1	1	1	1	1	1	1	334	1	1	1	1	1	1	1	1	1	1	408	1	1	1	1	1	1	1	1	1	1	1	1	1	1	1	1	1	386
INNUENDO	DS10801334-DT201009_2020.TE.156004.1.2_Dr100	ATCCBAA679	1	1	1	1	1	1	1	1	429	1	1	1	1	1	1	1	1	334	1	1	1	1	1	1	1	1	1	1	408	1	1	1	1	1	1	1	1	1	1	1	1	1	1	1	1	1	386
INNUENDO	DS10801334-DT201009_2020.TE.156004.1.2_Dr30	ATCCBAA679	1	1	1	1	1	1	1	1	429	1	1	1	1	1	1	1	1	334	1	1	1	1	1	1	1	1	1	1	408	1	1	1	1	1	1	1	1	1	1	1	1	1	1	1	1	1	386
INNUENDO	DS10801334-DT201009_2020.TE.156004.1.2_Dr40	ATCCBAA679	1	1	1	1	1	1	1	1	429	1	1	1	1	1	1	1	1	334	1	1	1	1	1	1	1	1	1	1	408	1	1	1	1	1	1	1	1	1	1	1	1	1	1	1	1	1	386
INNUENDO	DS10801334-DT201009_2020.TE.156004.1.2_Dr50	ATCCBAA679	1	1	1	1	1	1	1	1	429	1	1	1	1	1	1	1	1	334	1	1	1	1	1	1	1	1	1	1	408	1	1	1	1	1	1	1	1	1	1	1	1	1	1	1	1	1	386
INNUENDO	DS10801334-DT201009_2020.TE.156004.1.2_Dr60	ATCCBAA679	1	1	1	1	1	1	1	1	429	1	1	1	1	1	1	1	1	334	1	1	1	1	1	1	1	1	1	1	408	1	1	1	1	1	1	1	1	1	1	1	1	1	1	1	1	1	386
INNUENDO	DS10801334-DT201009_2020.TE.156004.1.2_Dr70	ATCCBAA679	1	1	1	1	1	1	1	1	429	1	1	1	1	1	1	1	1	334	1	1	1	1	1	1	1	1	1	1	408	1	1	1	1	1	1	1	1	1	1	1	1	1	1	1	1	1	386
INNUENDO	DS10801334-DT201009_2020.TE.156004.1.2_Dr80	ATCCBAA679	1	1	1	1	1	1	1	1	429	1	1	1	1	1	1	1	1	334	1	1	1	1	1	1	1	1	1	1	408	1	1	1	1	1	1	1	1	1	1	1	1	1	1	1	1	1	386
INNUENDO	DS10801334-DT201009_2020.TE.156004.1.2_Dr90	ATCCBAA679	1	1	1	1	1	1	1	1	429	1	1	1	1	1	1	1	1	334	1	1	1	1	1	1	1	1	1	1	408	1	1	1	1	1	1	1	1	1	1	1	1	1	1	1	1	1	386
INNUENDO	DS10801335-DT201009_2020.TE.156004.1.3_Dr100	ATCCBAA679	1	1	1	1	1	1	1	1	429	1	1	1	1	1	1	1	1	334	1	1	1	1	1	1	1	1	1	1	408	1	1	1	1	1	1	1	1	1	1	1	1	1	1	1	1	1	386
INNUENDO	DS10801335-DT201009_2020.TE.156004.1.3_Dr30	ATCCBAA679	1	1	1	1	1	1	1	1	429	1	1	1	1	1	1	1	1	334	1	1	1	1	1	1	1	1	1	1	408	1	1	1	1	1	1	1	1	1	1	1	1	1	1	1	1	1	386
INNUENDO	DS10801335-DT201009_2020.TE.156004.1.3_Dr40	ATCCBAA679	1	1	1	1	1	1	1	1	429	1	1	1	1	1	1	1	1	334	1	1	1	1	1	1	1	1	1	1	408	1	1	1	1	1	1	1	1	1	1	1	1	1	1	1	1	1	386
INNUENDO	DS10801335-DT201009_2020.TE.156004.1.3_Dr50	ATCCBAA679	1	1	1	1	1	1	1	1	429	1	1	1	1	1	1	1	1	334	1	1	1	1	1	1	1	1	1	1	408	1	1	1	1	1	1	1	1	1	1	1	1	1	1	1	1	1	386
INNUENDO	DS10801335-DT201009_2020.TE.156004.1.3_Dr60	ATCCBAA679	1	1	1	1	1	1	1	1	429	1	1	1	1	1	1	1	1	334	1	1	1	1	1	1	1	1	1	1	408	1	1	1	1	1	1	1	1	1	1	1	1	1	1	1	1	1	386
INNUENDO	DS10801335-DT201009_2020.TE.156004.1.3_Dr70	ATCCBAA679	1	1	1	1	1	1	1	1	429	1	1	1	1	1	1	1	1	334	1	1	1	1	1	1	1	1	1	1	408	1	1	1	1	1	1	1	1	1	1	1	1	1	1	1	1	1	386
INNUENDO	DS10801335-DT201009_2020.TE.156004.1.3_Dr80	ATCCBAA679	1	1	1	1	1	1	1	1	429	1	1	1	1	1	1	1	1	334	1	1	1	1	1	1	1	1	1	1	408	1	1	1	1	1	1	1	1	1	1	1	1	1	1	1	1	1	386
INNUENDO	DS10801335-DT201009_2020.TE.156004.1.3_Dr90	ATCCBAA679	1	1	1	1	1	1	1	1	429	1	1	1	1	1	1	1	1	334	1	1	1	1	1	1	1	1	1	1	408	1	1	1	1	1	1	1	1	1	1	1	1	1	1	1	1	1	386
INNUENDO	DS10801336-DT201009_2020.TE.156004.1.4_Dr100	ATCCBAA679	1	1	1	1	1	1	1	1	429	1	1	1	1	1	1	1	1	334	1	1	1	1	1	1	1	1	1	1	408	1	1	1	1	1	1	1	1	1	1	1	1	1	1	1	1	1	386
INNUENDO	DS10801336-DT201009_2020.TE.156004.1.4_Dr30	ATCCBAA679	1	1	1	1	1	1	1	1	429	1	1	1	1	1	1	1	1	334	1	1	1	1	1	1	1	1	1	1	408	1	1	1	1	1	1	1	1	1	1	1	1	1	1	1	1	1	386
INNUENDO	DS10801336-DT201009_2020.TE.156004.1.4_Dr40	ATCCBAA679	1	1	1	1	1	1	1	1	429	1	1	1	1	1	1	1	1	334	1	1	1	1	1	1	1	1	1	1	408	1	1	1	1	1	1	1	1	1	1	1	1	1	1	1	1	1	386
INNUENDO	DS10801336-DT201009_2020.TE.156004.1.4_Dr50	ATCCBAA679	1	1	1	1	1	1	1	1	429	1	1	1	1	1	1	1	1	334	1	1	1	1	1	1	1	1	1	1	408	1	1	1	1	1	1	1	1	1	1	1	1	1	1	1	1	1	386
INNUENDO	DS10801336-DT201009_2020.TE.156004.1.4_Dr60	ATCCBAA679	1	1	1	1	1	1	1	1	429	1	1	1	1	1	1	1	1	334	1	1	1	1	1	1	1	1	1	1	408	1	1	1	1	1	1	1	1	1	1	1	1	1	1	1	1	1	386
INNUENDO	DS10801336-DT201009_2020.TE.156004.1.4_Dr70	ATCCBAA679	1	1	1	1	1	1	1	1	429	1	1	1	1	1	1	1	1	334	1	1	1	1	1	1	1	1	1	1	408	1	1	1	1	1	1	1	1	1	1	1	1	1	1	1	1	1	386
INNUENDO	DS10801336-DT201009_2020.TE.156004.1.4_Dr80	ATCCBAA679	1	1	1	1	1	1	1	1	429	1	1	1	1	1	1	1	1	334	1	1	1	1	1	1	1	1	1	1	408	1	1	1	1	1	1	1	1	1	1	1	1	1	1	1	1	1	386
INNUENDO	DS10801336-DT201009_2020.TE.156004.1.4_Dr90	ATCCBAA679	1	1	1	1	1	1	1	1	429	1	1	1	1	1	1	1	1	334	1	1	1	1	1	1	1	1	1	1	408	1	1	1	1	1	1	1	1	1	1	1	1	1	1	1	1	1	386
INNUENDO	DS10801337-DT201009_2020.TE.156004.1.5_Dr100	ATCCBAA679	1	1	1	1	1	1	1	1	429	1	1	1	1	1	1	1	1	334	1	1	1	1	1	1	1	1	1	1	408	1	1	1	1	1	1	1	1	1	1	1	1	1	1	1	1	1	386
INNUENDO	DS10801337-DT201009_2020.TE.156004.1.5_Dr30	ATCCBAA679	1	1	1	1	1	1	1	1	429	1	1	1	1	1	1	1	1	334	1	1	1	1	1	1	1	1	1	1	408	1	1	1	1	1	1	1	1	1	1	1	1	1	1	1	1	1	386
INNUENDO	DS10801337-DT201009_2020.TE.156004.1.5_Dr40	ATCCBAA679	1	1	1	1	1	1	1	1	429	1	1	1	1	1	1	1	1	334	1	1	1	1	1	1	1	1	1	1	408	1	1	1	1	1	1	1	1	1	1	1	1	1	1	1	1	1	386
INNUENDO	DS10801337-DT201009_2020.TE.156004.1.5_Dr50	ATCCBAA679	1	1	1	1	1	1	1	1	429	1	1	1	1	1	1	1	1	334	1	1	1	1	1	1	1	1	1	1	408	1	1	1	1	1	1	1	1	1	1	1	1	1	1	1	1	1	386
INNUENDO	DS10801337-DT201009_2020.TE.156004.1.5_Dr60	ATCCBAA679	1	1	1	1	1	1	1	1	429	1	1	1	1	1	1	1	1	334	1	1	1	1	1	1	1	1	1	1	408	1	1	1	1	1	1	1	1	1	1	1	1	1	1	1	1	1	386
INNUENDO	DS10801337-DT201009_2020.TE.156004.1.5_Dr70	ATCCBAA679	1	1	1	1	1	1	1	1	429	1	1	1	1	1	1	1	1	334	1	1	1	1	1	1	1	1	1	1	408	1	1	1	1	1	1	1	1	1	1	1	1	1	1	1	1	1	386
INNUENDO	DS10801337-DT201009_2020.TE.156004.1.5_Dr80	ATCCBAA679	1	1	1	1	1	1	1	1	429	1	1	1	1	1	1	1	1	334	1	1	1	1	1	1	1	1	1	1	408	1	1	1	1	1	1	1	1	1	1	1	1	1	1	1	1	1	386
INNUENDO	DS10801337-DT201009_2020.TE.156004.1.5_Dr90	ATCCBAA679	1	1	1	1	1	1	1	1	429	1	1	1	1	1	1	1	1	334	1	1	1	1	1	1	1	1	1	1	408	1	1	1	1	1	1	1	1	1	1	1	1	1	1	1	1	1	386
INNUENDO	DS10801338-DT201009_2020.TE.156004.1.6_Dr100	ATCCBAA679	1	1	1	1	1	1	1	1	429	1	1	1	1	1	1	1	1	334	1	1	1	1	1	1	1	1	1	1	408	1	1	1	1	1	1	1	1	1	1	1	1	1	1	1	1	1	386
INNUENDO	DS10801338-DT201009_2020.TE.156004.1.6_Dr30	ATCCBAA679	1	1	1	1	1	1	1	1	429	1	1	1	1	1	1	1	1	334	1	1	1	1	1	1	1	1	1	1	408	1	1	1	1	1	1	1	1	1	1	1	1	1	1	1	1	1	386
INNUENDO	DS10801338-DT201009_2020.TE.156004.1.6_Dr40	ATCCBAA679	1	1	1	1	1	1	1	1	429	1	1	1	1	1	1	1	1	334	1	1	1	1	1	1	1	1	1	1	408	1	1	1	1	1	1	1	1	1	1	1	1	1	1	1	1	1	386
INNUENDO	DS10801338-DT201009_2020.TE.156004.1.6_Dr50	ATCCBAA679	1	1	1	1	1	1	1	1	429	1	1	1	1	1	1	1	1	334	1	1	1	1	1	1	1	1	1	1	408	1	1	1	1	1	1	1	1	1	1	1	1	1	1	1	1	1	386
INNUENDO	DS10801338-DT201009_2020.TE.156004.1.6_Dr60	ATCCBAA679	1	1	1	1	1	1	1	1	429	1	1	1	1	1	1	1	1	334	1	1	1	1	1	1	1	1	1	1	408	1	1	1	1	1	1	1	1	1	1	1	1	1	1	1	1	1	386
INNUENDO	DS10801338-DT201009_2020.TE.156004.1.6_Dr70	ATCCBAA679	1	1	1	1	1	1	1	1	429	1	1	1	1	1	1	1	1	334	1	1	1	1	1	1	1	1	1	1	408	1	1	1	1	1	1	1	1	1	1	1	1	1	1	1	1	1	386
INNUENDO	DS10801338-DT201009_2020.TE.156004.1.6_Dr80	ATCCBAA679	1	1	1	1	1	1	1	1	429	1	1	1	1	1	1	1	1	334	1	1	1	1	1	1	1	1	1	1	408	1	1	1	1	1	1	1	1	1	1	1	1	1	1	1	1	1	386
INNUENDO	DS10801338-DT201009_2020.TE.156004.1.6_Dr90	ATCCBAA679	1	1	1	1	1	1	1	1	429	1	1	1	1	1	1	1	1	334	1	1	1	1	1	1	1	1	1	1	408	1	1	1	1	1	1	1	1	1	1	1	1	1	1	1	1	1	386
INNUENDO	DS10935038-DT201110_2020.TE.219096.1.1_Dr100	ATCCBAA679	1	1	1	1	1	1	1	1	429	1	1	1	1	1	1	1	1	334	1	1	1	1	1	1	1	1	1	1	408	1	1	1	1	1	1	1	1	1	1	1	1	1	1	1	1	1	386
INNUENDO	DS10935038-DT201110_2020.TE.219096.1.1_Dr30	ATCCBAA679	1	1	1	1	1	1	1	1	429	1	1	1	1	1	1	1	1	334	1	1	1	1	1	1	1	1	1	1	408	1	1	1	1	1	1	1	1	1	1	1	1	1	1	1	1	1	386
INNUENDO	DS10935038-DT201110_2020.TE.219096.1.1_Dr40	ATCCBAA679	1	1	1	1	1	1	1	1	429	1	1	1	1	1	1	1	1	334	1	1	1	1	1	1	1	1	1	1	408	1	1	1	1	1	1	1	1	1	1	1	1	1	1	1	1	1	386
INNUENDO	DS10935038-DT201110_2020.TE.219096.1.1_Dr50	ATCCBAA679	1	1	1	1	1	1	1	1	429	1	1	1	1	1	1	1	1	334	1	1	1	1	1	1	1	1	1	1	408	1	1	1	1	1	1	1	1	1	1	1	1	1	1	1	1	1	386
INNUENDO	DS10935038-DT201110_2020.TE.219096.1.1_Dr60	ATCCBAA679	1	1	1	1	1	1	1	1	429	1	1	1	1	1	1	1	1	334	1	1	1	1	1	1	1	1	1	1	408	1	1	1	1	1	1	1	1	1	1	1	1	1	1	1	1	1	386
INNUENDO	DS10935038-DT201110_2020.TE.219096.1.1_Dr70	ATCCBAA679	1	1	1	1	1	1	1	1	429	1	1	1	1	1	1	1	1	334	1	1	1	1	1	1	1	1	1	1	408	1	1	1	1	1	1	1	1	1	1	1	1	1	1	1	1	1	386
INNUENDO	DS10935038-DT201110_2020.TE.219096.1.1_Dr80	ATCCBAA679	1	1	1	1	1	1	1	1	429	1	1	1	1	1	1	1	1	334	1	1	1	1	1	1	1	1	1	1	408	1	1	1	1	1	1	1	1	1	1	1	1	1	1	1	1	1	386
INNUENDO	DS10935038-DT201110_2020.TE.219096.1.1_Dr90	ATCCBAA679	1	1	1	1	1	1	1	1	429	1	1	1	1	1	1	1	1	334	1	1	1	1	1	1	1	1	1	1	408	1	1	1	1	1	1	1	1	1	1	1	1	1	1	1	1	1	386
INNUENDO	DS10935039-DT201110_2020.TE.219096.1.2_Dr100	ATCCBAA679	1	1	1	1	1	1	1	1	429	1	1	1	1	1	1	1	1	334	1	1	1	1	1	1	1	1	1	1	408	1	1	1	1	1	1	1	1	1	1	1	1	1	1	1	1	1	386
INNUENDO	DS10935039-DT201110_2020.TE.219096.1.2_Dr30	ATCCBAA679	1	1	1	1	1	1	1	1	429	1	1	1	1	1	1	1	1	334	1	1	1	1	1	1	1	1	1	1	408	1	1	1	1	1	1	1	1	1	1	1	1	1	1	1	1	1	386
INNUENDO	DS10935039-DT201110_2020.TE.219096.1.2_Dr40	ATCCBAA679	1	1	1	1	1	1	1	1	429	1	1	1	1	1	1	1	1	334	1	1	1	1	1	1	1	1	1	1	408	1	1	1	1	1	1	1	1	1	1	1	1	1	1	1	1	1	386
INNUENDO	DS10935039-DT201110_2020.TE.219096.1.2_Dr50	ATCCBAA679	1	1	1	1	1	1	1	1	429	1	1	1	1	1	1	1	1	334	1	1	1	1	1	1	1	1	1	1	408	1	1	1	1	1	1	1	1	1	1	1	1	1	1	1	1	1	386
INNUENDO	DS10935039-DT201110_2020.TE.219096.1.2_Dr60	ATCCBAA679	1	1	1	1	1	1	1	1	429	1	1	1	1	1	1	1	1	334	1	1	1	1	1	1	1	1	1	1	408	1	1	1	1	1	1	1	1	1	1	1	1	1	1	1	1	1	386
INNUENDO	DS10935039-DT201110_2020.TE.219096.1.2_Dr70	ATCCBAA679	1	1	1	1	1	1	1	1	429	1	1	1	1	1	1	1	1	334	1	1	1	1	1	1	1	1	1	1	408	1	1	1	1	1	1	1	1	1	1	1	1	1	1	1	1	1	386
INNUENDO	DS10935039-DT201110_2020.TE.219096.1.2_Dr80	ATCCBAA679	1	1	1	1	1	1	1	1	429	1	1	1	1	1	1	1	1	334	1	1	1	1	1	1	1	1	1	1	408	1	1	1	1	1	1	1	1	1	1	1	1	1	1	1	1	1	386
INNUENDO	DS10935039-DT201110_2020.TE.219096.1.2_Dr90	ATCCBAA679	1	1	1	1	1	1	1	1	429	1	1	1	1	1	1	1	1	334	1	1	1	1	1	1	1	1	1	1	408	1	1	1	1	1	1	1	1	1	1	1	1	1	1	1	1	1	386
INNUENDO	DS10935040-DT201110_2020.TE.219096.1.3_Dr100	ATCCBAA679	1	1	1	1	1	1	1	1	429	1	1	1	1	1	1	1	1	334	1	1	1	1	1	1	1	1	1	1	408	1	1	1	1	1	1	1	1	1	1	1	1	1	1	1	1	1	386
INNUENDO	DS10935040-DT201110_2020.TE.219096.1.3_Dr30	ATCCBAA679	1	1	1	1	1	1	1	1	429	1	1	1	1	1	1	1	1	334	1	1	1	1	1	1	1	1	1	1	408	1	1	1	1	1	1	1	1	1	1	1	1	1	1	1	1	1	386
INNUENDO	DS10935040-DT201110_2020.TE.219096.1.3_Dr40	ATCCBAA679	1	1	1	1	1	1	1	1	429	1	1	1	1	1	1	1	1	334	1	1	1	1	1	1	1	1	1	1	408	1	1	1	1	1	1	1	1	1	1	1	1	1	1	1	1	1	386
INNUENDO	DS10935040-DT201110_2020.TE.219096.1.3_Dr50	ATCCBAA679	1	1	1	1	1	1	1	1	429	1	1	1	1	1	1	1	1	334	1	1	1	1	1	1	1	1	1	1	408	1	1	1	1	1	1	1	1	1	1	1	1	1	1	1	1	1	386
INNUENDO	DS10935040-DT201110_2020.TE.219096.1.3_Dr60	ATCCBAA679	1	1	1	1	1	1	1	1	429	1	1	1	1	1	1	1	1	334	1	1	1	1	1	1	1	1	1	1	408	1	1	1	1	1	1	1	1	1	1	1	1	1	1	1	1	1	386
INNUENDO	DS10935040-DT201110_2020.TE.219096.1.3_Dr70	ATCCBAA679	1	1	1	1	1	1	1	1	429	1	1	1	1	1	1	1	1	334	1	1	1	1	1	1	1	1	1	1	408	1	1	1	1	1	1	1	1	1	1	1	1	1	1	1	1	1	386
INNUENDO	DS10935040-DT201110_2020.TE.219096.1.3_Dr80	ATCCBAA679	1	1	1	1	1	1	1	1	429	1	1	1	1	1	1	1	1	334	1	1	1	1	1	1	1	1	1	1	408	1	1	1	1	1	1	1	1	1	1	1	1	1	1	1	1	1	386
INNUENDO	DS10935040-DT201110_2020.TE.219096.1.3_Dr90	ATCCBAA679	1	1	1	1	1	1	1	1	429	1	1	1	1	1	1	1	1	334	1	1	1	1	1	1	1	1	1	1	408	1	1	1	1	1	1	1	1	1	1	1	1	1	1	1	1	1	386
INNUENDO	DS10935041-DT201110_2020.TE.219096.1.4_Dr100	ATCCBAA679	1	1	1	1	1	1	1	1	429	1	1	1	1	1	1	1	1	334	1	1	1	1	1	1	1	1	1	1	408	1	1	1	1	1	1	1	1	1	1	1	1	1	1	1	1	1	386
INNUENDO	DS10935041-DT201110_2020.TE.219096.1.4_Dr30	ATCCBAA679	1	1	1	1	1	1	1	1	429	1	1	1	1	1	1	1	1	334	1	1	1	1	1	1	1	1	1	1	408	1	1	1	1	1	1	1	1	1	1	1	1	1	1	1	1	1	386
INNUENDO	DS10935041-DT201110_2020.TE.219096.1.4_Dr40	ATCCBAA679	1	1	1	1	1	1	1	1	429	1	1	1	1	1	1	1	1	334	1	1	1	1	1	1	1	1	1	1	408	1	1	1	1	1	1	1	1	1	1	1	1	1	1	1	1	1	386
INNUENDO	DS10935041-DT201110_2020.TE.219096.1.4_Dr50	ATCCBAA679	1	1	1	1	1	1	1	1	429	1	1	1	1	1	1	1	1	334	1	1	1	1	1	1	1	1	1	1	408	1	1	1	1	1	1	1	1	1	1	1	1	1	1	1	1	1	386
INNUENDO	DS10935041-DT201110_2020.TE.219096.1.4_Dr60	ATCCBAA679	1	1	1	1	1	1	1	1	429	1	1	1	1	1	1	1	1	334	1	1	1	1	1	1	1	1	1	1	408	1	1	1	1	1	1	1	1	1	1	1	1	1	1	1	1	1	386
INNUENDO	DS10935041-DT201110_2020.TE.219096.1.4_Dr70	ATCCBAA679	1	1	1	1	1	1	1	1	429	1	1	1	1	1	1	1	1	334	1	1	1	1	1	1	1	1	1	1	408	1	1	1	1	1	1	1	1	1	1	1	1	1	1	1	1	1	386
INNUENDO	DS10935041-DT201110_2020.TE.219096.1.4_Dr80	ATCCBAA679	1	1	1	1	1	1	1	1	429	1	1	1	1	1	1	1	1	334	1	1	1	1	1	1	1	1	1	1	408	1	1	1	1	1	1	1	1	1	1	1	1	1	1	1	1	1	386
INNUENDO	DS10935041-DT201110_2020.TE.219096.1.4_Dr90	ATCCBAA679	1	1	1	1	1	1	1	1	429	1	1	1	1	1	1	1	1	334	1	1	1	1	1	1	1	1	1	1	408	1	1	1	1	1	1	1	1	1	1	1	1	1	1	1	1	1	386
INNUENDO	DS10935042-DT201110_2020.TE.219096.1.5_Dr100	ATCCBAA679	1	1	1	1	1	1	1	1	429	1	1	1	1	1	1	1	1	334	1	1	1	1	1	1	1	1	1	1	408	1	1	1	1	1	1	1	1	1	1	1	1	1	1	1	1	1	386
INNUENDO	DS10935042-DT201110_2020.TE.219096.1.5_Dr30	ATCCBAA679	1	1	1	1	1	1	1	1	429	1	1	1	1	1	1	1	1	334	1	1	1	1	1	1	1	1	1	1	408	1	1	1	1	1	1	1	1	1	1	1	1	1	1	1	1	1	386
INNUENDO	DS10935042-DT201110_2020.TE.219096.1.5_Dr40	ATCCBAA679	1	1	1	1	1	1	1	1	429	1	1	1	1	1	1	1	1	334	1	1	1	1	1	1	1	1	1	1	408	1	1	1	1	1	1	1	1	1	1	1	1	1	1	1	1	1	386
INNUENDO	DS10935042-DT201110_2020.TE.219096.1.5_Dr50	ATCCBAA679	1	1	1	1	1	1	1	1	429	1	1	1	1	1	1	1	1	334	1	1	1	1	1	1	1	1	1	1	408	1	1	1	1	1	1	1	1	1	1	1	1	1	1	1	1	1	386
INNUENDO	DS10935042-DT201110_2020.TE.219096.1.5_Dr60	ATCCBAA679	1	1	1	1	1	1	1	1	429	1	1	1	1	1	1	1	1	334	1	1	1	1	1	1	1	1	1	1	408	1	1	1	1	1	1	1	1	1	1	1	1	1	1	1	1	1	386
INNUENDO	DS10935042-DT201110_2020.TE.219096.1.5_Dr70	ATCCBAA679	1	1	1	1	1	1	1	1	429	1	1	1	1	1	1	1	1	334	1	1	1	1	1	1	1	1	1	1	408	1	1	1	1	1	1	1	1	1	1	1	1	1	1	1	1	1	386
INNUENDO	DS10935042-DT201110_2020.TE.219096.1.5_Dr80	ATCCBAA679	1	1	1	1	1	1	1	1	429	1	1	1	1	1	1	1	1	334	1	1	1	1	1	1	1	1	1	1	408	1	1	1	1	1	1	1	1	1	1	1	1	1	1	1	1	1	386
INNUENDO	DS10935042-DT201110_2020.TE.219096.1.5_Dr90	ATCCBAA679	1	1	1	1	1	1	1	1	429	1	1	1	1	1	1	1	1	334	1	1	1	1	1	1	1	1	1	1	408	1	1	1	1	1	1	1	1	1	1	1	1	1	1	1	1	1	386
INNUENDO	DS10935043-DT201110_2020.TE.219096.1.6_Dr100	ATCCBAA679	1	1	1	1	1	1	1	1	429	1	1	1	1	1	1	1	1	334	1	1	1	1	1	1	1	1	1	1	408	1	1	1	1	1	1	1	1	1	1	1	1	1	1	1	1	1	386
INNUENDO	DS10935043-DT201110_2020.TE.219096.1.6_Dr30	ATCCBAA679	1	1	1	1	1	1	1	1	429	1	1	1	1	1	1	1	1	334	1	1	1	1	1	1	1	1	1	1	408	1	1	1	1	1	1	1	1	1	1	1	1	1	1	1	1	1	386
INNUENDO	DS10935043-DT201110_2020.TE.219096.1.6_Dr40	ATCCBAA679	1	1	1	1	1	1	1	1	429	1	1	1	1	1	1	1	1	334	1	1	1	1	1	1	1	1	1	1	408	1	1	1	1	1	1	1	1	1	1	1	1	1	1	1	1	1	386
INNUENDO	DS10935043-DT201110_2020.TE.219096.1.6_Dr50	ATCCBAA679	1	1	1	1	1	1	1	1	429	1	1	1	1	1	1	1	1	334	1	1	1	1	1	1	1	1	1	1	408	1	1	1	1	1	1	1	1	1	1	1	1	1	1	1	1	1	386
INNUENDO	DS10935043-DT201110_2020.TE.219096.1.6_Dr60	ATCCBAA679	1	1	1	1	1	1	1	1	429	1	1	1	1	1	1	1	1	334	1	1	1	1	1	1	1	1	1	1	408	1	1	1	1	1	1	1	1	1	1	1	1	1	1	1	1	1	386
INNUENDO	DS10935043-DT201110_2020.TE.219096.1.6_Dr70	ATCCBAA679	1	1	1	1	1	1	1	1	429	1	1	1	1	1	1	1	1	334	1	1	1	1	1	1	1	1	1	1	408	1	1	1	1	1	1	1	1	1	1	1	1	1	1	1	1	1	386
INNUENDO	DS10935043-DT201110_2020.TE.219096.1.6_Dr80	ATCCBAA679	1	1	1	1	1	1	1	1	429	1	1	1	1	1	1	1	1	334	1	1	1	1	1	1	1	1	1	1	408	1	1	1	1	1	1	1	1	1	1	1	1	1	1	1	1	1	386
INNUENDO	DS10935043-DT201110_2020.TE.219096.1.6_Dr90	ATCCBAA679	1	1	1	1	1	1	1	1	429	1	1	1	1	1	1	1	1	334	1	1	1	1	1	1	1	1	1	1	408	1	1	1	1	1	1	1	1	1	1	1	1	1	1	1	1	1	386
INNUENDO	DS10935048-DT201110_2020.TE.219105.1.1_Dr100	ATCC19114	10	13	15	18	17	12	11	16	427	10	9	17	14	10	13	9	12	332	10	12	15	6	12	15	17	13	11	5	406	2	1	8	9	3	16	12	18	17	4	19	5	16	12	14	407	4	384
INNUENDO	DS10935048-DT201110_2020.TE.219105.1.1_Dr30	ATCC19114	10	13	15	18	17	12	11	16	427	10	9	17	14	10	13	9	12	332	10	12	15	6	12	15	17	13	11	5	406	2	1	8	9	3	16	12	18	17	4	19	5	16	12	14	407	4	384
INNUENDO	DS10935048-DT201110_2020.TE.219105.1.1_Dr40	ATCC19114	10	13	15	18	17	12	11	16	427	10	9	17	14	10	13	9	12	332	10	12	15	6	12	15	17	13	11	5	406	2	1	8	9	3	16	12	18	17	4	19	5	16	12	14	407	4	384
INNUENDO	DS10935048-DT201110_2020.TE.219105.1.1_Dr50	ATCC19114	10	13	15	18	17	12	11	16	427	10	9	17	14	10	13	9	12	332	10	12	15	6	12	15	17	13	11	5	406	2	1	8	9	3	16	12	18	17	4	19	5	16	12	14	407	4	384
INNUENDO	DS10935048-DT201110_2020.TE.219105.1.1_Dr60	ATCC19114	10	13	15	18	17	12	11	16	427	10	9	17	14	10	13	9	12	332	10	12	15	6	12	15	17	13	11	5	406	2	1	8	9	3	16	12	18	17	4	19	5	16	12	14	407	4	384
INNUENDO	DS10935048-DT201110_2020.TE.219105.1.1_Dr70	ATCC19114	10	13	15	18	17	12	11	16	427	10	9	17	14	10	13	9	12	332	10	12	15	6	12	15	17	13	11	5	406	2	1	8	9	3	16	12	18	17	4	19	5	16	12	14	407	4	384
INNUENDO	DS10935048-DT201110_2020.TE.219105.1.1_Dr80	ATCC19114	10	13	15	18	17	12	11	16	427	10	9	17	14	10	13	9	12	332	10	12	15	6	12	15	17	13	11	5	406	2	1	8	9	3	16	12	18	17	4	19	5	16	12	14	407	4	384
INNUENDO	DS10935048-DT201110_2020.TE.219105.1.1_Dr90	ATCC19114	10	13	15	18	17	12	11	16	427	10	9	17	14	10	13	9	12	332	10	12	15	6	12	15	17	13	11	5	406	2	1	8	9	3	16	12	18	17	4	19	5	16	12	14	407	4	384
INNUENDO	DS10935049-DT201110_2020.TE.219105.1.2_Dr100	ATCC19114	10	13	15	18	17	12	11	16	427	10	9	17	14	10	13	9	12	332	10	12	15	6	12	15	17	13	11	5	406	2	1	8	9	3	16	12	18	17	4	19	5	16	12	14	407	4	384
INNUENDO	DS10935049-DT201110_2020.TE.219105.1.2_Dr30	ATCC19114	10	13	15	18	17	12	11	16	427	10	9	17	14	10	13	9	12	332	10	12	15	6	12	15	17	13	11	5	406	2	1	8	9	3	16	12	18	17	4	19	5	16	12	14	407	4	384
INNUENDO	DS10935049-DT201110_2020.TE.219105.1.2_Dr40	ATCC19114	10	13	15	18	17	12	11	16	427	10	9	17	14	10	13	9	12	332	10	12	15	6	12	15	17	13	11	5	406	2	1	8	9	3	16	12	18	17	4	19	5	16	12	14	407	4	384
INNUENDO	DS10935049-DT201110_2020.TE.219105.1.2_Dr50	ATCC19114	10	13	15	18	17	12	11	16	427	10	9	17	14	10	13	9	12	332	10	12	15	6	12	15	17	13	11	5	406	2	1	8	9	3	16	12	18	17	4	19	5	16	12	14	407	4	384
INNUENDO	DS10935049-DT201110_2020.TE.219105.1.2_Dr60	ATCC19114	10	13	15	18	17	12	11	16	427	10	9	17	14	10	13	9	12	332	10	12	15	6	12	15	17	13	11	5	406	2	1	8	9	3	16	12	18	17	4	19	5	16	12	14	407	4	384
INNUENDO	DS10935049-DT201110_2020.TE.219105.1.2_Dr70	ATCC19114	10	13	15	18	17	12	11	16	427	10	9	17	14	10	13	9	12	332	10	12	15	6	12	15	17	13	11	5	406	2	1	8	9	3	16	12	18	17	4	19	5	16	12	14	407	4	384
INNUENDO	DS10935049-DT201110_2020.TE.219105.1.2_Dr80	ATCC19114	10	13	15	18	17	12	11	16	427	10	9	17	14	10	13	9	12	332	10	12	15	6	12	15	17	13	11	5	406	2	1	8	9	3	16	12	18	17	4	19	5	16	12	14	407	4	384
INNUENDO	DS10935049-DT201110_2020.TE.219105.1.2_Dr90	ATCC19114	10	13	15	18	17	12	11	16	427	10	9	17	14	10	13	9	12	332	10	12	15	6	12	15	17	13	11	5	406	2	1	8	9	3	16	12	18	17	4	19	5	16	12	14	407	4	384
INNUENDO	DS10935050-DT201110_2020.TE.219105.1.3_Dr100	ATCC19114	10	13	15	18	17	12	11	16	427	10	9	17	14	10	13	9	12	332	10	12	15	6	12	15	17	13	11	5	406	2	1	8	9	3	16	12	18	17	4	19	5	16	12	14	407	4	384
INNUENDO	DS10935050-DT201110_2020.TE.219105.1.3_Dr30	ATCC19114	10	13	15	18	17	12	11	16	427	10	9	17	14	10	13	9	12	332	10	12	15	6	12	15	17	13	11	5	406	2	1	8	9	3	16	12	18	17	4	19	5	16	12	14	407	4	384
INNUENDO	DS10935050-DT201110_2020.TE.219105.1.3_Dr40	ATCC19114	10	13	15	18	17	12	11	16	427	10	9	17	14	10	13	9	12	332	10	12	15	6	12	15	17	13	11	5	406	2	1	8	9	3	16	12	18	17	4	19	5	16	12	14	407	4	384
INNUENDO	DS10935050-DT201110_2020.TE.219105.1.3_Dr50	ATCC19114	10	13	15	18	17	12	11	16	427	10	9	17	14	10	13	9	12	332	10	12	15	6	12	15	17	13	11	5	406	2	1	8	9	3	16	12	18	17	4	19	5	16	12	14	407	4	384
INNUENDO	DS10935050-DT201110_2020.TE.219105.1.3_Dr60	ATCC19114	10	13	15	18	17	12	11	16	427	10	9	17	14	10	13	9	12	332	10	12	15	6	12	15	17	13	11	5	406	2	1	8	9	3	16	12	18	17	4	19	5	16	12	14	407	4	384
INNUENDO	DS10935050-DT201110_2020.TE.219105.1.3_Dr70	ATCC19114	10	13	15	18	17	12	11	16	427	10	9	17	14	10	13	9	12	332	10	12	15	6	12	15	17	13	11	5	406	2	1	8	9	3	16	12	18	17	4	19	5	16	12	14	407	4	384
INNUENDO	DS10935050-DT201110_2020.TE.219105.1.3_Dr80	ATCC19114	10	13	15	18	17	12	11	16	427	10	9	17	14	10	13	9	12	332	10	12	15	6	12	15	17	13	11	5	406	2	1	8	9	3	16	12	18	17	4	19	5	16	12	14	407	4	384
INNUENDO	DS10935050-DT201110_2020.TE.219105.1.3_Dr90	ATCC19114	10	13	15	18	17	12	11	16	427	10	9	17	14	10	13	9	12	332	10	12	15	6	12	15	17	13	11	5	406	2	1	8	9	3	16	12	18	17	4	19	5	16	12	14	407	4	384
INNUENDO	DS10935051-DT201110_2020.TE.219105.1.4_Dr100	ATCC19114	10	13	15	18	17	12	11	16	427	10	9	17	14	10	13	9	12	332	10	12	15	6	12	15	17	13	11	5	406	2	1	8	9	3	16	12	18	17	4	19	5	16	12	14	407	4	384
INNUENDO	DS10935051-DT201110_2020.TE.219105.1.4_Dr30	ATCC19114	10	13	15	18	17	12	11	16	427	10	9	17	14	10	13	9	12	332	10	12	15	6	12	15	17	13	11	5	406	2	1	8	9	3	16	12	18	17	4	19	5	16	12	14	407	4	384
INNUENDO	DS10935051-DT201110_2020.TE.219105.1.4_Dr40	ATCC19114	10	13	15	18	17	12	11	16	427	10	9	17	14	10	13	9	12	332	10	12	15	6	12	15	17	13	11	5	406	2	1	8	9	3	16	12	18	17	4	19	5	16	12	14	407	4	384
INNUENDO	DS10935051-DT201110_2020.TE.219105.1.4_Dr50	ATCC19114	10	13	15	18	17	12	11	16	427	10	9	17	14	10	13	9	12	332	10	12	15	6	12	15	17	13	11	5	406	2	1	8	9	3	16	12	18	17	4	19	5	16	12	14	407	4	384
INNUENDO	DS10935051-DT201110_2020.TE.219105.1.4_Dr60	ATCC19114	10	13	15	18	17	12	11	16	427	10	9	17	14	10	13	9	12	332	10	12	15	6	12	15	17	13	11	5	406	2	1	8	9	3	16	12	18	17	4	19	5	16	12	14	407	4	384
INNUENDO	DS10935051-DT201110_2020.TE.219105.1.4_Dr70	ATCC19114	10	13	15	18	17	12	11	16	427	10	9	17	14	10	13	9	12	332	10	12	15	6	12	15	17	13	11	5	406	2	1	8	9	3	16	12	18	17	4	19	5	16	12	14	407	4	384
INNUENDO	DS10935051-DT201110_2020.TE.219105.1.4_Dr80	ATCC19114	10	13	15	18	17	12	11	16	427	10	9	17	14	10	13	9	12	332	10	12	15	6	12	15	17	13	11	5	406	2	1	8	9	3	16	12	18	17	4	19	5	16	12	14	407	4	384
INNUENDO	DS10935051-DT201110_2020.TE.219105.1.4_Dr90	ATCC19114	10	13	15	18	17	12	11	16	427	10	9	17	14	10	13	9	12	332	10	12	15	6	12	15	17	13	11	5	406	2	1	8	9	3	16	12	18	17	4	19	5	16	12	14	407	4	384
INNUENDO	DS10935052-DT201110_2020.TE.219105.1.5_Dr100	ATCC19114	10	13	15	18	17	12	11	16	427	10	9	17	14	10	13	9	12	332	10	12	15	6	12	15	17	13	11	5	406	2	1	8	9	3	16	12	18	17	4	19	5	16	12	14	407	4	384
INNUENDO	DS10935052-DT201110_2020.TE.219105.1.5_Dr30	ATCC19114	10	13	15	18	17	12	11	16	427	10	9	17	14	10	13	9	12	332	10	12	15	6	12	15	17	13	11	5	406	2	1	8	9	3	16	12	18	17	4	19	5	16	12	14	407	4	384
INNUENDO	DS10935052-DT201110_2020.TE.219105.1.5_Dr40	ATCC19114	10	13	15	18	17	12	11	16	427	10	9	17	14	10	13	9	12	332	10	12	15	6	12	15	17	13	11	5	406	2	1	8	9	3	16	12	18	17	4	19	5	16	12	14	407	4	384
INNUENDO	DS10935052-DT201110_2020.TE.219105.1.5_Dr50	ATCC19114	10	13	15	18	17	12	11	16	427	10	9	17	14	10	13	9	12	332	10	12	15	6	12	15	17	13	11	5	406	2	1	8	9	3	16	12	18	17	4	19	5	16	12	14	407	4	384
INNUENDO	DS10935052-DT201110_2020.TE.219105.1.5_Dr60	ATCC19114	10	13	15	18	17	12	11	16	427	10	9	17	14	10	13	9	12	332	10	12	15	6	12	15	17	13	11	5	406	2	1	8	9	3	16	12	18	17	4	19	5	16	12	14	407	4	384
INNUENDO	DS10935052-DT201110_2020.TE.219105.1.5_Dr70	ATCC19114	10	13	15	18	17	12	11	16	427	10	9	17	14	10	13	9	12	332	10	12	15	6	12	15	17	13	11	5	406	2	1	8	9	3	16	12	18	17	4	19	5	16	12	14	407	4	384
INNUENDO	DS10935052-DT201110_2020.TE.219105.1.5_Dr80	ATCC19114	10	13	15	18	17	12	11	16	427	10	9	17	14	10	13	9	12	332	10	12	15	6	12	15	17	13	11	5	406	2	1	8	9	3	16	12	18	17	4	19	5	16	12	14	407	4	384
INNUENDO	DS10935052-DT201110_2020.TE.219105.1.5_Dr90	ATCC19114	10	13	15	18	17	12	11	16	427	10	9	17	14	10	13	9	12	332	10	12	15	6	12	15	17	13	11	5	406	2	1	8	9	3	16	12	18	17	4	19	5	16	12	14	407	4	384
INNUENDO	DS10935053-DT201110_2020.TE.219105.1.6_Dr100	ATCC19114	10	13	15	18	17	12	11	16	427	10	9	17	14	10	13	9	12	332	10	12	15	6	12	15	17	13	11	5	406	2	1	8	9	3	16	12	18	17	4	19	5	16	12	14	407	4	384
INNUENDO	DS10935053-DT201110_2020.TE.219105.1.6_Dr30	ATCC19114	10	13	15	18	17	12	11	16	427	10	9	17	14	10	13	9	12	332	10	12	15	6	12	15	17	13	11	5	406	2	1	8	9	3	16	12	18	17	4	19	5	16	12	14	407	4	384
INNUENDO	DS10935053-DT201110_2020.TE.219105.1.6_Dr40	ATCC19114	10	13	15	18	17	12	11	16	427	10	9	17	14	10	13	9	12	332	10	12	15	6	12	15	17	13	11	5	406	2	1	8	9	3	16	12	18	17	4	19	5	16	12	14	407	4	384
INNUENDO	DS10935053-DT201110_2020.TE.219105.1.6_Dr50	ATCC19114	10	13	15	18	17	12	11	16	427	10	9	17	14	10	13	9	12	332	10	12	15	6	12	15	17	13	11	5	406	2	1	8	9	3	16	12	18	17	4	19	5	16	12	14	407	4	384
INNUENDO	DS10935053-DT201110_2020.TE.219105.1.6_Dr60	ATCC19114	10	13	15	18	17	12	11	16	427	10	9	17	14	10	13	9	12	332	10	12	15	6	12	15	17	13	11	5	406	2	1	8	9	3	16	12	18	17	4	19	5	16	12	14	407	4	384
INNUENDO	DS10935053-DT201110_2020.TE.219105.1.6_Dr70	ATCC19114	10	13	15	18	17	12	11	16	427	10	9	17	14	10	13	9	12	332	10	12	15	6	12	15	17	13	11	5	406	2	1	8	9	3	16	12	18	17	4	19	5	16	12	14	407	4	384
INNUENDO	DS10935053-DT201110_2020.TE.219105.1.6_Dr80	ATCC19114	10	13	15	18	17	12	11	16	427	10	9	17	14	10	13	9	12	332	10	12	15	6	12	15	17	13	11	5	406	2	1	8	9	3	16	12	18	17	4	19	5	16	12	14	407	4	384
INNUENDO	DS10935053-DT201110_2020.TE.219105.1.6_Dr90	ATCC19114	10	13	15	18	17	12	11	16	427	10	9	17	14	10	13	9	12	332	10	12	15	6	12	15	17	13	11	5	406	2	1	8	9	3	16	12	18	17	4	19	5	16	12	14	407	4	384
INNUENDO	DS10935054-DT201110_2020.TE.219109.1.1_Dr100	ATCC19115	2	2	11	15	14	9	8	12	428	2	2	14	11	7	11	2	8	333	2	3	12	2	46	13	14	3	2	2	407	1	1	2	2	2	12	9	14	2	5	16	2	13	2	12	2	2	385
INNUENDO	DS10935054-DT201110_2020.TE.219109.1.1_Dr30	ATCC19115	2	2	11	15	14	9	8	12	428	2	2	14	11	7	11	2	8	333	2	3	12	2	46	13	14	3	2	2	407	1	1	2	2	2	12	9	14	2	5	16	2	13	2	12	2	2	385
INNUENDO	DS10935054-DT201110_2020.TE.219109.1.1_Dr40	ATCC19115	2	2	11	15	14	9	8	12	428	2	2	14	11	7	11	2	8	333	2	3	12	2	46	13	14	3	2	2	407	1	1	2	2	2	12	9	14	2	5	16	2	13	2	12	2	2	385
INNUENDO	DS10935054-DT201110_2020.TE.219109.1.1_Dr50	ATCC19115	2	2	11	15	14	9	8	12	428	2	2	14	11	7	11	2	8	333	2	3	12	2	46	13	14	3	2	2	407	1	1	2	2	2	12	9	14	2	5	16	2	13	2	12	2	2	385
INNUENDO	DS10935054-DT201110_2020.TE.219109.1.1_Dr60	ATCC19115	2	2	11	15	14	9	8	12	428	2	2	14	11	7	11	2	8	333	2	3	12	2	46	13	14	3	2	2	407	1	1	2	2	2	12	9	14	2	5	16	2	13	2	12	2	2	385
INNUENDO	DS10935054-DT201110_2020.TE.219109.1.1_Dr70	ATCC19115	2	2	11	15	14	9	8	12	428	2	2	14	11	7	11	2	8	333	2	3	12	2	46	13	14	3	2	2	407	1	1	2	2	2	12	9	14	2	5	16	2	13	2	12	2	2	385
INNUENDO	DS10935054-DT201110_2020.TE.219109.1.1_Dr80	ATCC19115	2	2	11	15	14	9	8	12	428	2	2	14	11	7	11	2	8	333	2	3	12	2	46	13	14	3	2	2	407	1	1	2	2	2	12	9	14	2	5	16	2	13	2	12	2	2	385
INNUENDO	DS10935054-DT201110_2020.TE.219109.1.1_Dr90	ATCC19115	2	2	11	15	14	9	8	12	428	2	2	14	11	7	11	2	8	333	2	3	12	2	46	13	14	3	2	2	407	1	1	2	2	2	12	9	14	2	5	16	2	13	2	12	2	2	385
INNUENDO	DS10935055-DT201110_2020.TE.219109.1.2_Dr100	ATCC19115	2	2	11	15	14	9	8	12	428	2	2	14	11	7	11	2	8	333	2	3	12	2	46	13	14	3	2	2	407	1	1	2	2	2	12	9	14	2	5	16	2	13	2	12	2	2	385
INNUENDO	DS10935055-DT201110_2020.TE.219109.1.2_Dr30	ATCC19115	2	2	11	15	14	9	8	12	428	2	2	14	11	7	11	2	8	333	2	3	12	2	46	13	14	3	2	2	407	1	1	2	2	2	12	9	14	2	5	16	2	13	2	12	2	2	385
INNUENDO	DS10935055-DT201110_2020.TE.219109.1.2_Dr40	ATCC19115	2	2	11	15	14	9	8	12	428	2	2	14	11	7	11	2	8	333	2	3	12	2	46	13	14	3	2	2	407	1	1	2	2	2	12	9	14	2	5	16	2	13	2	12	2	2	385
INNUENDO	DS10935055-DT201110_2020.TE.219109.1.2_Dr50	ATCC19115	2	2	11	15	14	9	8	12	428	2	2	14	11	7	11	2	8	333	2	3	12	2	46	13	14	3	2	2	407	1	1	2	2	2	12	9	14	2	5	16	2	13	2	12	2	2	385
INNUENDO	DS10935055-DT201110_2020.TE.219109.1.2_Dr60	ATCC19115	2	2	11	15	14	9	8	12	428	2	2	14	11	7	11	2	8	333	2	3	12	2	46	13	14	3	2	2	407	1	1	2	2	2	12	9	14	2	5	16	2	13	2	12	2	2	385
INNUENDO	DS10935055-DT201110_2020.TE.219109.1.2_Dr70	ATCC19115	2	2	11	15	14	9	8	12	428	2	2	14	11	7	11	2	8	333	2	3	12	2	46	13	14	3	2	2	407	1	1	2	2	2	12	9	14	2	5	16	2	13	2	12	2	2	385
INNUENDO	DS10935055-DT201110_2020.TE.219109.1.2_Dr80	ATCC19115	2	2	11	15	14	9	8	12	428	2	2	14	11	7	11	2	8	333	2	3	12	2	46	13	14	3	2	2	407	1	1	2	2	2	12	9	14	2	5	16	2	13	2	12	2	2	385
INNUENDO	DS10935055-DT201110_2020.TE.219109.1.2_Dr90	ATCC19115	2	2	11	15	14	9	8	12	428	2	2	14	11	7	11	2	8	333	2	3	12	2	46	13	14	3	2	2	407	1	1	2	2	2	12	9	14	2	5	16	2	13	2	12	2	2	385
INNUENDO	DS10935056-DT201110_2020.TE.219109.1.3_Dr100	ATCC19115	2	2	11	15	14	9	8	12	428	2	2	14	11	7	11	2	8	333	2	3	12	2	46	13	14	3	2	2	407	1	1	2	2	2	12	9	14	2	5	16	2	13	2	12	2	2	385
INNUENDO	DS10935056-DT201110_2020.TE.219109.1.3_Dr30	ATCC19115	2	2	11	15	14	9	8	12	428	2	2	14	11	7	11	2	8	333	2	3	12	2	46	13	14	3	2	2	407	1	1	2	2	2	12	9	14	2	5	16	2	13	2	12	2	2	385
INNUENDO	DS10935056-DT201110_2020.TE.219109.1.3_Dr40	ATCC19115	2	2	11	15	14	9	8	12	428	2	2	14	11	7	11	2	8	333	2	3	12	2	46	13	14	3	2	2	407	1	1	2	2	2	12	9	14	2	5	16	2	13	2	12	2	2	385
INNUENDO	DS10935056-DT201110_2020.TE.219109.1.3_Dr50	ATCC19115	2	2	11	15	14	9	8	12	428	2	2	14	11	7	11	2	8	333	2	3	12	2	46	13	14	3	2	2	407	1	1	2	2	2	12	9	14	2	5	16	2	13	2	12	2	2	385
INNUENDO	DS10935056-DT201110_2020.TE.219109.1.3_Dr60	ATCC19115	2	2	11	15	14	9	8	12	428	2	2	14	11	7	11	2	8	333	2	3	12	2	46	13	14	3	2	2	407	1	1	2	2	2	12	9	14	2	5	16	2	13	2	12	2	2	385
INNUENDO	DS10935056-DT201110_2020.TE.219109.1.3_Dr70	ATCC19115	2	2	11	15	14	9	8	12	428	2	2	14	11	7	11	2	8	333	2	3	12	2	46	13	14	3	2	2	407	1	1	2	2	2	12	9	14	2	5	16	2	13	2	12	2	2	385
INNUENDO	DS10935056-DT201110_2020.TE.219109.1.3_Dr80	ATCC19115	2	2	11	15	14	9	8	12	428	2	2	14	11	7	11	2	8	333	2	3	12	2	46	13	14	3	2	2	407	1	1	2	2	2	12	9	14	2	5	16	2	13	2	12	2	2	385
INNUENDO	DS10935056-DT201110_2020.TE.219109.1.3_Dr90	ATCC19115	2	2	11	15	14	9	8	12	428	2	2	14	11	7	11	2	8	333	2	3	12	2	46	13	14	3	2	2	407	1	1	2	2	2	12	9	14	2	5	16	2	13	2	12	2	2	385
INNUENDO	DS10935057-DT201110_2020.TE.219109.1.4_Dr100	ATCC19115	2	2	11	15	14	9	8	12	428	2	2	14	11	7	11	2	8	333	2	3	12	2	46	13	14	3	2	2	407	1	1	2	2	2	12	9	14	2	5	16	2	13	2	12	2	2	385
INNUENDO	DS10935057-DT201110_2020.TE.219109.1.4_Dr30	ATCC19115	2	2	11	15	14	9	8	12	428	2	2	14	11	7	11	2	8	333	2	3	12	2	46	13	14	3	2	2	407	1	1	2	2	2	12	9	14	2	5	16	2	13	2	12	2	2	385
INNUENDO	DS10935057-DT201110_2020.TE.219109.1.4_Dr40	ATCC19115	2	2	11	15	14	9	8	12	428	2	2	14	11	7	11	2	8	333	2	3	12	2	46	13	14	3	2	2	407	1	1	2	2	2	12	9	14	2	5	16	2	13	2	12	2	2	385
INNUENDO	DS10935057-DT201110_2020.TE.219109.1.4_Dr50	ATCC19115	2	2	11	15	14	9	8	12	428	2	2	14	11	7	11	2	8	333	2	3	12	2	46	13	14	3	2	2	407	1	1	2	2	2	12	9	14	2	5	16	2	13	2	12	2	2	385
INNUENDO	DS10935057-DT201110_2020.TE.219109.1.4_Dr60	ATCC19115	2	2	11	15	14	9	8	12	428	2	2	14	11	7	11	2	8	333	2	3	12	2	46	13	14	3	2	2	407	1	1	2	2	2	12	9	14	2	5	16	2	13	2	12	2	2	385
INNUENDO	DS10935057-DT201110_2020.TE.219109.1.4_Dr70	ATCC19115	2	2	11	15	14	9	8	12	428	2	2	14	11	7	11	2	8	333	2	3	12	2	46	13	14	3	2	2	407	1	1	2	2	2	12	9	14	2	5	16	2	13	2	12	2	2	385
INNUENDO	DS10935057-DT201110_2020.TE.219109.1.4_Dr80	ATCC19115	2	2	11	15	14	9	8	12	428	2	2	14	11	7	11	2	8	333	2	3	12	2	46	13	14	3	2	2	407	1	1	2	2	2	12	9	14	2	5	16	2	13	2	12	2	2	385
INNUENDO	DS10935057-DT201110_2020.TE.219109.1.4_Dr90	ATCC19115	2	2	11	15	14	9	8	12	428	2	2	14	11	7	11	2	8	333	2	3	12	2	46	13	14	3	2	2	407	1	1	2	2	2	12	9	14	2	5	16	2	13	2	12	2	2	385
INNUENDO	DS10935058-DT201110_2020.TE.219109.1.5_Dr100	ATCC19115	2	2	11	15	14	9	8	12	428	2	2	14	11	7	11	2	8	333	2	3	12	2	46	13	14	3	2	2	407	1	1	2	2	2	12	9	14	2	5	16	2	13	2	12	2	2	385
INNUENDO	DS10935058-DT201110_2020.TE.219109.1.5_Dr30	ATCC19115	2	2	11	15	14	9	8	12	428	2	2	14	11	7	11	2	8	333	2	3	12	2	46	13	14	3	2	2	407	1	1	2	2	2	12	9	14	2	5	16	2	13	2	12	2	2	385
INNUENDO	DS10935058-DT201110_2020.TE.219109.1.5_Dr40	ATCC19115	2	2	11	15	14	9	8	12	428	2	2	14	11	7	11	2	8	333	2	3	12	2	46	13	14	3	2	2	407	1	1	2	2	2	12	9	14	2	5	16	2	13	2	12	2	2	385
INNUENDO	DS10935058-DT201110_2020.TE.219109.1.5_Dr50	ATCC19115	2	2	11	15	14	9	8	12	428	2	2	14	11	7	11	2	8	333	2	3	12	2	46	13	14	3	2	2	407	1	1	2	2	2	12	9	14	2	5	16	2	13	2	12	2	2	385
INNUENDO	DS10935058-DT201110_2020.TE.219109.1.5_Dr60	ATCC19115	2	2	11	15	14	9	8	12	428	2	2	14	11	7	11	2	8	333	2	3	12	2	46	13	14	3	2	2	407	1	1	2	2	2	12	9	14	2	5	16	2	13	2	12	2	2	385
INNUENDO	DS10935058-DT201110_2020.TE.219109.1.5_Dr70	ATCC19115	2	2	11	15	14	9	8	12	428	2	2	14	11	7	11	2	8	333	2	3	12	2	46	13	14	3	2	2	407	1	1	2	2	2	12	9	14	2	5	16	2	13	2	12	2	2	385
INNUENDO	DS10935058-DT201110_2020.TE.219109.1.5_Dr80	ATCC19115	2	2	11	15	14	9	8	12	428	2	2	14	11	7	11	2	8	333	2	3	12	2	46	13	14	3	2	2	407	1	1	2	2	2	12	9	14	2	5	16	2	13	2	12	2	2	385
INNUENDO	DS10935058-DT201110_2020.TE.219109.1.5_Dr90	ATCC19115	2	2	11	15	14	9	8	12	428	2	2	14	11	7	11	2	8	333	2	3	12	2	46	13	14	3	2	2	407	1	1	2	2	2	12	9	14	2	5	16	2	13	2	12	2	2	385
INNUENDO	DS10935059-DT201110_2020.TE.219109.1.6_Dr100	ATCC19115	2	2	11	15	14	9	8	12	428	2	2	14	11	7	11	2	8	333	2	3	12	2	46	13	14	3	2	2	407	1	1	2	2	2	12	9	14	2	5	16	2	13	2	12	2	2	385
INNUENDO	DS10935059-DT201110_2020.TE.219109.1.6_Dr30	ATCC19115	2	2	11	15	14	9	8	12	428	2	2	14	11	7	11	2	8	333	2	3	12	2	46	13	14	3	2	2	407	1	1	2	2	2	12	9	14	2	5	16	2	13	2	12	2	2	385
INNUENDO	DS10935059-DT201110_2020.TE.219109.1.6_Dr40	ATCC19115	2	2	11	15	14	9	8	12	428	2	2	14	11	7	11	2	8	333	2	3	12	2	46	13	14	3	2	2	407	1	1	2	2	2	12	9	14	2	5	16	2	13	2	12	2	2	385
INNUENDO	DS10935059-DT201110_2020.TE.219109.1.6_Dr50	ATCC19115	2	2	11	15	14	9	8	12	428	2	2	14	11	7	11	2	8	333	2	3	12	2	46	13	14	3	2	2	407	1	1	2	2	2	12	9	14	2	5	16	2	13	2	12	2	2	385
INNUENDO	DS10935059-DT201110_2020.TE.219109.1.6_Dr60	ATCC19115	2	2	11	15	14	9	8	12	428	2	2	14	11	7	11	2	8	333	2	3	12	2	46	13	14	3	2	2	407	1	1	2	2	2	12	9	14	2	5	16	2	13	2	12	2	2	385
INNUENDO	DS10935059-DT201110_2020.TE.219109.1.6_Dr70	ATCC19115	2	2	11	15	14	9	8	12	428	2	2	14	11	7	11	2	8	333	2	3	12	2	46	13	14	3	2	2	407	1	1	2	2	2	12	9	14	2	5	16	2	13	2	12	2	2	385
INNUENDO	DS10935059-DT201110_2020.TE.219109.1.6_Dr80	ATCC19115	2	2	11	15	14	9	8	12	428	2	2	14	11	7	11	2	8	333	2	3	12	2	46	13	14	3	2	2	407	1	1	2	2	2	12	9	14	2	5	16	2	13	2	12	2	2	385
INNUENDO	DS10935059-DT201110_2020.TE.219109.1.6_Dr90	ATCC19115	2	2	11	15	14	9	8	12	428	2	2	14	11	7	11	2	8	333	2	3	12	2	46	13	14	3	2	2	407	1	1	2	2	2	12	9	14	2	5	16	2	13	2	12	2	2	385
GENPAT	ATCC19114	ATCC19114	10	13	15	18	17	12	11	16	427	10	9	17	14	10	13	9	12	332	10	12	15	6	12	15	17	13	11	5	406	2	1	8	9	3	16	12	18	17	4	19	5	16	12	14	407	4	384
GENPAT	ATCC19115	ATCC19115	2	2	11	15	14	9	8	12	428	2	2	14	11	7	11	2	8	333	2	3	12	2	46	13	14	3	2	2	407	1	1	2	2	2	12	9	14	2	5	16	2	13	2	12	2	2	385
GENPAT	ATCCBAA679	ATCCBAA679	1	1	1	1	1	1	1	1	429	1	1	1	1	1	1	1	1	334	1	1	1	1	1	1	1	1	1	1	408	1	1	1	1	1	1	1	1	1	1	1	1	1	1	1	1	1	386
GENPAT	DS10700801-DT200908_2020.TE.126588.1.1_Dr100	ATCC19115	2	2	11	15	14	9	8	12	428	2	2	14	11	7	11	2	8	333	2	3	12	2	46	13	14	3	2	2	407	1	1	2	2	2	12	9	14	2	5	16	2	13	2	12	2	2	385
GENPAT	DS10700801-DT200908_2020.TE.126588.1.1_Dr10	ATCC19115	2	2	11	15	14	9	8	12	428	2	2	14	11	7	11	2	8	333	2	3	12	2	46	13	14	3	2	2	407	1	1	2	2	2	12	9	14	2	5	16	2	13	2	12	2	2	385
GENPAT	DS10700801-DT200908_2020.TE.126588.1.1_Dr20	ATCC19115	2	2	11	15	14	9	8	12	428	2	2	14	11	7	11	2	8	333	2	3	12	2	46	13	14	3	2	2	407	1	1	2	2	2	12	9	14	2	5	16	2	13	2	12	2	2	385
GENPAT	DS10700801-DT200908_2020.TE.126588.1.1_Dr30	ATCC19115	2	2	11	15	14	9	8	12	428	2	2	14	11	7	11	2	8	333	2	3	12	2	46	13	14	3	2	2	407	1	1	2	2	2	12	9	14	2	5	16	2	13	2	12	2	2	385
GENPAT	DS10700801-DT200908_2020.TE.126588.1.1_Dr40	ATCC19115	2	2	11	15	14	9	8	12	428	2	2	14	11	7	11	2	8	333	2	3	12	2	46	13	14	3	2	2	407	1	1	2	2	2	12	9	14	2	5	16	2	13	2	12	2	2	385
GENPAT	DS10700801-DT200908_2020.TE.126588.1.1_Dr50	ATCC19115	2	2	11	15	14	9	8	12	428	2	2	14	11	7	11	2	8	333	2	3	12	2	46	13	14	3	2	2	407	1	1	2	2	2	12	9	14	2	5	16	2	13	2	12	2	2	385
GENPAT	DS10700801-DT200908_2020.TE.126588.1.1_Dr60	ATCC19115	2	2	11	15	14	9	8	12	428	2	2	14	11	7	11	2	8	333	2	3	12	2	46	13	14	3	2	2	407	1	1	2	2	2	12	9	14	2	5	16	2	13	2	12	2	2	385
GENPAT	DS10700801-DT200908_2020.TE.126588.1.1_Dr70	ATCC19115	2	2	11	15	14	9	8	12	428	2	2	14	11	7	11	2	8	333	2	3	12	2	46	13	14	3	2	2	407	1	1	2	2	2	12	9	14	2	5	16	2	13	2	12	2	2	385
GENPAT	DS10700801-DT200908_2020.TE.126588.1.1_Dr80	ATCC19115	2	2	11	15	14	9	8	12	428	2	2	14	11	7	11	2	8	333	2	3	12	2	46	13	14	3	2	2	407	1	1	2	2	2	12	9	14	2	5	16	2	13	2	12	2	2	385
GENPAT	DS10700801-DT200908_2020.TE.126588.1.1_Dr90	ATCC19115	2	2	11	15	14	9	8	12	428	2	2	14	11	7	11	2	8	333	2	3	12	2	46	13	14	3	2	2	407	1	1	2	2	2	12	9	14	2	5	16	2	13	2	12	2	2	385
GENPAT	DS10700802-DT200908_2020.TE.126588.1.2_Dr100	ATCC19114	10	13	15	18	17	12	11	16	427	10	9	17	14	10	13	9	12	332	10	12	15	6	12	15	17	13	11	5	406	2	1	8	9	3	16	12	18	17	4	19	5	16	12	14	407	4	384
GENPAT	DS10700802-DT200908_2020.TE.126588.1.2_Dr10	ATCC19114	10	13	15	18	17	12	11	16	427	10	9	17	14	10	13	9	12	332	10	12	15	6	12	15	17	13	11	5	406	2	1	8	9	3	16	12	18	17	4	19	5	16	12	14	407	4	384
GENPAT	DS10700802-DT200908_2020.TE.126588.1.2_Dr20	ATCC19114	10	13	15	18	17	12	11	16	427	10	9	17	14	10	13	9	12	332	10	12	15	6	12	15	17	13	11	5	406	2	1	8	9	3	16	12	18	17	4	19	5	16	12	14	407	4	384
GENPAT	DS10700802-DT200908_2020.TE.126588.1.2_Dr30	ATCC19114	10	13	15	18	17	12	11	16	427	10	9	17	14	10	13	9	12	332	10	12	15	6	12	15	17	13	11	5	406	2	1	8	9	3	16	12	18	17	4	19	5	16	12	14	407	4	384
GENPAT	DS10700802-DT200908_2020.TE.126588.1.2_Dr40	ATCC19114	10	13	15	18	17	12	11	16	427	10	9	17	14	10	13	9	12	332	10	12	15	6	12	15	17	13	11	5	406	2	1	8	9	3	16	12	18	17	4	19	5	16	12	14	407	4	384
GENPAT	DS10700802-DT200908_2020.TE.126588.1.2_Dr50	ATCC19114	10	13	15	18	17	12	11	16	427	10	9	17	14	10	13	9	12	332	10	12	15	6	12	15	17	13	11	5	406	2	1	8	9	3	16	12	18	17	4	19	5	16	12	14	407	4	384
GENPAT	DS10700802-DT200908_2020.TE.126588.1.2_Dr60	ATCC19114	10	13	15	18	17	12	11	16	427	10	9	17	14	10	13	9	12	332	10	12	15	6	12	15	17	13	11	5	406	2	1	8	9	3	16	12	18	17	4	19	5	16	12	14	407	4	384
GENPAT	DS10700802-DT200908_2020.TE.126588.1.2_Dr70	ATCC19114	10	13	15	18	17	12	11	16	427	10	9	17	14	10	13	9	12	332	10	12	15	6	12	15	17	13	11	5	406	2	1	8	9	3	16	12	18	17	4	19	5	16	12	14	407	4	384
GENPAT	DS10700802-DT200908_2020.TE.126588.1.2_Dr80	ATCC19114	10	13	15	18	17	12	11	16	427	10	9	17	14	10	13	9	12	332	10	12	15	6	12	15	17	13	11	5	406	2	1	8	9	3	16	12	18	17	4	19	5	16	12	14	407	4	384
GENPAT	DS10700802-DT200908_2020.TE.126588.1.2_Dr90	ATCC19114	10	13	15	18	17	12	11	16	427	10	9	17	14	10	13	9	12	332	10	12	15	6	12	15	17	13	11	5	406	2	1	8	9	3	16	12	18	17	4	19	5	16	12	14	407	4	384
GENPAT	DS10700803-DT200908_2020.TE.126588.1.3_Dr100	ATCCBAA679	1	1	1	1	1	1	1	1	429	1	1	1	1	1	1	1	1	334	1	1	1	1	1	1	1	1	1	1	408	1	1	1	1	1	1	1	1	1	1	1	1	1	1	1	1	1	386
GENPAT	DS10700803-DT200908_2020.TE.126588.1.3_Dr10	ATCCBAA679	1	1	1	1	1	1	1	1	429	1	1	1	1	1	1	1	1	334	1	1	1	1	1	1	1	1	1	1	408	1	1	1	1	1	1	1	1	1	1	1	1	1	1	1	1	1	386
GENPAT	DS10700803-DT200908_2020.TE.126588.1.3_Dr20	ATCCBAA679	1	1	1	1	1	1	1	1	429	1	1	1	1	1	1	1	1	334	1	1	1	1	1	1	1	1	1	1	408	1	1	1	1	1	1	1	1	1	1	1	1	1	1	1	1	1	386
GENPAT	DS10700803-DT200908_2020.TE.126588.1.3_Dr30	ATCCBAA679	1	1	1	1	1	1	1	1	429	1	1	1	1	1	1	1	1	334	1	1	1	1	1	1	1	1	1	1	408	1	1	1	1	1	1	1	1	1	1	1	1	1	1	1	1	1	386
GENPAT	DS10700803-DT200908_2020.TE.126588.1.3_Dr40	ATCCBAA679	1	1	1	1	1	1	1	1	429	1	1	1	1	1	1	1	1	334	1	1	1	1	1	1	1	1	1	1	408	1	1	1	1	1	1	1	1	1	1	1	1	1	1	1	1	1	386
GENPAT	DS10700803-DT200908_2020.TE.126588.1.3_Dr50	ATCCBAA679	1	1	1	1	1	1	1	1	429	1	1	1	1	1	1	1	1	334	1	1	1	1	1	1	1	1	1	1	408	1	1	1	1	1	1	1	1	1	1	1	1	1	1	1	1	1	386
GENPAT	DS10700803-DT200908_2020.TE.126588.1.3_Dr60	ATCCBAA679	1	1	1	1	1	1	1	1	429	1	1	1	1	1	1	1	1	334	1	1	1	1	1	1	1	1	1	1	408	1	1	1	1	1	1	1	1	1	1	1	1	1	1	1	1	1	386
GENPAT	DS10700803-DT200908_2020.TE.126588.1.3_Dr70	ATCCBAA679	1	1	1	1	1	1	1	1	429	1	1	1	1	1	1	1	1	334	1	1	1	1	1	1	1	1	1	1	408	1	1	1	1	1	1	1	1	1	1	1	1	1	1	1	1	1	386
GENPAT	DS10700803-DT200908_2020.TE.126588.1.3_Dr80	ATCCBAA679	1	1	1	1	1	1	1	1	429	1	1	1	1	1	1	1	1	334	1	1	1	1	1	1	1	1	1	1	408	1	1	1	1	1	1	1	1	1	1	1	1	1	1	1	1	1	386
GENPAT	DS10700803-DT200908_2020.TE.126588.1.3_Dr90	ATCCBAA679	1	1	1	1	1	1	1	1	429	1	1	1	1	1	1	1	1	334	1	1	1	1	1	1	1	1	1	1	408	1	1	1	1	1	1	1	1	1	1	1	1	1	1	1	1	1	386
GENPAT	DS10700928-DT200908_2020.TE.114498.1.1_Dr100	ATCC19115	2	2	11	15	14	9	8	12	428	2	2	14	11	7	11	2	8	333	2	3	12	2	46	13	14	3	2	2	407	1	1	2	2	2	12	9	14	2	5	16	2	13	2	12	2	2	385
GENPAT	DS10700928-DT200908_2020.TE.114498.1.1_Dr10	ATCC19115	2	2	11	15	14	9	8	12	428	2	2	14	11	7	11	2	8	333	2	3	12	2	46	13	14	3	2	2	407	1	1	2	2	2	12	9	14	2	5	16	2	13	2	12	2	2	385
GENPAT	DS10700928-DT200908_2020.TE.114498.1.1_Dr20	ATCC19115	2	2	11	15	14	9	8	12	428	2	2	14	11	7	11	2	8	333	2	3	12	2	46	13	14	3	2	2	407	1	1	2	2	2	12	9	14	2	5	16	2	13	2	12	2	2	385
GENPAT	DS10700928-DT200908_2020.TE.114498.1.1_Dr30	ATCC19115	2	2	11	15	14	9	8	12	428	2	2	14	11	7	11	2	8	333	2	3	12	2	46	13	14	3	2	2	407	1	1	2	2	2	12	9	14	2	5	16	2	13	2	12	2	2	385
GENPAT	DS10700928-DT200908_2020.TE.114498.1.1_Dr40	ATCC19115	2	2	11	15	14	9	8	12	428	2	2	14	11	7	11	2	8	333	2	3	12	2	46	13	14	3	2	2	407	1	1	2	2	2	12	9	14	2	5	16	2	13	2	12	2	2	385
GENPAT	DS10700928-DT200908_2020.TE.114498.1.1_Dr50	ATCC19115	2	2	11	15	14	9	8	12	428	2	2	14	11	7	11	2	8	333	2	3	12	2	46	13	14	3	2	2	407	1	1	2	2	2	12	9	14	2	5	16	2	13	2	12	2	2	385
GENPAT	DS10700928-DT200908_2020.TE.114498.1.1_Dr60	ATCC19115	2	2	11	15	14	9	8	12	428	2	2	14	11	7	11	2	8	333	2	3	12	2	46	13	14	3	2	2	407	1	1	2	2	2	12	9	14	2	5	16	2	13	2	12	2	2	385
GENPAT	DS10700928-DT200908_2020.TE.114498.1.1_Dr70	ATCC19115	2	2	11	15	14	9	8	12	428	2	2	14	11	7	11	2	8	333	2	3	12	2	46	13	14	3	2	2	407	1	1	2	2	2	12	9	14	2	5	16	2	13	2	12	2	2	385
GENPAT	DS10700928-DT200908_2020.TE.114498.1.1_Dr80	ATCC19115	2	2	11	15	14	9	8	12	428	2	2	14	11	7	11	2	8	333	2	3	12	2	46	13	14	3	2	2	407	1	1	2	2	2	12	9	14	2	5	16	2	13	2	12	2	2	385
GENPAT	DS10700928-DT200908_2020.TE.114498.1.1_Dr90	ATCC19115	2	2	11	15	14	9	8	12	428	2	2	14	11	7	11	2	8	333	2	3	12	2	46	13	14	3	2	2	407	1	1	2	2	2	12	9	14	2	5	16	2	13	2	12	2	2	385
GENPAT	DS10700932-DT200908_2020.TE.114499.1.1_Dr100	ATCC19114	10	13	15	18	17	12	11	16	427	10	9	17	14	10	13	9	12	332	10	12	15	6	12	15	17	13	11	5	406	2	1	8	9	3	16	12	18	17	4	19	5	16	12	14	407	4	384
GENPAT	DS10700932-DT200908_2020.TE.114499.1.1_Dr10	ATCC19114	10	13	15	18	17	12	11	16	427	10	9	17	14	10	13	9	12	332	10	12	15	6	12	15	17	13	11	5	406	2	1	8	9	3	16	12	18	17	4	19	5	16	12	14	407	4	384
GENPAT	DS10700932-DT200908_2020.TE.114499.1.1_Dr20	ATCC19114	10	13	15	18	17	12	11	16	427	10	9	17	14	10	13	9	12	332	10	12	15	6	12	15	17	13	11	5	406	2	1	8	9	3	16	12	18	17	4	19	5	16	12	14	407	4	384
GENPAT	DS10700932-DT200908_2020.TE.114499.1.1_Dr30	ATCC19114	10	13	15	18	17	12	11	16	427	10	9	17	14	10	13	9	12	332	10	12	15	6	12	15	17	13	11	5	406	2	1	8	9	3	16	12	18	17	4	19	5	16	12	14	407	4	384
GENPAT	DS10700932-DT200908_2020.TE.114499.1.1_Dr40	ATCC19114	10	13	15	18	17	12	11	16	427	10	9	17	14	10	13	9	12	332	10	12	15	6	12	15	17	13	11	5	406	2	1	8	9	3	16	12	18	17	4	19	5	16	12	14	407	4	384
GENPAT	DS10700932-DT200908_2020.TE.114499.1.1_Dr50	ATCC19114	10	13	15	18	17	12	11	16	427	10	9	17	14	10	13	9	12	332	10	12	15	6	12	15	17	13	11	5	406	2	1	8	9	3	16	12	18	17	4	19	5	16	12	14	407	4	384
GENPAT	DS10700932-DT200908_2020.TE.114499.1.1_Dr60	ATCC19114	10	13	15	18	17	12	11	16	427	10	9	17	14	10	13	9	12	332	10	12	15	6	12	15	17	13	11	5	406	2	1	8	9	3	16	12	18	17	4	19	5	16	12	14	407	4	384
GENPAT	DS10700932-DT200908_2020.TE.114499.1.1_Dr70	ATCC19114	10	13	15	18	17	12	11	16	427	10	9	17	14	10	13	9	12	332	10	12	15	6	12	15	17	13	11	5	406	2	1	8	9	3	16	12	18	17	4	19	5	16	12	14	407	4	384
GENPAT	DS10700932-DT200908_2020.TE.114499.1.1_Dr80	ATCC19114	10	13	15	18	17	12	11	16	427	10	9	17	14	10	13	9	12	332	10	12	15	6	12	15	17	13	11	5	406	2	1	8	9	3	16	12	18	17	4	19	5	16	12	14	407	4	384
GENPAT	DS10700932-DT200908_2020.TE.114499.1.1_Dr90	ATCC19114	10	13	15	18	17	12	11	16	427	10	9	17	14	10	13	9	12	332	10	12	15	6	12	15	17	13	11	5	406	2	1	8	9	3	16	12	18	17	4	19	5	16	12	14	407	4	384
GENPAT	DS10700935-DT200908_2020.TE.114500.1.1_Dr100	ATCCBAA679	1	1	1	1	1	1	1	1	429	1	1	1	1	1	1	1	1	334	1	1	1	1	1	1	1	1	1	1	408	1	1	1	1	1	1	1	1	1	1	1	1	1	1	1	1	1	386
GENPAT	DS10700935-DT200908_2020.TE.114500.1.1_Dr10	ATCCBAA679	1	1	1	1	1	1	1	1	429	1	1	1	1	1	1	1	1	334	1	1	1	1	1	1	1	1	1	1	408	1	1	1	1	1	1	1	1	1	1	1	1	1	1	1	1	1	386
GENPAT	DS10700935-DT200908_2020.TE.114500.1.1_Dr20	ATCCBAA679	1	1	1	1	1	1	1	1	429	1	1	1	1	1	1	1	1	334	1	1	1	1	1	1	1	1	1	1	408	1	1	1	1	1	1	1	1	1	1	1	1	1	1	1	1	1	386
GENPAT	DS10700935-DT200908_2020.TE.114500.1.1_Dr30	ATCCBAA679	1	1	1	1	1	1	1	1	429	1	1	1	1	1	1	1	1	334	1	1	1	1	1	1	1	1	1	1	408	1	1	1	1	1	1	1	1	1	1	1	1	1	1	1	1	1	386
GENPAT	DS10700935-DT200908_2020.TE.114500.1.1_Dr40	ATCCBAA679	1	1	1	1	1	1	1	1	429	1	1	1	1	1	1	1	1	334	1	1	1	1	1	1	1	1	1	1	408	1	1	1	1	1	1	1	1	1	1	1	1	1	1	1	1	1	386
GENPAT	DS10700935-DT200908_2020.TE.114500.1.1_Dr50	ATCCBAA679	1	1	1	1	1	1	1	1	429	1	1	1	1	1	1	1	1	334	1	1	1	1	1	1	1	1	1	1	408	1	1	1	1	1	1	1	1	1	1	1	1	1	1	1	1	1	386
GENPAT	DS10700935-DT200908_2020.TE.114500.1.1_Dr60	ATCCBAA679	1	1	1	1	1	1	1	1	429	1	1	1	1	1	1	1	1	334	1	1	1	1	1	1	1	1	1	1	408	1	1	1	1	1	1	1	1	1	1	1	1	1	1	1	1	1	386
GENPAT	DS10700935-DT200908_2020.TE.114500.1.1_Dr70	ATCCBAA679	1	1	1	1	1	1	1	1	429	1	1	1	1	1	1	1	1	334	1	1	1	1	1	1	1	1	1	1	408	1	1	1	1	1	1	1	1	1	1	1	1	1	1	1	1	1	386
GENPAT	DS10700935-DT200908_2020.TE.114500.1.1_Dr80	ATCCBAA679	1	1	1	1	1	1	1	1	429	1	1	1	1	1	1	1	1	334	1	1	1	1	1	1	1	1	1	1	408	1	1	1	1	1	1	1	1	1	1	1	1	1	1	1	1	1	386
GENPAT	DS10700935-DT200908_2020.TE.114500.1.1_Dr90	ATCCBAA679	1	1	1	1	1	1	1	1	429	1	1	1	1	1	1	1	1	334	1	1	1	1	1	1	1	1	1	1	408	1	1	1	1	1	1	1	1	1	1	1	1	1	1	1	1	1	386
GENPAT	DS10801261-DT201009_2020.TE.155983.1.1_Dr100	ATCC19115	2	2	11	15	14	9	8	12	428	2	2	14	11	7	11	2	8	333	2	3	12	2	46	13	14	3	2	2	407	1	1	2	2	2	12	9	14	2	5	16	2	13	2	12	2	2	385
GENPAT	DS10801261-DT201009_2020.TE.155983.1.1_Dr10	ATCC19115	2	2	11	15	14	9	8	12	428	2	2	14	11	7	11	2	8	333	2	3	12	2	46	13	14	3	2	2	407	1	1	2	2	2	12	9	14	2	5	16	2	13	2	12	2	2	385
GENPAT	DS10801261-DT201009_2020.TE.155983.1.1_Dr20	ATCC19115	2	2	11	15	14	9	8	12	428	2	2	14	11	7	11	2	8	333	2	3	12	2	46	13	14	3	2	2	407	1	1	2	2	2	12	9	14	2	5	16	2	13	2	12	2	2	385
GENPAT	DS10801261-DT201009_2020.TE.155983.1.1_Dr30	ATCC19115	2	2	11	15	14	9	8	12	428	2	2	14	11	7	11	2	8	333	2	3	12	2	46	13	14	3	2	2	407	1	1	2	2	2	12	9	14	2	5	16	2	13	2	12	2	2	385
GENPAT	DS10801261-DT201009_2020.TE.155983.1.1_Dr40	ATCC19115	2	2	11	15	14	9	8	12	428	2	2	14	11	7	11	2	8	333	2	3	12	2	46	13	14	3	2	2	407	1	1	2	2	2	12	9	14	2	5	16	2	13	2	12	2	2	385
GENPAT	DS10801261-DT201009_2020.TE.155983.1.1_Dr50	ATCC19115	2	2	11	15	14	9	8	12	428	2	2	14	11	7	11	2	8	333	2	3	12	2	46	13	14	3	2	2	407	1	1	2	2	2	12	9	14	2	5	16	2	13	2	12	2	2	385
GENPAT	DS10801261-DT201009_2020.TE.155983.1.1_Dr60	ATCC19115	2	2	11	15	14	9	8	12	428	2	2	14	11	7	11	2	8	333	2	3	12	2	46	13	14	3	2	2	407	1	1	2	2	2	12	9	14	2	5	16	2	13	2	12	2	2	385
GENPAT	DS10801261-DT201009_2020.TE.155983.1.1_Dr70	ATCC19115	2	2	11	15	14	9	8	12	428	2	2	14	11	7	11	2	8	333	2	3	12	2	46	13	14	3	2	2	407	1	1	2	2	2	12	9	14	2	5	16	2	13	2	12	2	2	385
GENPAT	DS10801261-DT201009_2020.TE.155983.1.1_Dr80	ATCC19115	2	2	11	15	14	9	8	12	428	2	2	14	11	7	11	2	8	333	2	3	12	2	46	13	14	3	2	2	407	1	1	2	2	2	12	9	14	2	5	16	2	13	2	12	2	2	385
GENPAT	DS10801261-DT201009_2020.TE.155983.1.1_Dr90	ATCC19115	2	2	11	15	14	9	8	12	428	2	2	14	11	7	11	2	8	333	2	3	12	2	46	13	14	3	2	2	407	1	1	2	2	2	12	9	14	2	5	16	2	13	2	12	2	2	385
GENPAT	DS10801262-DT201009_2020.TE.155983.1.2_Dr100	ATCC19115	2	2	11	15	14	9	8	12	428	2	2	14	11	7	11	2	8	333	2	3	12	2	46	13	14	3	2	2	407	1	1	2	2	2	12	9	14	2	5	16	2	13	2	12	2	2	385
GENPAT	DS10801262-DT201009_2020.TE.155983.1.2_Dr10	ATCC19115	2	2	11	15	14	9	8	12	428	2	2	14	11	7	11	2	8	333	2	3	12	2	46	13	14	3	2	2	407	1	1	2	2	2	12	9	14	2	5	16	2	13	2	12	2	2	385
GENPAT	DS10801262-DT201009_2020.TE.155983.1.2_Dr20	ATCC19115	2	2	11	15	14	9	8	12	428	2	2	14	11	7	11	2	8	333	2	3	12	2	46	13	14	3	2	2	407	1	1	2	2	2	12	9	14	2	5	16	2	13	2	12	2	2	385
GENPAT	DS10801262-DT201009_2020.TE.155983.1.2_Dr30	ATCC19115	2	2	11	15	14	9	8	12	428	2	2	14	11	7	11	2	8	333	2	3	12	2	46	13	14	3	2	2	407	1	1	2	2	2	12	9	14	2	5	16	2	13	2	12	2	2	385
GENPAT	DS10801262-DT201009_2020.TE.155983.1.2_Dr40	ATCC19115	2	2	11	15	14	9	8	12	428	2	2	14	11	7	11	2	8	333	2	3	12	2	46	13	14	3	2	2	407	1	1	2	2	2	12	9	14	2	5	16	2	13	2	12	2	2	385
GENPAT	DS10801262-DT201009_2020.TE.155983.1.2_Dr50	ATCC19115	2	2	11	15	14	9	8	12	428	2	2	14	11	7	11	2	8	333	2	3	12	2	46	13	14	3	2	2	407	1	1	2	2	2	12	9	14	2	5	16	2	13	2	12	2	2	385
GENPAT	DS10801262-DT201009_2020.TE.155983.1.2_Dr60	ATCC19115	2	2	11	15	14	9	8	12	428	2	2	14	11	7	11	2	8	333	2	3	12	2	46	13	14	3	2	2	407	1	1	2	2	2	12	9	14	2	5	16	2	13	2	12	2	2	385
GENPAT	DS10801262-DT201009_2020.TE.155983.1.2_Dr70	ATCC19115	2	2	11	15	14	9	8	12	428	2	2	14	11	7	11	2	8	333	2	3	12	2	46	13	14	3	2	2	407	1	1	2	2	2	12	9	14	2	5	16	2	13	2	12	2	2	385
GENPAT	DS10801262-DT201009_2020.TE.155983.1.2_Dr80	ATCC19115	2	2	11	15	14	9	8	12	428	2	2	14	11	7	11	2	8	333	2	3	12	2	46	13	14	3	2	2	407	1	1	2	2	2	12	9	14	2	5	16	2	13	2	12	2	2	385
GENPAT	DS10801262-DT201009_2020.TE.155983.1.2_Dr90	ATCC19115	2	2	11	15	14	9	8	12	428	2	2	14	11	7	11	2	8	333	2	3	12	2	46	13	14	3	2	2	407	1	1	2	2	2	12	9	14	2	5	16	2	13	2	12	2	2	385
GENPAT	DS10801263-DT201009_2020.TE.155983.1.3_Dr100	ATCC19115	2	2	11	15	14	9	8	12	428	2	2	14	11	7	11	2	8	333	2	3	12	2	46	13	14	3	2	2	407	1	1	2	2	2	12	9	14	2	5	16	2	13	2	12	2	2	385
GENPAT	DS10801263-DT201009_2020.TE.155983.1.3_Dr10	ATCC19115	2	2	11	15	14	9	8	12	428	2	2	14	11	7	11	2	8	333	2	3	12	2	46	13	14	3	2	2	407	1	1	2	2	2	12	9	14	2	5	16	2	13	2	12	2	2	385
GENPAT	DS10801263-DT201009_2020.TE.155983.1.3_Dr20	ATCC19115	2	2	11	15	14	9	8	12	428	2	2	14	11	7	11	2	8	333	2	3	12	2	46	13	14	3	2	2	407	1	1	2	2	2	12	9	14	2	5	16	2	13	2	12	2	2	385
GENPAT	DS10801263-DT201009_2020.TE.155983.1.3_Dr30	ATCC19115	2	2	11	15	14	9	8	12	428	2	2	14	11	7	11	2	8	333	2	3	12	2	46	13	14	3	2	2	407	1	1	2	2	2	12	9	14	2	5	16	2	13	2	12	2	2	385
GENPAT	DS10801263-DT201009_2020.TE.155983.1.3_Dr40	ATCC19115	2	2	11	15	14	9	8	12	428	2	2	14	11	7	11	2	8	333	2	3	12	2	46	13	14	3	2	2	407	1	1	2	2	2	12	9	14	2	5	16	2	13	2	12	2	2	385
GENPAT	DS10801263-DT201009_2020.TE.155983.1.3_Dr50	ATCC19115	2	2	11	15	14	9	8	12	428	2	2	14	11	7	11	2	8	333	2	3	12	2	46	13	14	3	2	2	407	1	1	2	2	2	12	9	14	2	5	16	2	13	2	12	2	2	385
GENPAT	DS10801263-DT201009_2020.TE.155983.1.3_Dr60	ATCC19115	2	2	11	15	14	9	8	12	428	2	2	14	11	7	11	2	8	333	2	3	12	2	46	13	14	3	2	2	407	1	1	2	2	2	12	9	14	2	5	16	2	13	2	12	2	2	385
GENPAT	DS10801263-DT201009_2020.TE.155983.1.3_Dr70	ATCC19115	2	2	11	15	14	9	8	12	428	2	2	14	11	7	11	2	8	333	2	3	12	2	46	13	14	3	2	2	407	1	1	2	2	2	12	9	14	2	5	16	2	13	2	12	2	2	385
GENPAT	DS10801263-DT201009_2020.TE.155983.1.3_Dr80	ATCC19115	2	2	11	15	14	9	8	12	428	2	2	14	11	7	11	2	8	333	2	3	12	2	46	13	14	3	2	2	407	1	1	2	2	2	12	9	14	2	5	16	2	13	2	12	2	2	385
GENPAT	DS10801263-DT201009_2020.TE.155983.1.3_Dr90	ATCC19115	2	2	11	15	14	9	8	12	428	2	2	14	11	7	11	2	8	333	2	3	12	2	46	13	14	3	2	2	407	1	1	2	2	2	12	9	14	2	5	16	2	13	2	12	2	2	385
GENPAT	DS10801264-DT201009_2020.TE.155983.1.4_Dr100	ATCC19115	2	2	11	15	14	9	8	12	428	2	2	14	11	7	11	2	8	333	2	3	12	2	46	13	14	3	2	2	407	1	1	2	2	2	12	9	14	2	5	16	2	13	2	12	2	2	385
GENPAT	DS10801264-DT201009_2020.TE.155983.1.4_Dr10	ATCC19115	2	2	11	15	14	9	8	12	428	2	2	14	11	7	11	2	8	333	2	3	12	2	46	13	14	3	2	2	407	1	1	2	2	2	12	9	14	2	5	16	2	13	2	12	2	2	385
GENPAT	DS10801264-DT201009_2020.TE.155983.1.4_Dr20	ATCC19115	2	2	11	15	14	9	8	12	428	2	2	14	11	7	11	2	8	333	2	3	12	2	46	13	14	3	2	2	407	1	1	2	2	2	12	9	14	2	5	16	2	13	2	12	2	2	385
GENPAT	DS10801264-DT201009_2020.TE.155983.1.4_Dr30	ATCC19115	2	2	11	15	14	9	8	12	428	2	2	14	11	7	11	2	8	333	2	3	12	2	46	13	14	3	2	2	407	1	1	2	2	2	12	9	14	2	5	16	2	13	2	12	2	2	385
GENPAT	DS10801264-DT201009_2020.TE.155983.1.4_Dr40	ATCC19115	2	2	11	15	14	9	8	12	428	2	2	14	11	7	11	2	8	333	2	3	12	2	46	13	14	3	2	2	407	1	1	2	2	2	12	9	14	2	5	16	2	13	2	12	2	2	385
GENPAT	DS10801264-DT201009_2020.TE.155983.1.4_Dr50	ATCC19115	2	2	11	15	14	9	8	12	428	2	2	14	11	7	11	2	8	333	2	3	12	2	46	13	14	3	2	2	407	1	1	2	2	2	12	9	14	2	5	16	2	13	2	12	2	2	385
GENPAT	DS10801264-DT201009_2020.TE.155983.1.4_Dr60	ATCC19115	2	2	11	15	14	9	8	12	428	2	2	14	11	7	11	2	8	333	2	3	12	2	46	13	14	3	2	2	407	1	1	2	2	2	12	9	14	2	5	16	2	13	2	12	2	2	385
GENPAT	DS10801264-DT201009_2020.TE.155983.1.4_Dr70	ATCC19115	2	2	11	15	14	9	8	12	428	2	2	14	11	7	11	2	8	333	2	3	12	2	46	13	14	3	2	2	407	1	1	2	2	2	12	9	14	2	5	16	2	13	2	12	2	2	385
GENPAT	DS10801264-DT201009_2020.TE.155983.1.4_Dr80	ATCC19115	2	2	11	15	14	9	8	12	428	2	2	14	11	7	11	2	8	333	2	3	12	2	46	13	14	3	2	2	407	1	1	2	2	2	12	9	14	2	5	16	2	13	2	12	2	2	385
GENPAT	DS10801264-DT201009_2020.TE.155983.1.4_Dr90	ATCC19115	2	2	11	15	14	9	8	12	428	2	2	14	11	7	11	2	8	333	2	3	12	2	46	13	14	3	2	2	407	1	1	2	2	2	12	9	14	2	5	16	2	13	2	12	2	2	385
GENPAT	DS10801265-DT201009_2020.TE.155983.1.5_Dr100	ATCC19115	2	2	11	15	14	9	8	12	428	2	2	14	11	7	11	2	8	333	2	3	12	2	46	13	14	3	2	2	407	1	1	2	2	2	12	9	14	2	5	16	2	13	2	12	2	2	385
GENPAT	DS10801265-DT201009_2020.TE.155983.1.5_Dr10	ATCC19115	2	2	11	15	14	9	8	12	428	2	2	14	11	7	11	2	8	333	2	3	12	2	46	13	14	3	2	2	407	1	1	2	2	2	12	9	14	2	5	16	2	13	2	12	2	2	385
GENPAT	DS10801265-DT201009_2020.TE.155983.1.5_Dr20	ATCC19115	2	2	11	15	14	9	8	12	428	2	2	14	11	7	11	2	8	333	2	3	12	2	46	13	14	3	2	2	407	1	1	2	2	2	12	9	14	2	5	16	2	13	2	12	2	2	385
GENPAT	DS10801265-DT201009_2020.TE.155983.1.5_Dr30	ATCC19115	2	2	11	15	14	9	8	12	428	2	2	14	11	7	11	2	8	333	2	3	12	2	46	13	14	3	2	2	407	1	1	2	2	2	12	9	14	2	5	16	2	13	2	12	2	2	385
GENPAT	DS10801265-DT201009_2020.TE.155983.1.5_Dr40	ATCC19115	2	2	11	15	14	9	8	12	428	2	2	14	11	7	11	2	8	333	2	3	12	2	46	13	14	3	2	2	407	1	1	2	2	2	12	9	14	2	5	16	2	13	2	12	2	2	385
GENPAT	DS10801265-DT201009_2020.TE.155983.1.5_Dr50	ATCC19115	2	2	11	15	14	9	8	12	428	2	2	14	11	7	11	2	8	333	2	3	12	2	46	13	14	3	2	2	407	1	1	2	2	2	12	9	14	2	5	16	2	13	2	12	2	2	385
GENPAT	DS10801265-DT201009_2020.TE.155983.1.5_Dr60	ATCC19115	2	2	11	15	14	9	8	12	428	2	2	14	11	7	11	2	8	333	2	3	12	2	46	13	14	3	2	2	407	1	1	2	2	2	12	9	14	2	5	16	2	13	2	12	2	2	385
GENPAT	DS10801265-DT201009_2020.TE.155983.1.5_Dr70	ATCC19115	2	2	11	15	14	9	8	12	428	2	2	14	11	7	11	2	8	333	2	3	12	2	46	13	14	3	2	2	407	1	1	2	2	2	12	9	14	2	5	16	2	13	2	12	2	2	385
GENPAT	DS10801265-DT201009_2020.TE.155983.1.5_Dr80	ATCC19115	2	2	11	15	14	9	8	12	428	2	2	14	11	7	11	2	8	333	2	3	12	2	46	13	14	3	2	2	407	1	1	2	2	2	12	9	14	2	5	16	2	13	2	12	2	2	385
GENPAT	DS10801265-DT201009_2020.TE.155983.1.5_Dr90	ATCC19115	2	2	11	15	14	9	8	12	428	2	2	14	11	7	11	2	8	333	2	3	12	2	46	13	14	3	2	2	407	1	1	2	2	2	12	9	14	2	5	16	2	13	2	12	2	2	385
GENPAT	DS10801266-DT201009_2020.TE.155983.1.6_Dr100	ATCC19115	2	2	11	15	14	9	8	12	428	2	2	14	11	7	11	2	8	333	2	3	12	2	46	13	14	3	2	2	407	1	1	2	2	2	12	9	14	2	5	16	2	13	2	12	2	2	385
GENPAT	DS10801266-DT201009_2020.TE.155983.1.6_Dr10	ATCC19115	2	2	11	15	14	9	8	12	428	2	2	14	11	7	11	2	8	333	2	3	12	2	46	13	14	3	2	2	407	1	1	2	2	2	12	9	14	2	5	16	2	13	2	12	2	2	385
GENPAT	DS10801266-DT201009_2020.TE.155983.1.6_Dr20	ATCC19115	2	2	11	15	14	9	8	12	428	2	2	14	11	7	11	2	8	333	2	3	12	2	46	13	14	3	2	2	407	1	1	2	2	2	12	9	14	2	5	16	2	13	2	12	2	2	385
GENPAT	DS10801266-DT201009_2020.TE.155983.1.6_Dr30	ATCC19115	2	2	11	15	14	9	8	12	428	2	2	14	11	7	11	2	8	333	2	3	12	2	46	13	14	3	2	2	407	1	1	2	2	2	12	9	14	2	5	16	2	13	2	12	2	2	385
GENPAT	DS10801266-DT201009_2020.TE.155983.1.6_Dr40	ATCC19115	2	2	11	15	14	9	8	12	428	2	2	14	11	7	11	2	8	333	2	3	12	2	46	13	14	3	2	2	407	1	1	2	2	2	12	9	14	2	5	16	2	13	2	12	2	2	385
GENPAT	DS10801266-DT201009_2020.TE.155983.1.6_Dr50	ATCC19115	2	2	11	15	14	9	8	12	428	2	2	14	11	7	11	2	8	333	2	3	12	2	46	13	14	3	2	2	407	1	1	2	2	2	12	9	14	2	5	16	2	13	2	12	2	2	385
GENPAT	DS10801266-DT201009_2020.TE.155983.1.6_Dr60	ATCC19115	2	2	11	15	14	9	8	12	428	2	2	14	11	7	11	2	8	333	2	3	12	2	46	13	14	3	2	2	407	1	1	2	2	2	12	9	14	2	5	16	2	13	2	12	2	2	385
GENPAT	DS10801266-DT201009_2020.TE.155983.1.6_Dr70	ATCC19115	2	2	11	15	14	9	8	12	428	2	2	14	11	7	11	2	8	333	2	3	12	2	46	13	14	3	2	2	407	1	1	2	2	2	12	9	14	2	5	16	2	13	2	12	2	2	385
GENPAT	DS10801266-DT201009_2020.TE.155983.1.6_Dr80	ATCC19115	2	2	11	15	14	9	8	12	428	2	2	14	11	7	11	2	8	333	2	3	12	2	46	13	14	3	2	2	407	1	1	2	2	2	12	9	14	2	5	16	2	13	2	12	2	2	385
GENPAT	DS10801266-DT201009_2020.TE.155983.1.6_Dr90	ATCC19115	2	2	11	15	14	9	8	12	428	2	2	14	11	7	11	2	8	333	2	3	12	2	46	13	14	3	2	2	407	1	1	2	2	2	12	9	14	2	5	16	2	13	2	12	2	2	385
GENPAT	DS10801320-DT201009_2020.TE.155996.1.1_Dr100	ATCC19114	10	13	15	18	17	12	11	16	427	10	9	17	14	10	13	9	12	332	10	12	15	6	12	15	17	13	11	5	406	2	1	8	9	3	16	12	18	17	4	19	5	16	12	14	407	4	384
GENPAT	DS10801320-DT201009_2020.TE.155996.1.1_Dr10	ATCC19114	10	13	15	18	17	12	11	16	427	10	9	17	14	10	13	9	12	332	10	12	15	6	12	15	17	13	11	5	406	2	1	8	9	3	16	12	18	17	4	19	5	16	12	14	407	4	384
GENPAT	DS10801320-DT201009_2020.TE.155996.1.1_Dr20	ATCC19114	10	13	15	18	17	12	11	16	427	10	9	17	14	10	13	9	12	332	10	12	15	6	12	15	17	13	11	5	406	2	1	8	9	3	16	12	18	17	4	19	5	16	12	14	407	4	384
GENPAT	DS10801320-DT201009_2020.TE.155996.1.1_Dr30	ATCC19114	10	13	15	18	17	12	11	16	427	10	9	17	14	10	13	9	12	332	10	12	15	6	12	15	17	13	11	5	406	2	1	8	9	3	16	12	18	17	4	19	5	16	12	14	407	4	384
GENPAT	DS10801320-DT201009_2020.TE.155996.1.1_Dr40	ATCC19114	10	13	15	18	17	12	11	16	427	10	9	17	14	10	13	9	12	332	10	12	15	6	12	15	17	13	11	5	406	2	1	8	9	3	16	12	18	17	4	19	5	16	12	14	407	4	384
GENPAT	DS10801320-DT201009_2020.TE.155996.1.1_Dr50	ATCC19114	10	13	15	18	17	12	11	16	427	10	9	17	14	10	13	9	12	332	10	12	15	6	12	15	17	13	11	5	406	2	1	8	9	3	16	12	18	17	4	19	5	16	12	14	407	4	384
GENPAT	DS10801320-DT201009_2020.TE.155996.1.1_Dr60	ATCC19114	10	13	15	18	17	12	11	16	427	10	9	17	14	10	13	9	12	332	10	12	15	6	12	15	17	13	11	5	406	2	1	8	9	3	16	12	18	17	4	19	5	16	12	14	407	4	384
GENPAT	DS10801320-DT201009_2020.TE.155996.1.1_Dr70	ATCC19114	10	13	15	18	17	12	11	16	427	10	9	17	14	10	13	9	12	332	10	12	15	6	12	15	17	13	11	5	406	2	1	8	9	3	16	12	18	17	4	19	5	16	12	14	407	4	384
GENPAT	DS10801320-DT201009_2020.TE.155996.1.1_Dr80	ATCC19114	10	13	15	18	17	12	11	16	427	10	9	17	14	10	13	9	12	332	10	12	15	6	12	15	17	13	11	5	406	2	1	8	9	3	16	12	18	17	4	19	5	16	12	14	407	4	384
GENPAT	DS10801320-DT201009_2020.TE.155996.1.1_Dr90	ATCC19114	10	13	15	18	17	12	11	16	427	10	9	17	14	10	13	9	12	332	10	12	15	6	12	15	17	13	11	5	406	2	1	8	9	3	16	12	18	17	4	19	5	16	12	14	407	4	384
GENPAT	DS10801321-DT201009_2020.TE.155996.1.2_Dr100	ATCC19114	10	13	15	18	17	12	11	16	427	10	9	17	14	10	13	9	12	332	10	12	15	6	12	15	17	13	11	5	406	2	1	8	9	3	16	12	18	17	4	19	5	16	12	14	407	4	384
GENPAT	DS10801321-DT201009_2020.TE.155996.1.2_Dr10	ATCC19114	10	13	15	18	17	12	11	16	427	10	9	17	14	10	13	9	12	332	10	12	15	6	12	15	17	13	11	5	406	2	1	8	9	3	16	12	18	17	4	19	5	16	12	14	407	4	384
GENPAT	DS10801321-DT201009_2020.TE.155996.1.2_Dr20	ATCC19114	10	13	15	18	17	12	11	16	427	10	9	17	14	10	13	9	12	332	10	12	15	6	12	15	17	13	11	5	406	2	1	8	9	3	16	12	18	17	4	19	5	16	12	14	407	4	384
GENPAT	DS10801321-DT201009_2020.TE.155996.1.2_Dr30	ATCC19114	10	13	15	18	17	12	11	16	427	10	9	17	14	10	13	9	12	332	10	12	15	6	12	15	17	13	11	5	406	2	1	8	9	3	16	12	18	17	4	19	5	16	12	14	407	4	384
GENPAT	DS10801321-DT201009_2020.TE.155996.1.2_Dr40	ATCC19114	10	13	15	18	17	12	11	16	427	10	9	17	14	10	13	9	12	332	10	12	15	6	12	15	17	13	11	5	406	2	1	8	9	3	16	12	18	17	4	19	5	16	12	14	407	4	384
GENPAT	DS10801321-DT201009_2020.TE.155996.1.2_Dr50	ATCC19114	10	13	15	18	17	12	11	16	427	10	9	17	14	10	13	9	12	332	10	12	15	6	12	15	17	13	11	5	406	2	1	8	9	3	16	12	18	17	4	19	5	16	12	14	407	4	384
GENPAT	DS10801321-DT201009_2020.TE.155996.1.2_Dr60	ATCC19114	10	13	15	18	17	12	11	16	427	10	9	17	14	10	13	9	12	332	10	12	15	6	12	15	17	13	11	5	406	2	1	8	9	3	16	12	18	17	4	19	5	16	12	14	407	4	384
GENPAT	DS10801321-DT201009_2020.TE.155996.1.2_Dr70	ATCC19114	10	13	15	18	17	12	11	16	427	10	9	17	14	10	13	9	12	332	10	12	15	6	12	15	17	13	11	5	406	2	1	8	9	3	16	12	18	17	4	19	5	16	12	14	407	4	384
GENPAT	DS10801321-DT201009_2020.TE.155996.1.2_Dr80	ATCC19114	10	13	15	18	17	12	11	16	427	10	9	17	14	10	13	9	12	332	10	12	15	6	12	15	17	13	11	5	406	2	1	8	9	3	16	12	18	17	4	19	5	16	12	14	407	4	384
GENPAT	DS10801321-DT201009_2020.TE.155996.1.2_Dr90	ATCC19114	10	13	15	18	17	12	11	16	427	10	9	17	14	10	13	9	12	332	10	12	15	6	12	15	17	13	11	5	406	2	1	8	9	3	16	12	18	17	4	19	5	16	12	14	407	4	384
GENPAT	DS10801322-DT201009_2020.TE.155996.1.3_Dr100	ATCC19114	10	13	15	18	17	12	11	16	427	10	9	17	14	10	13	9	12	332	10	12	15	6	12	15	17	13	11	5	406	2	1	8	9	3	16	12	18	17	4	19	5	16	12	14	407	4	384
GENPAT	DS10801322-DT201009_2020.TE.155996.1.3_Dr10	ATCC19114	10	13	15	18	17	12	11	16	427	10	9	17	14	10	13	9	12	332	10	12	15	6	12	15	17	13	11	5	406	2	1	8	9	3	16	12	18	17	4	19	5	16	12	14	407	4	384
GENPAT	DS10801322-DT201009_2020.TE.155996.1.3_Dr20	ATCC19114	10	13	15	18	17	12	11	16	427	10	9	17	14	10	13	9	12	332	10	12	15	6	12	15	17	13	11	5	406	2	1	8	9	3	16	12	18	17	4	19	5	16	12	14	407	4	384
GENPAT	DS10801322-DT201009_2020.TE.155996.1.3_Dr30	ATCC19114	10	13	15	18	17	12	11	16	427	10	9	17	14	10	13	9	12	332	10	12	15	6	12	15	17	13	11	5	406	2	1	8	9	3	16	12	18	17	4	19	5	16	12	14	407	4	384
GENPAT	DS10801322-DT201009_2020.TE.155996.1.3_Dr40	ATCC19114	10	13	15	18	17	12	11	16	427	10	9	17	14	10	13	9	12	332	10	12	15	6	12	15	17	13	11	5	406	2	1	8	9	3	16	12	18	17	4	19	5	16	12	14	407	4	384
GENPAT	DS10801322-DT201009_2020.TE.155996.1.3_Dr50	ATCC19114	10	13	15	18	17	12	11	16	427	10	9	17	14	10	13	9	12	332	10	12	15	6	12	15	17	13	11	5	406	2	1	8	9	3	16	12	18	17	4	19	5	16	12	14	407	4	384
GENPAT	DS10801322-DT201009_2020.TE.155996.1.3_Dr60	ATCC19114	10	13	15	18	17	12	11	16	427	10	9	17	14	10	13	9	12	332	10	12	15	6	12	15	17	13	11	5	406	2	1	8	9	3	16	12	18	17	4	19	5	16	12	14	407	4	384
GENPAT	DS10801322-DT201009_2020.TE.155996.1.3_Dr70	ATCC19114	10	13	15	18	17	12	11	16	427	10	9	17	14	10	13	9	12	332	10	12	15	6	12	15	17	13	11	5	406	2	1	8	9	3	16	12	18	17	4	19	5	16	12	14	407	4	384
GENPAT	DS10801322-DT201009_2020.TE.155996.1.3_Dr80	ATCC19114	10	13	15	18	17	12	11	16	427	10	9	17	14	10	13	9	12	332	10	12	15	6	12	15	17	13	11	5	406	2	1	8	9	3	16	12	18	17	4	19	5	16	12	14	407	4	384
GENPAT	DS10801322-DT201009_2020.TE.155996.1.3_Dr90	ATCC19114	10	13	15	18	17	12	11	16	427	10	9	17	14	10	13	9	12	332	10	12	15	6	12	15	17	13	11	5	406	2	1	8	9	3	16	12	18	17	4	19	5	16	12	14	407	4	384
GENPAT	DS10801323-DT201009_2020.TE.155996.1.4_Dr100	ATCC19114	10	13	15	18	17	12	11	16	427	10	9	17	14	10	13	9	12	332	10	12	15	6	12	15	17	13	11	5	406	2	1	8	9	3	16	12	18	17	4	19	5	16	12	14	407	4	384
GENPAT	DS10801323-DT201009_2020.TE.155996.1.4_Dr10	ATCC19114	10	13	15	18	17	12	11	16	427	10	9	17	14	10	13	9	12	332	10	12	15	6	12	15	17	13	11	5	406	2	1	8	9	3	16	12	18	17	4	19	5	16	12	14	407	4	384
GENPAT	DS10801323-DT201009_2020.TE.155996.1.4_Dr20	ATCC19114	10	13	15	18	17	12	11	16	427	10	9	17	14	10	13	9	12	332	10	12	15	6	12	15	17	13	11	5	406	2	1	8	9	3	16	12	18	17	4	19	5	16	12	14	407	4	384
GENPAT	DS10801323-DT201009_2020.TE.155996.1.4_Dr30	ATCC19114	10	13	15	18	17	12	11	16	427	10	9	17	14	10	13	9	12	332	10	12	15	6	12	15	17	13	11	5	406	2	1	8	9	3	16	12	18	17	4	19	5	16	12	14	407	4	384
GENPAT	DS10801323-DT201009_2020.TE.155996.1.4_Dr40	ATCC19114	10	13	15	18	17	12	11	16	427	10	9	17	14	10	13	9	12	332	10	12	15	6	12	15	17	13	11	5	406	2	1	8	9	3	16	12	18	17	4	19	5	16	12	14	407	4	384
GENPAT	DS10801323-DT201009_2020.TE.155996.1.4_Dr50	ATCC19114	10	13	15	18	17	12	11	16	427	10	9	17	14	10	13	9	12	332	10	12	15	6	12	15	17	13	11	5	406	2	1	8	9	3	16	12	18	17	4	19	5	16	12	14	407	4	384
GENPAT	DS10801323-DT201009_2020.TE.155996.1.4_Dr60	ATCC19114	10	13	15	18	17	12	11	16	427	10	9	17	14	10	13	9	12	332	10	12	15	6	12	15	17	13	11	5	406	2	1	8	9	3	16	12	18	17	4	19	5	16	12	14	407	4	384
GENPAT	DS10801323-DT201009_2020.TE.155996.1.4_Dr70	ATCC19114	10	13	15	18	17	12	11	16	427	10	9	17	14	10	13	9	12	332	10	12	15	6	12	15	17	13	11	5	406	2	1	8	9	3	16	12	18	17	4	19	5	16	12	14	407	4	384
GENPAT	DS10801323-DT201009_2020.TE.155996.1.4_Dr80	ATCC19114	10	13	15	18	17	12	11	16	427	10	9	17	14	10	13	9	12	332	10	12	15	6	12	15	17	13	11	5	406	2	1	8	9	3	16	12	18	17	4	19	5	16	12	14	407	4	384
GENPAT	DS10801323-DT201009_2020.TE.155996.1.4_Dr90	ATCC19114	10	13	15	18	17	12	11	16	427	10	9	17	14	10	13	9	12	332	10	12	15	6	12	15	17	13	11	5	406	2	1	8	9	3	16	12	18	17	4	19	5	16	12	14	407	4	384
GENPAT	DS10801324-DT201009_2020.TE.155996.1.5_Dr100	ATCC19114	10	13	15	18	17	12	11	16	427	10	9	17	14	10	13	9	12	332	10	12	15	6	12	15	17	13	11	5	406	2	1	8	9	3	16	12	18	17	4	19	5	16	12	14	407	4	384
GENPAT	DS10801324-DT201009_2020.TE.155996.1.5_Dr10	ATCC19114	10	13	15	18	17	12	11	16	427	10	9	17	14	10	13	9	12	332	10	12	15	6	12	15	17	13	11	5	406	2	1	8	9	3	16	12	18	17	4	19	5	16	12	14	407	4	384
GENPAT	DS10801324-DT201009_2020.TE.155996.1.5_Dr20	ATCC19114	10	13	15	18	17	12	11	16	427	10	9	17	14	10	13	9	12	332	10	12	15	6	12	15	17	13	11	5	406	2	1	8	9	3	16	12	18	17	4	19	5	16	12	14	407	4	384
GENPAT	DS10801324-DT201009_2020.TE.155996.1.5_Dr30	ATCC19114	10	13	15	18	17	12	11	16	427	10	9	17	14	10	13	9	12	332	10	12	15	6	12	15	17	13	11	5	406	2	1	8	9	3	16	12	18	17	4	19	5	16	12	14	407	4	384
GENPAT	DS10801324-DT201009_2020.TE.155996.1.5_Dr40	ATCC19114	10	13	15	18	17	12	11	16	427	10	9	17	14	10	13	9	12	332	10	12	15	6	12	15	17	13	11	5	406	2	1	8	9	3	16	12	18	17	4	19	5	16	12	14	407	4	384
GENPAT	DS10801324-DT201009_2020.TE.155996.1.5_Dr50	ATCC19114	10	13	15	18	17	12	11	16	427	10	9	17	14	10	13	9	12	332	10	12	15	6	12	15	17	13	11	5	406	2	1	8	9	3	16	12	18	17	4	19	5	16	12	14	407	4	384
GENPAT	DS10801324-DT201009_2020.TE.155996.1.5_Dr60	ATCC19114	10	13	15	18	17	12	11	16	427	10	9	17	14	10	13	9	12	332	10	12	15	6	12	15	17	13	11	5	406	2	1	8	9	3	16	12	18	17	4	19	5	16	12	14	407	4	384
GENPAT	DS10801324-DT201009_2020.TE.155996.1.5_Dr70	ATCC19114	10	13	15	18	17	12	11	16	427	10	9	17	14	10	13	9	12	332	10	12	15	6	12	15	17	13	11	5	406	2	1	8	9	3	16	12	18	17	4	19	5	16	12	14	407	4	384
GENPAT	DS10801324-DT201009_2020.TE.155996.1.5_Dr80	ATCC19114	10	13	15	18	17	12	11	16	427	10	9	17	14	10	13	9	12	332	10	12	15	6	12	15	17	13	11	5	406	2	1	8	9	3	16	12	18	17	4	19	5	16	12	14	407	4	384
GENPAT	DS10801324-DT201009_2020.TE.155996.1.5_Dr90	ATCC19114	10	13	15	18	17	12	11	16	427	10	9	17	14	10	13	9	12	332	10	12	15	6	12	15	17	13	11	5	406	2	1	8	9	3	16	12	18	17	4	19	5	16	12	14	407	4	384
GENPAT	DS10801325-DT201009_2020.TE.155996.1.6_Dr100	ATCC19114	10	13	15	18	17	12	11	16	427	10	9	17	14	10	13	9	12	332	10	12	15	6	12	15	17	13	11	5	406	2	1	8	9	3	16	12	18	17	4	19	5	16	12	14	407	4	384
GENPAT	DS10801325-DT201009_2020.TE.155996.1.6_Dr10	ATCC19114	10	13	15	18	17	12	11	16	427	10	9	17	14	10	13	9	12	332	10	12	15	6	12	15	17	13	11	5	406	2	1	8	9	3	16	12	18	17	4	19	5	16	12	14	407	4	384
GENPAT	DS10801325-DT201009_2020.TE.155996.1.6_Dr20	ATCC19114	10	13	15	18	17	12	11	16	427	10	9	17	14	10	13	9	12	332	10	12	15	6	12	15	17	13	11	5	406	2	1	8	9	3	16	12	18	17	4	19	5	16	12	14	407	4	384
GENPAT	DS10801325-DT201009_2020.TE.155996.1.6_Dr30	ATCC19114	10	13	15	18	17	12	11	16	427	10	9	17	14	10	13	9	12	332	10	12	15	6	12	15	17	13	11	5	406	2	1	8	9	3	16	12	18	17	4	19	5	16	12	14	407	4	384
GENPAT	DS10801325-DT201009_2020.TE.155996.1.6_Dr40	ATCC19114	10	13	15	18	17	12	11	16	427	10	9	17	14	10	13	9	12	332	10	12	15	6	12	15	17	13	11	5	406	2	1	8	9	3	16	12	18	17	4	19	5	16	12	14	407	4	384
GENPAT	DS10801325-DT201009_2020.TE.155996.1.6_Dr50	ATCC19114	10	13	15	18	17	12	11	16	427	10	9	17	14	10	13	9	12	332	10	12	15	6	12	15	17	13	11	5	406	2	1	8	9	3	16	12	18	17	4	19	5	16	12	14	407	4	384
GENPAT	DS10801325-DT201009_2020.TE.155996.1.6_Dr60	ATCC19114	10	13	15	18	17	12	11	16	427	10	9	17	14	10	13	9	12	332	10	12	15	6	12	15	17	13	11	5	406	2	1	8	9	3	16	12	18	17	4	19	5	16	12	14	407	4	384
GENPAT	DS10801325-DT201009_2020.TE.155996.1.6_Dr70	ATCC19114	10	13	15	18	17	12	11	16	427	10	9	17	14	10	13	9	12	332	10	12	15	6	12	15	17	13	11	5	406	2	1	8	9	3	16	12	18	17	4	19	5	16	12	14	407	4	384
GENPAT	DS10801325-DT201009_2020.TE.155996.1.6_Dr80	ATCC19114	10	13	15	18	17	12	11	16	427	10	9	17	14	10	13	9	12	332	10	12	15	6	12	15	17	13	11	5	406	2	1	8	9	3	16	12	18	17	4	19	5	16	12	14	407	4	384
GENPAT	DS10801325-DT201009_2020.TE.155996.1.6_Dr90	ATCC19114	10	13	15	18	17	12	11	16	427	10	9	17	14	10	13	9	12	332	10	12	15	6	12	15	17	13	11	5	406	2	1	8	9	3	16	12	18	17	4	19	5	16	12	14	407	4	384
GENPAT	DS10801333-DT201009_2020.TE.156004.1.1_Dr100	ATCCBAA679	1	1	1	1	1	1	1	1	429	1	1	1	1	1	1	1	1	334	1	1	1	1	1	1	1	1	1	1	408	1	1	1	1	1	1	1	1	1	1	1	1	1	1	1	1	1	386
GENPAT	DS10801333-DT201009_2020.TE.156004.1.1_Dr10	ATCCBAA679	1	1	1	1	1	1	1	1	429	1	1	1	1	1	1	1	1	334	1	1	1	1	1	1	1	1	1	1	408	1	1	1	1	1	1	1	1	1	1	1	1	1	1	1	1	1	386
GENPAT	DS10801333-DT201009_2020.TE.156004.1.1_Dr20	ATCCBAA679	1	1	1	1	1	1	1	1	429	1	1	1	1	1	1	1	1	334	1	1	1	1	1	1	1	1	1	1	408	1	1	1	1	1	1	1	1	1	1	1	1	1	1	1	1	1	386
GENPAT	DS10801333-DT201009_2020.TE.156004.1.1_Dr30	ATCCBAA679	1	1	1	1	1	1	1	1	429	1	1	1	1	1	1	1	1	334	1	1	1	1	1	1	1	1	1	1	408	1	1	1	1	1	1	1	1	1	1	1	1	1	1	1	1	1	386
GENPAT	DS10801333-DT201009_2020.TE.156004.1.1_Dr40	ATCCBAA679	1	1	1	1	1	1	1	1	429	1	1	1	1	1	1	1	1	334	1	1	1	1	1	1	1	1	1	1	408	1	1	1	1	1	1	1	1	1	1	1	1	1	1	1	1	1	386
GENPAT	DS10801333-DT201009_2020.TE.156004.1.1_Dr50	ATCCBAA679	1	1	1	1	1	1	1	1	429	1	1	1	1	1	1	1	1	334	1	1	1	1	1	1	1	1	1	1	408	1	1	1	1	1	1	1	1	1	1	1	1	1	1	1	1	1	386
GENPAT	DS10801333-DT201009_2020.TE.156004.1.1_Dr60	ATCCBAA679	1	1	1	1	1	1	1	1	429	1	1	1	1	1	1	1	1	334	1	1	1	1	1	1	1	1	1	1	408	1	1	1	1	1	1	1	1	1	1	1	1	1	1	1	1	1	386
GENPAT	DS10801333-DT201009_2020.TE.156004.1.1_Dr70	ATCCBAA679	1	1	1	1	1	1	1	1	429	1	1	1	1	1	1	1	1	334	1	1	1	1	1	1	1	1	1	1	408	1	1	1	1	1	1	1	1	1	1	1	1	1	1	1	1	1	386
GENPAT	DS10801333-DT201009_2020.TE.156004.1.1_Dr80	ATCCBAA679	1	1	1	1	1	1	1	1	429	1	1	1	1	1	1	1	1	334	1	1	1	1	1	1	1	1	1	1	408	1	1	1	1	1	1	1	1	1	1	1	1	1	1	1	1	1	386
GENPAT	DS10801333-DT201009_2020.TE.156004.1.1_Dr90	ATCCBAA679	1	1	1	1	1	1	1	1	429	1	1	1	1	1	1	1	1	334	1	1	1	1	1	1	1	1	1	1	408	1	1	1	1	1	1	1	1	1	1	1	1	1	1	1	1	1	386
GENPAT	DS10801334-DT201009_2020.TE.156004.1.2_Dr100	ATCCBAA679	1	1	1	1	1	1	1	1	429	1	1	1	1	1	1	1	1	334	1	1	1	1	1	1	1	1	1	1	408	1	1	1	1	1	1	1	1	1	1	1	1	1	1	1	1	1	386
GENPAT	DS10801334-DT201009_2020.TE.156004.1.2_Dr10	ATCCBAA679	1	1	1	1	1	1	1	1	429	1	1	1	1	1	1	1	1	334	1	1	1	1	1	1	1	1	1	1	408	1	1	1	1	1	1	1	1	1	1	1	1	1	1	1	1	1	386
GENPAT	DS10801334-DT201009_2020.TE.156004.1.2_Dr20	ATCCBAA679	1	1	1	1	1	1	1	1	429	1	1	1	1	1	1	1	1	334	1	1	1	1	1	1	1	1	1	1	408	1	1	1	1	1	1	1	1	1	1	1	1	1	1	1	1	1	386
GENPAT	DS10801334-DT201009_2020.TE.156004.1.2_Dr30	ATCCBAA679	1	1	1	1	1	1	1	1	429	1	1	1	1	1	1	1	1	334	1	1	1	1	1	1	1	1	1	1	408	1	1	1	1	1	1	1	1	1	1	1	1	1	1	1	1	1	386
GENPAT	DS10801334-DT201009_2020.TE.156004.1.2_Dr40	ATCCBAA679	1	1	1	1	1	1	1	1	429	1	1	1	1	1	1	1	1	334	1	1	1	1	1	1	1	1	1	1	408	1	1	1	1	1	1	1	1	1	1	1	1	1	1	1	1	1	386
GENPAT	DS10801334-DT201009_2020.TE.156004.1.2_Dr50	ATCCBAA679	1	1	1	1	1	1	1	1	429	1	1	1	1	1	1	1	1	334	1	1	1	1	1	1	1	1	1	1	408	1	1	1	1	1	1	1	1	1	1	1	1	1	1	1	1	1	386
GENPAT	DS10801334-DT201009_2020.TE.156004.1.2_Dr60	ATCCBAA679	1	1	1	1	1	1	1	1	429	1	1	1	1	1	1	1	1	334	1	1	1	1	1	1	1	1	1	1	408	1	1	1	1	1	1	1	1	1	1	1	1	1	1	1	1	1	386
GENPAT	DS10801334-DT201009_2020.TE.156004.1.2_Dr70	ATCCBAA679	1	1	1	1	1	1	1	1	429	1	1	1	1	1	1	1	1	334	1	1	1	1	1	1	1	1	1	1	408	1	1	1	1	1	1	1	1	1	1	1	1	1	1	1	1	1	386
GENPAT	DS10801334-DT201009_2020.TE.156004.1.2_Dr80	ATCCBAA679	1	1	1	1	1	1	1	1	429	1	1	1	1	1	1	1	1	334	1	1	1	1	1	1	1	1	1	1	408	1	1	1	1	1	1	1	1	1	1	1	1	1	1	1	1	1	386
GENPAT	DS10801334-DT201009_2020.TE.156004.1.2_Dr90	ATCCBAA679	1	1	1	1	1	1	1	1	429	1	1	1	1	1	1	1	1	334	1	1	1	1	1	1	1	1	1	1	408	1	1	1	1	1	1	1	1	1	1	1	1	1	1	1	1	1	386
GENPAT	DS10801335-DT201009_2020.TE.156004.1.3_Dr100	ATCCBAA679	1	1	1	1	1	1	1	1	429	1	1	1	1	1	1	1	1	334	1	1	1	1	1	1	1	1	1	1	408	1	1	1	1	1	1	1	1	1	1	1	1	1	1	1	1	1	386
GENPAT	DS10801335-DT201009_2020.TE.156004.1.3_Dr10	ATCCBAA679	1	1	1	1	1	1	1	1	429	1	1	1	1	1	1	1	1	334	1	1	1	1	1	1	1	1	1	1	408	1	1	1	1	1	1	1	1	1	1	1	1	1	1	1	1	1	386
GENPAT	DS10801335-DT201009_2020.TE.156004.1.3_Dr20	ATCCBAA679	1	1	1	1	1	1	1	1	429	1	1	1	1	1	1	1	1	334	1	1	1	1	1	1	1	1	1	1	408	1	1	1	1	1	1	1	1	1	1	1	1	1	1	1	1	1	386
GENPAT	DS10801335-DT201009_2020.TE.156004.1.3_Dr30	ATCCBAA679	1	1	1	1	1	1	1	1	429	1	1	1	1	1	1	1	1	334	1	1	1	1	1	1	1	1	1	1	408	1	1	1	1	1	1	1	1	1	1	1	1	1	1	1	1	1	386
GENPAT	DS10801335-DT201009_2020.TE.156004.1.3_Dr40	ATCCBAA679	1	1	1	1	1	1	1	1	429	1	1	1	1	1	1	1	1	334	1	1	1	1	1	1	1	1	1	1	408	1	1	1	1	1	1	1	1	1	1	1	1	1	1	1	1	1	386
GENPAT	DS10801335-DT201009_2020.TE.156004.1.3_Dr50	ATCCBAA679	1	1	1	1	1	1	1	1	429	1	1	1	1	1	1	1	1	334	1	1	1	1	1	1	1	1	1	1	408	1	1	1	1	1	1	1	1	1	1	1	1	1	1	1	1	1	386
GENPAT	DS10801335-DT201009_2020.TE.156004.1.3_Dr60	ATCCBAA679	1	1	1	1	1	1	1	1	429	1	1	1	1	1	1	1	1	334	1	1	1	1	1	1	1	1	1	1	408	1	1	1	1	1	1	1	1	1	1	1	1	1	1	1	1	1	386
GENPAT	DS10801335-DT201009_2020.TE.156004.1.3_Dr70	ATCCBAA679	1	1	1	1	1	1	1	1	429	1	1	1	1	1	1	1	1	334	1	1	1	1	1	1	1	1	1	1	408	1	1	1	1	1	1	1	1	1	1	1	1	1	1	1	1	1	386
GENPAT	DS10801335-DT201009_2020.TE.156004.1.3_Dr80	ATCCBAA679	1	1	1	1	1	1	1	1	429	1	1	1	1	1	1	1	1	334	1	1	1	1	1	1	1	1	1	1	408	1	1	1	1	1	1	1	1	1	1	1	1	1	1	1	1	1	386
GENPAT	DS10801335-DT201009_2020.TE.156004.1.3_Dr90	ATCCBAA679	1	1	1	1	1	1	1	1	429	1	1	1	1	1	1	1	1	334	1	1	1	1	1	1	1	1	1	1	408	1	1	1	1	1	1	1	1	1	1	1	1	1	1	1	1	1	386
GENPAT	DS10801336-DT201009_2020.TE.156004.1.4_Dr100	ATCCBAA679	1	1	1	1	1	1	1	1	429	1	1	1	1	1	1	1	1	334	1	1	1	1	1	1	1	1	1	1	408	1	1	1	1	1	1	1	1	1	1	1	1	1	1	1	1	1	386
GENPAT	DS10801336-DT201009_2020.TE.156004.1.4_Dr10	ATCCBAA679	1	1	1	1	1	1	1	1	429	1	1	1	1	1	1	1	1	334	1	1	1	1	1	1	1	1	1	1	408	1	1	1	1	1	1	1	1	1	1	1	1	1	1	1	1	1	386
GENPAT	DS10801336-DT201009_2020.TE.156004.1.4_Dr20	ATCCBAA679	1	1	1	1	1	1	1	1	429	1	1	1	1	1	1	1	1	334	1	1	1	1	1	1	1	1	1	1	408	1	1	1	1	1	1	1	1	1	1	1	1	1	1	1	1	1	386
GENPAT	DS10801336-DT201009_2020.TE.156004.1.4_Dr30	ATCCBAA679	1	1	1	1	1	1	1	1	429	1	1	1	1	1	1	1	1	334	1	1	1	1	1	1	1	1	1	1	408	1	1	1	1	1	1	1	1	1	1	1	1	1	1	1	1	1	386
GENPAT	DS10801336-DT201009_2020.TE.156004.1.4_Dr40	ATCCBAA679	1	1	1	1	1	1	1	1	429	1	1	1	1	1	1	1	1	334	1	1	1	1	1	1	1	1	1	1	408	1	1	1	1	1	1	1	1	1	1	1	1	1	1	1	1	1	386
GENPAT	DS10801336-DT201009_2020.TE.156004.1.4_Dr50	ATCCBAA679	1	1	1	1	1	1	1	1	429	1	1	1	1	1	1	1	1	334	1	1	1	1	1	1	1	1	1	1	408	1	1	1	1	1	1	1	1	1	1	1	1	1	1	1	1	1	386
GENPAT	DS10801336-DT201009_2020.TE.156004.1.4_Dr60	ATCCBAA679	1	1	1	1	1	1	1	1	429	1	1	1	1	1	1	1	1	334	1	1	1	1	1	1	1	1	1	1	408	1	1	1	1	1	1	1	1	1	1	1	1	1	1	1	1	1	386
GENPAT	DS10801336-DT201009_2020.TE.156004.1.4_Dr70	ATCCBAA679	1	1	1	1	1	1	1	1	429	1	1	1	1	1	1	1	1	334	1	1	1	1	1	1	1	1	1	1	408	1	1	1	1	1	1	1	1	1	1	1	1	1	1	1	1	1	386
GENPAT	DS10801336-DT201009_2020.TE.156004.1.4_Dr80	ATCCBAA679	1	1	1	1	1	1	1	1	429	1	1	1	1	1	1	1	1	334	1	1	1	1	1	1	1	1	1	1	408	1	1	1	1	1	1	1	1	1	1	1	1	1	1	1	1	1	386
GENPAT	DS10801336-DT201009_2020.TE.156004.1.4_Dr90	ATCCBAA679	1	1	1	1	1	1	1	1	429	1	1	1	1	1	1	1	1	334	1	1	1	1	1	1	1	1	1	1	408	1	1	1	1	1	1	1	1	1	1	1	1	1	1	1	1	1	386
GENPAT	DS10801337-DT201009_2020.TE.156004.1.5_Dr100	ATCCBAA679	1	1	1	1	1	1	1	1	429	1	1	1	1	1	1	1	1	334	1	1	1	1	1	1	1	1	1	1	408	1	1	1	1	1	1	1	1	1	1	1	1	1	1	1	1	1	386
GENPAT	DS10801337-DT201009_2020.TE.156004.1.5_Dr10	ATCCBAA679	1	1	1	1	1	1	1	1	429	1	1	1	1	1	1	1	1	334	1	1	1	1	1	357	1	1	1	1	408	1	1	1	1	1	1	1	1	1	1	1	1	1	1	1	1	1	386
GENPAT	DS10801337-DT201009_2020.TE.156004.1.5_Dr20	ATCCBAA679	1	1	1	1	1	1	1	1	429	1	1	1	1	1	1	1	1	334	1	1	1	1	1	1	1	1	1	1	408	1	1	1	1	1	1	1	1	1	1	1	1	1	1	1	1	1	386
GENPAT	DS10801337-DT201009_2020.TE.156004.1.5_Dr30	ATCCBAA679	1	1	1	1	1	1	1	1	429	1	1	1	1	1	1	1	1	334	1	1	1	1	1	1	1	1	1	1	408	1	1	1	1	1	1	1	1	1	1	1	1	1	1	1	1	1	386
GENPAT	DS10801337-DT201009_2020.TE.156004.1.5_Dr40	ATCCBAA679	1	1	1	1	1	1	1	1	429	1	1	1	1	1	1	1	1	334	1	1	1	1	1	1	1	1	1	1	408	1	1	1	1	1	1	1	1	1	1	1	1	1	1	1	1	1	386
GENPAT	DS10801337-DT201009_2020.TE.156004.1.5_Dr50	ATCCBAA679	1	1	1	1	1	1	1	1	429	1	1	1	1	1	1	1	1	334	1	1	1	1	1	1	1	1	1	1	408	1	1	1	1	1	1	1	1	1	1	1	1	1	1	1	1	1	386
GENPAT	DS10801337-DT201009_2020.TE.156004.1.5_Dr60	ATCCBAA679	1	1	1	1	1	1	1	1	429	1	1	1	1	1	1	1	1	334	1	1	1	1	1	1	1	1	1	1	408	1	1	1	1	1	1	1	1	1	1	1	1	1	1	1	1	1	386
GENPAT	DS10801337-DT201009_2020.TE.156004.1.5_Dr70	ATCCBAA679	1	1	1	1	1	1	1	1	429	1	1	1	1	1	1	1	1	334	1	1	1	1	1	1	1	1	1	1	408	1	1	1	1	1	1	1	1	1	1	1	1	1	1	1	1	1	386
GENPAT	DS10801337-DT201009_2020.TE.156004.1.5_Dr80	ATCCBAA679	1	1	1	1	1	1	1	1	429	1	1	1	1	1	1	1	1	334	1	1	1	1	1	1	1	1	1	1	408	1	1	1	1	1	1	1	1	1	1	1	1	1	1	1	1	1	386
GENPAT	DS10801337-DT201009_2020.TE.156004.1.5_Dr90	ATCCBAA679	1	1	1	1	1	1	1	1	429	1	1	1	1	1	1	1	1	334	1	1	1	1	1	1	1	1	1	1	408	1	1	1	1	1	1	1	1	1	1	1	1	1	1	1	1	1	386
GENPAT	DS10801338-DT201009_2020.TE.156004.1.6_Dr100	ATCCBAA679	1	1	1	1	1	1	1	1	429	1	1	1	1	1	1	1	1	334	1	1	1	1	1	1	1	1	1	1	408	1	1	1	1	1	1	1	1	1	1	1	1	1	1	1	1	1	386
GENPAT	DS10801338-DT201009_2020.TE.156004.1.6_Dr10	ATCCBAA679	1	1	1	1	1	1	1	1	429	1	1	1	1	1	1	1	1	334	1	1	1	1	1	1	1	1	1	1	408	1	1	1	1	1	1	1	1	1	1	1	1	1	1	1	1	1	386
GENPAT	DS10801338-DT201009_2020.TE.156004.1.6_Dr20	ATCCBAA679	1	1	1	1	1	1	1	1	429	1	1	1	1	1	1	1	1	334	1	1	1	1	1	1	1	1	1	1	408	1	1	1	1	1	1	1	1	1	1	1	1	1	1	1	1	1	386
GENPAT	DS10801338-DT201009_2020.TE.156004.1.6_Dr30	ATCCBAA679	1	1	1	1	1	1	1	1	429	1	1	1	1	1	1	1	1	334	1	1	1	1	1	1	1	1	1	1	408	1	1	1	1	1	1	1	1	1	1	1	1	1	1	1	1	1	386
GENPAT	DS10801338-DT201009_2020.TE.156004.1.6_Dr40	ATCCBAA679	1	1	1	1	1	1	1	1	429	1	1	1	1	1	1	1	1	334	1	1	1	1	1	1	1	1	1	1	408	1	1	1	1	1	1	1	1	1	1	1	1	1	1	1	1	1	386
GENPAT	DS10801338-DT201009_2020.TE.156004.1.6_Dr50	ATCCBAA679	1	1	1	1	1	1	1	1	429	1	1	1	1	1	1	1	1	334	1	1	1	1	1	1	1	1	1	1	408	1	1	1	1	1	1	1	1	1	1	1	1	1	1	1	1	1	386
GENPAT	DS10801338-DT201009_2020.TE.156004.1.6_Dr60	ATCCBAA679	1	1	1	1	1	1	1	1	429	1	1	1	1	1	1	1	1	334	1	1	1	1	1	1	1	1	1	1	408	1	1	1	1	1	1	1	1	1	1	1	1	1	1	1	1	1	386
GENPAT	DS10801338-DT201009_2020.TE.156004.1.6_Dr70	ATCCBAA679	1	1	1	1	1	1	1	1	429	1	1	1	1	1	1	1	1	334	1	1	1	1	1	1	1	1	1	1	408	1	1	1	1	1	1	1	1	1	1	1	1	1	1	1	1	1	386
GENPAT	DS10801338-DT201009_2020.TE.156004.1.6_Dr80	ATCCBAA679	1	1	1	1	1	1	1	1	429	1	1	1	1	1	1	1	1	334	1	1	1	1	1	1	1	1	1	1	408	1	1	1	1	1	1	1	1	1	1	1	1	1	1	1	1	1	386
GENPAT	DS10801338-DT201009_2020.TE.156004.1.6_Dr90	ATCCBAA679	1	1	1	1	1	1	1	1	429	1	1	1	1	1	1	1	1	334	1	1	1	1	1	1	1	1	1	1	408	1	1	1	1	1	1	1	1	1	1	1	1	1	1	1	1	1	386
GENPAT	DS10935038-DT201110_2020.TE.219096.1.1_Dr100	ATCCBAA679	1	1	1	1	1	1	1	1	429	1	1	1	1	1	1	1	1	334	1	1	1	1	1	1	1	1	1	1	408	1	1	1	1	1	1	1	1	1	1	1	1	1	1	1	1	1	386
GENPAT	DS10935038-DT201110_2020.TE.219096.1.1_Dr10	ATCCBAA679	1	1	1	1	1	1	1	1	429	1	1	1	1	1	1	1	1	334	1	1	1	1	1	1	1	1	1	1	408	1	1	1	1	1	1	1	1	1	1	1	1	1	1	1	1	1	386
GENPAT	DS10935038-DT201110_2020.TE.219096.1.1_Dr20	ATCCBAA679	1	1	1	1	1	1	1	1	429	1	1	1	1	1	1	1	1	334	1	1	1	1	1	1	1	1	1	1	408	1	1	1	1	1	1	1	1	1	1	1	1	1	1	1	1	1	386
GENPAT	DS10935038-DT201110_2020.TE.219096.1.1_Dr30	ATCCBAA679	1	1	1	1	1	1	1	1	429	1	1	1	1	1	1	1	1	334	1	1	1	1	1	1	1	1	1	1	408	1	1	1	1	1	1	1	1	1	1	1	1	1	1	1	1	1	386
GENPAT	DS10935038-DT201110_2020.TE.219096.1.1_Dr40	ATCCBAA679	1	1	1	1	1	1	1	1	429	1	1	1	1	1	1	1	1	334	1	1	1	1	1	1	1	1	1	1	408	1	1	1	1	1	1	1	1	1	1	1	1	1	1	1	1	1	386
GENPAT	DS10935038-DT201110_2020.TE.219096.1.1_Dr50	ATCCBAA679	1	1	1	1	1	1	1	1	429	1	1	1	1	1	1	1	1	334	1	1	1	1	1	1	1	1	1	1	408	1	1	1	1	1	1	1	1	1	1	1	1	1	1	1	1	1	386
GENPAT	DS10935038-DT201110_2020.TE.219096.1.1_Dr60	ATCCBAA679	1	1	1	1	1	1	1	1	429	1	1	1	1	1	1	1	1	334	1	1	1	1	1	1	1	1	1	1	408	1	1	1	1	1	1	1	1	1	1	1	1	1	1	1	1	1	386
GENPAT	DS10935038-DT201110_2020.TE.219096.1.1_Dr70	ATCCBAA679	1	1	1	1	1	1	1	1	429	1	1	1	1	1	1	1	1	334	1	1	1	1	1	1	1	1	1	1	408	1	1	1	1	1	1	1	1	1	1	1	1	1	1	1	1	1	386
GENPAT	DS10935038-DT201110_2020.TE.219096.1.1_Dr80	ATCCBAA679	1	1	1	1	1	1	1	1	429	1	1	1	1	1	1	1	1	334	1	1	1	1	1	1	1	1	1	1	408	1	1	1	1	1	1	1	1	1	1	1	1	1	1	1	1	1	386
GENPAT	DS10935038-DT201110_2020.TE.219096.1.1_Dr90	ATCCBAA679	1	1	1	1	1	1	1	1	429	1	1	1	1	1	1	1	1	334	1	1	1	1	1	1	1	1	1	1	408	1	1	1	1	1	1	1	1	1	1	1	1	1	1	1	1	1	386
GENPAT	DS10935039-DT201110_2020.TE.219096.1.2_Dr100	ATCCBAA679	1	1	1	1	1	1	1	1	429	1	1	1	1	1	1	1	1	334	1	1	1	1	1	1	1	1	1	1	408	1	1	1	1	1	1	1	1	1	1	1	1	1	1	1	1	1	386
GENPAT	DS10935039-DT201110_2020.TE.219096.1.2_Dr10	ATCCBAA679	1	1	1	1	1	1	1	1	429	1	1	1	1	1	1	1	1	334	1	1	1	1	1	1	1	1	1	1	408	1	1	1	1	1	1	1	1	1	1	1	1	1	1	1	1	1	386
GENPAT	DS10935039-DT201110_2020.TE.219096.1.2_Dr20	ATCCBAA679	1	1	1	1	1	1	1	1	429	1	1	1	1	1	1	1	1	334	1	1	1	1	1	1	1	1	1	1	408	1	1	1	1	1	1	1	1	1	1	1	1	1	1	1	1	1	386
GENPAT	DS10935039-DT201110_2020.TE.219096.1.2_Dr30	ATCCBAA679	1	1	1	1	1	1	1	1	429	1	1	1	1	1	1	1	1	334	1	1	1	1	1	1	1	1	1	1	408	1	1	1	1	1	1	1	1	1	1	1	1	1	1	1	1	1	386
GENPAT	DS10935039-DT201110_2020.TE.219096.1.2_Dr40	ATCCBAA679	1	1	1	1	1	1	1	1	429	1	1	1	1	1	1	1	1	334	1	1	1	1	1	1	1	1	1	1	408	1	1	1	1	1	1	1	1	1	1	1	1	1	1	1	1	1	386
GENPAT	DS10935039-DT201110_2020.TE.219096.1.2_Dr50	ATCCBAA679	1	1	1	1	1	1	1	1	429	1	1	1	1	1	1	1	1	334	1	1	1	1	1	1	1	1	1	1	408	1	1	1	1	1	1	1	1	1	1	1	1	1	1	1	1	1	386
GENPAT	DS10935039-DT201110_2020.TE.219096.1.2_Dr60	ATCCBAA679	1	1	1	1	1	1	1	1	429	1	1	1	1	1	1	1	1	334	1	1	1	1	1	1	1	1	1	1	408	1	1	1	1	1	1	1	1	1	1	1	1	1	1	1	1	1	386
GENPAT	DS10935039-DT201110_2020.TE.219096.1.2_Dr70	ATCCBAA679	1	1	1	1	1	1	1	1	429	1	1	1	1	1	1	1	1	334	1	1	1	1	1	1	1	1	1	1	408	1	1	1	1	1	1	1	1	1	1	1	1	1	1	1	1	1	386
GENPAT	DS10935039-DT201110_2020.TE.219096.1.2_Dr80	ATCCBAA679	1	1	1	1	1	1	1	1	429	1	1	1	1	1	1	1	1	334	1	1	1	1	1	1	1	1	1	1	408	1	1	1	1	1	1	1	1	1	1	1	1	1	1	1	1	1	386
GENPAT	DS10935039-DT201110_2020.TE.219096.1.2_Dr90	ATCCBAA679	1	1	1	1	1	1	1	1	429	1	1	1	1	1	1	1	1	334	1	1	1	1	1	1	1	1	1	1	408	1	1	1	1	1	1	1	1	1	1	1	1	1	1	1	1	1	386
GENPAT	DS10935040-DT201110_2020.TE.219096.1.3_Dr100	ATCCBAA679	1	1	1	1	1	1	1	1	429	1	1	1	1	1	1	1	1	334	1	1	1	1	1	1	1	1	1	1	408	1	1	1	1	1	1	1	1	1	1	1	1	1	1	1	1	1	386
GENPAT	DS10935040-DT201110_2020.TE.219096.1.3_Dr10	ATCCBAA679	1	1	1	1	1	1	1	1	429	1	1	1	1	1	1	1	1	334	1	1	1	1	1	1	1	1	1	1	408	1	1	1	1	1	1	1	1	1	1	1	1	1	1	1	1	1	386
GENPAT	DS10935040-DT201110_2020.TE.219096.1.3_Dr20	ATCCBAA679	1	1	1	1	1	1	1	1	429	1	1	1	1	1	1	1	1	334	1	1	1	1	1	1	1	1	1	1	408	1	1	1	1	1	1	1	1	1	1	1	1	1	1	1	1	1	386
GENPAT	DS10935040-DT201110_2020.TE.219096.1.3_Dr30	ATCCBAA679	1	1	1	1	1	1	1	1	429	1	1	1	1	1	1	1	1	334	1	1	1	1	1	1	1	1	1	1	408	1	1	1	1	1	1	1	1	1	1	1	1	1	1	1	1	1	386
GENPAT	DS10935040-DT201110_2020.TE.219096.1.3_Dr40	ATCCBAA679	1	1	1	1	1	1	1	1	429	1	1	1	1	1	1	1	1	334	1	1	1	1	1	1	1	1	1	1	408	1	1	1	1	1	1	1	1	1	1	1	1	1	1	1	1	1	386
GENPAT	DS10935040-DT201110_2020.TE.219096.1.3_Dr50	ATCCBAA679	1	1	1	1	1	1	1	1	429	1	1	1	1	1	1	1	1	334	1	1	1	1	1	1	1	1	1	1	408	1	1	1	1	1	1	1	1	1	1	1	1	1	1	1	1	1	386
GENPAT	DS10935040-DT201110_2020.TE.219096.1.3_Dr60	ATCCBAA679	1	1	1	1	1	1	1	1	429	1	1	1	1	1	1	1	1	334	1	1	1	1	1	1	1	1	1	1	408	1	1	1	1	1	1	1	1	1	1	1	1	1	1	1	1	1	386
GENPAT	DS10935040-DT201110_2020.TE.219096.1.3_Dr70	ATCCBAA679	1	1	1	1	1	1	1	1	429	1	1	1	1	1	1	1	1	334	1	1	1	1	1	1	1	1	1	1	408	1	1	1	1	1	1	1	1	1	1	1	1	1	1	1	1	1	386
GENPAT	DS10935040-DT201110_2020.TE.219096.1.3_Dr80	ATCCBAA679	1	1	1	1	1	1	1	1	429	1	1	1	1	1	1	1	1	334	1	1	1	1	1	1	1	1	1	1	408	1	1	1	1	1	1	1	1	1	1	1	1	1	1	1	1	1	386
GENPAT	DS10935040-DT201110_2020.TE.219096.1.3_Dr90	ATCCBAA679	1	1	1	1	1	1	1	1	429	1	1	1	1	1	1	1	1	334	1	1	1	1	1	1	1	1	1	1	408	1	1	1	1	1	1	1	1	1	1	1	1	1	1	1	1	1	386
GENPAT	DS10935041-DT201110_2020.TE.219096.1.4_Dr100	ATCCBAA679	1	1	1	1	1	1	1	1	429	1	1	1	1	1	1	1	1	334	1	1	1	1	1	1	1	1	1	1	408	1	1	1	1	1	1	1	1	1	1	1	1	1	1	1	1	1	386
GENPAT	DS10935041-DT201110_2020.TE.219096.1.4_Dr10	ATCCBAA679	1	1	1	1	1	1	1	1	429	1	1	1	1	1	1	1	1	334	1	1	1	1	1	1	1	1	1	1	408	1	1	1	1	1	1	1	1	1	1	1	1	1	1	1	1	1	386
GENPAT	DS10935041-DT201110_2020.TE.219096.1.4_Dr20	ATCCBAA679	1	1	1	1	1	1	1	1	429	1	1	1	1	1	1	1	1	334	1	1	1	1	1	1	1	1	1	1	408	1	1	1	1	1	1	1	1	1	1	1	1	1	1	1	1	1	386
GENPAT	DS10935041-DT201110_2020.TE.219096.1.4_Dr30	ATCCBAA679	1	1	1	1	1	1	1	1	429	1	1	1	1	1	1	1	1	334	1	1	1	1	1	1	1	1	1	1	408	1	1	1	1	1	1	1	1	1	1	1	1	1	1	1	1	1	386
GENPAT	DS10935041-DT201110_2020.TE.219096.1.4_Dr40	ATCCBAA679	1	1	1	1	1	1	1	1	429	1	1	1	1	1	1	1	1	334	1	1	1	1	1	1	1	1	1	1	408	1	1	1	1	1	1	1	1	1	1	1	1	1	1	1	1	1	386
GENPAT	DS10935041-DT201110_2020.TE.219096.1.4_Dr50	ATCCBAA679	1	1	1	1	1	1	1	1	429	1	1	1	1	1	1	1	1	334	1	1	1	1	1	1	1	1	1	1	408	1	1	1	1	1	1	1	1	1	1	1	1	1	1	1	1	1	386
GENPAT	DS10935041-DT201110_2020.TE.219096.1.4_Dr60	ATCCBAA679	1	1	1	1	1	1	1	1	429	1	1	1	1	1	1	1	1	334	1	1	1	1	1	1	1	1	1	1	408	1	1	1	1	1	1	1	1	1	1	1	1	1	1	1	1	1	386
GENPAT	DS10935041-DT201110_2020.TE.219096.1.4_Dr70	ATCCBAA679	1	1	1	1	1	1	1	1	429	1	1	1	1	1	1	1	1	334	1	1	1	1	1	1	1	1	1	1	408	1	1	1	1	1	1	1	1	1	1	1	1	1	1	1	1	1	386
GENPAT	DS10935041-DT201110_2020.TE.219096.1.4_Dr80	ATCCBAA679	1	1	1	1	1	1	1	1	429	1	1	1	1	1	1	1	1	334	1	1	1	1	1	1	1	1	1	1	408	1	1	1	1	1	1	1	1	1	1	1	1	1	1	1	1	1	386
GENPAT	DS10935041-DT201110_2020.TE.219096.1.4_Dr90	ATCCBAA679	1	1	1	1	1	1	1	1	429	1	1	1	1	1	1	1	1	334	1	1	1	1	1	1	1	1	1	1	408	1	1	1	1	1	1	1	1	1	1	1	1	1	1	1	1	1	386
GENPAT	DS10935042-DT201110_2020.TE.219096.1.5_Dr100	ATCCBAA679	1	1	1	1	1	1	1	1	429	1	1	1	1	1	1	1	1	334	1	1	1	1	1	1	1	1	1	1	408	1	1	1	1	1	1	1	1	1	1	1	1	1	1	1	1	1	386
GENPAT	DS10935042-DT201110_2020.TE.219096.1.5_Dr10	ATCCBAA679	1	1	1	1	1	1	1	1	429	1	1	1	1	1	1	1	1	334	1	1	1	1	1	1	1	1	1	1	408	1	1	1	1	1	1	1	1	1	1	1	1	1	1	1	1	1	386
GENPAT	DS10935042-DT201110_2020.TE.219096.1.5_Dr20	ATCCBAA679	1	1	1	1	1	1	1	1	429	1	1	1	1	1	1	1	1	334	1	1	1	1	1	1	1	1	1	1	408	1	1	1	1	1	1	1	1	1	1	1	1	1	1	1	1	1	386
GENPAT	DS10935042-DT201110_2020.TE.219096.1.5_Dr30	ATCCBAA679	1	1	1	1	1	1	1	1	429	1	1	1	1	1	1	1	1	334	1	1	1	1	1	1	1	1	1	1	408	1	1	1	1	1	1	1	1	1	1	1	1	1	1	1	1	1	386
GENPAT	DS10935042-DT201110_2020.TE.219096.1.5_Dr40	ATCCBAA679	1	1	1	1	1	1	1	1	429	1	1	1	1	1	1	1	1	334	1	1	1	1	1	1	1	1	1	1	408	1	1	1	1	1	1	1	1	1	1	1	1	1	1	1	1	1	386
GENPAT	DS10935042-DT201110_2020.TE.219096.1.5_Dr50	ATCCBAA679	1	1	1	1	1	1	1	1	429	1	1	1	1	1	1	1	1	334	1	1	1	1	1	1	1	1	1	1	408	1	1	1	1	1	1	1	1	1	1	1	1	1	1	1	1	1	386
GENPAT	DS10935042-DT201110_2020.TE.219096.1.5_Dr60	ATCCBAA679	1	1	1	1	1	1	1	1	429	1	1	1	1	1	1	1	1	334	1	1	1	1	1	1	1	1	1	1	408	1	1	1	1	1	1	1	1	1	1	1	1	1	1	1	1	1	386
GENPAT	DS10935042-DT201110_2020.TE.219096.1.5_Dr70	ATCCBAA679	1	1	1	1	1	1	1	1	429	1	1	1	1	1	1	1	1	334	1	1	1	1	1	1	1	1	1	1	408	1	1	1	1	1	1	1	1	1	1	1	1	1	1	1	1	1	386
GENPAT	DS10935042-DT201110_2020.TE.219096.1.5_Dr80	ATCCBAA679	1	1	1	1	1	1	1	1	429	1	1	1	1	1	1	1	1	334	1	1	1	1	1	1	1	1	1	1	408	1	1	1	1	1	1	1	1	1	1	1	1	1	1	1	1	1	386
GENPAT	DS10935042-DT201110_2020.TE.219096.1.5_Dr90	ATCCBAA679	1	1	1	1	1	1	1	1	429	1	1	1	1	1	1	1	1	334	1	1	1	1	1	1	1	1	1	1	408	1	1	1	1	1	1	1	1	1	1	1	1	1	1	1	1	1	386
GENPAT	DS10935043-DT201110_2020.TE.219096.1.6_Dr100	ATCCBAA679	1	1	1	1	1	1	1	1	429	1	1	1	1	1	1	1	1	334	1	1	1	1	1	1	1	1	1	1	408	1	1	1	1	1	1	1	1	1	1	1	1	1	1	1	1	1	386
GENPAT	DS10935043-DT201110_2020.TE.219096.1.6_Dr10	ATCCBAA679	1	1	1	1	1	1	1	1	429	1	1	1	1	1	1	1	1	334	1	1	1	1	1	1	1	1	1	1	408	1	1	1	1	1	1	1	1	1	1	1	1	1	1	1	1	1	386
GENPAT	DS10935043-DT201110_2020.TE.219096.1.6_Dr20	ATCCBAA679	1	1	1	1	1	1	1	1	429	1	1	1	1	1	1	1	1	334	1	1	1	1	1	1	1	1	1	1	408	1	1	1	1	1	1	1	1	1	1	1	1	1	1	1	1	1	386
GENPAT	DS10935043-DT201110_2020.TE.219096.1.6_Dr30	ATCCBAA679	1	1	1	1	1	1	1	1	429	1	1	1	1	1	1	1	1	334	1	1	1	1	1	1	1	1	1	1	408	1	1	1	1	1	1	1	1	1	1	1	1	1	1	1	1	1	386
GENPAT	DS10935043-DT201110_2020.TE.219096.1.6_Dr40	ATCCBAA679	1	1	1	1	1	1	1	1	429	1	1	1	1	1	1	1	1	334	1	1	1	1	1	1	1	1	1	1	408	1	1	1	1	1	1	1	1	1	1	1	1	1	1	1	1	1	386
GENPAT	DS10935043-DT201110_2020.TE.219096.1.6_Dr50	ATCCBAA679	1	1	1	1	1	1	1	1	429	1	1	1	1	1	1	1	1	334	1	1	1	1	1	1	1	1	1	1	408	1	1	1	1	1	1	1	1	1	1	1	1	1	1	1	1	1	386
GENPAT	DS10935043-DT201110_2020.TE.219096.1.6_Dr60	ATCCBAA679	1	1	1	1	1	1	1	1	429	1	1	1	1	1	1	1	1	334	1	1	1	1	1	1	1	1	1	1	408	1	1	1	1	1	1	1	1	1	1	1	1	1	1	1	1	1	386
GENPAT	DS10935043-DT201110_2020.TE.219096.1.6_Dr70	ATCCBAA679	1	1	1	1	1	1	1	1	429	1	1	1	1	1	1	1	1	334	1	1	1	1	1	1	1	1	1	1	408	1	1	1	1	1	1	1	1	1	1	1	1	1	1	1	1	1	386
GENPAT	DS10935043-DT201110_2020.TE.219096.1.6_Dr80	ATCCBAA679	1	1	1	1	1	1	1	1	429	1	1	1	1	1	1	1	1	334	1	1	1	1	1	1	1	1	1	1	408	1	1	1	1	1	1	1	1	1	1	1	1	1	1	1	1	1	386
GENPAT	DS10935043-DT201110_2020.TE.219096.1.6_Dr90	ATCCBAA679	1	1	1	1	1	1	1	1	429	1	1	1	1	1	1	1	1	334	1	1	1	1	1	1	1	1	1	1	408	1	1	1	1	1	1	1	1	1	1	1	1	1	1	1	1	1	386
GENPAT	DS10935048-DT201110_2020.TE.219105.1.1_Dr100	ATCC19114	10	13	15	18	17	12	11	16	427	10	9	17	14	10	13	9	12	332	10	12	15	6	12	15	17	13	11	5	406	2	1	8	9	3	16	12	18	17	4	19	5	16	12	14	407	4	384
GENPAT	DS10935048-DT201110_2020.TE.219105.1.1_Dr10	ATCC19114	10	13	15	18	17	12	11	16	427	10	9	17	14	10	13	9	12	332	10	12	15	6	12	15	17	13	11	5	406	2	1	8	9	3	16	12	18	17	4	19	5	16	12	14	407	4	384
GENPAT	DS10935048-DT201110_2020.TE.219105.1.1_Dr20	ATCC19114	10	13	15	18	17	12	11	16	427	10	9	17	14	10	13	9	12	332	10	12	15	6	12	15	17	13	11	5	406	2	1	8	9	3	16	12	18	17	4	19	5	16	12	14	407	4	384
GENPAT	DS10935048-DT201110_2020.TE.219105.1.1_Dr30	ATCC19114	10	13	15	18	17	12	11	16	427	10	9	17	14	10	13	9	12	332	10	12	15	6	12	15	17	13	11	5	406	2	1	8	9	3	16	12	18	17	4	19	5	16	12	14	407	4	384
GENPAT	DS10935048-DT201110_2020.TE.219105.1.1_Dr40	ATCC19114	10	13	15	18	17	12	11	16	427	10	9	17	14	10	13	9	12	332	10	12	15	6	12	15	17	13	11	5	406	2	1	8	9	3	16	12	18	17	4	19	5	16	12	14	407	4	384
GENPAT	DS10935048-DT201110_2020.TE.219105.1.1_Dr50	ATCC19114	10	13	15	18	17	12	11	16	427	10	9	17	14	10	13	9	12	332	10	12	15	6	12	15	17	13	11	5	406	2	1	8	9	3	16	12	18	17	4	19	5	16	12	14	407	4	384
GENPAT	DS10935048-DT201110_2020.TE.219105.1.1_Dr60	ATCC19114	10	13	15	18	17	12	11	16	427	10	9	17	14	10	13	9	12	332	10	12	15	6	12	15	17	13	11	5	406	2	1	8	9	3	16	12	18	17	4	19	5	16	12	14	407	4	384
GENPAT	DS10935048-DT201110_2020.TE.219105.1.1_Dr70	ATCC19114	10	13	15	18	17	12	11	16	427	10	9	17	14	10	13	9	12	332	10	12	15	6	12	15	17	13	11	5	406	2	1	8	9	3	16	12	18	17	4	19	5	16	12	14	407	4	384
GENPAT	DS10935048-DT201110_2020.TE.219105.1.1_Dr80	ATCC19114	10	13	15	18	17	12	11	16	427	10	9	17	14	10	13	9	12	332	10	12	15	6	12	15	17	13	11	5	406	2	1	8	9	3	16	12	18	17	4	19	5	16	12	14	407	4	384
GENPAT	DS10935048-DT201110_2020.TE.219105.1.1_Dr90	ATCC19114	10	13	15	18	17	12	11	16	427	10	9	17	14	10	13	9	12	332	10	12	15	6	12	15	17	13	11	5	406	2	1	8	9	3	16	12	18	17	4	19	5	16	12	14	407	4	384
GENPAT	DS10935049-DT201110_2020.TE.219105.1.2_Dr100	ATCC19114	10	13	15	18	17	12	11	16	427	10	9	17	14	10	13	9	12	332	10	12	15	6	12	15	17	13	11	5	406	2	1	8	9	3	16	12	18	17	4	19	5	16	12	14	407	4	384
GENPAT	DS10935049-DT201110_2020.TE.219105.1.2_Dr10	ATCC19114	10	13	15	18	17	12	11	16	427	10	9	17	14	10	13	9	12	332	10	12	15	6	12	15	17	13	11	5	406	2	1	8	9	3	16	12	18	17	4	19	5	16	12	14	407	4	384
GENPAT	DS10935049-DT201110_2020.TE.219105.1.2_Dr20	ATCC19114	10	13	15	18	17	12	11	16	427	10	9	17	14	10	13	9	12	332	10	12	15	6	12	15	17	13	11	5	406	2	1	8	9	3	16	12	18	17	4	19	5	16	12	14	407	4	384
GENPAT	DS10935049-DT201110_2020.TE.219105.1.2_Dr30	ATCC19114	10	13	15	18	17	12	11	16	427	10	9	17	14	10	13	9	12	332	10	12	15	6	12	15	17	13	11	5	406	2	1	8	9	3	16	12	18	17	4	19	5	16	12	14	407	4	384
GENPAT	DS10935049-DT201110_2020.TE.219105.1.2_Dr40	ATCC19114	10	13	15	18	17	12	11	16	427	10	9	17	14	10	13	9	12	332	10	12	15	6	12	15	17	13	11	5	406	2	1	8	9	3	16	12	18	17	4	19	5	16	12	14	407	4	384
GENPAT	DS10935049-DT201110_2020.TE.219105.1.2_Dr50	ATCC19114	10	13	15	18	17	12	11	16	427	10	9	17	14	10	13	9	12	332	10	12	15	6	12	15	17	13	11	5	406	2	1	8	9	3	16	12	18	17	4	19	5	16	12	14	407	4	384
GENPAT	DS10935049-DT201110_2020.TE.219105.1.2_Dr60	ATCC19114	10	13	15	18	17	12	11	16	427	10	9	17	14	10	13	9	12	332	10	12	15	6	12	15	17	13	11	5	406	2	1	8	9	3	16	12	18	17	4	19	5	16	12	14	407	4	384
GENPAT	DS10935049-DT201110_2020.TE.219105.1.2_Dr70	ATCC19114	10	13	15	18	17	12	11	16	427	10	9	17	14	10	13	9	12	332	10	12	15	6	12	15	17	13	11	5	406	2	1	8	9	3	16	12	18	17	4	19	5	16	12	14	407	4	384
GENPAT	DS10935049-DT201110_2020.TE.219105.1.2_Dr80	ATCC19114	10	13	15	18	17	12	11	16	427	10	9	17	14	10	13	9	12	332	10	12	15	6	12	15	17	13	11	5	406	2	1	8	9	3	16	12	18	17	4	19	5	16	12	14	407	4	384
GENPAT	DS10935049-DT201110_2020.TE.219105.1.2_Dr90	ATCC19114	10	13	15	18	17	12	11	16	427	10	9	17	14	10	13	9	12	332	10	12	15	6	12	15	17	13	11	5	406	2	1	8	9	3	16	12	18	17	4	19	5	16	12	14	407	4	384
GENPAT	DS10935050-DT201110_2020.TE.219105.1.3_Dr100	ATCC19114	10	13	15	18	17	12	11	16	427	10	9	17	14	10	13	9	12	332	10	12	15	6	12	15	17	13	11	5	406	2	1	8	9	3	16	12	18	17	4	19	5	16	12	14	407	4	384
GENPAT	DS10935050-DT201110_2020.TE.219105.1.3_Dr10	ATCC19114	10	13	15	18	17	12	11	16	427	10	9	17	14	10	13	9	12	332	10	12	15	6	12	15	17	13	11	5	406	2	1	8	9	3	16	12	18	17	4	19	5	16	12	14	407	4	384
GENPAT	DS10935050-DT201110_2020.TE.219105.1.3_Dr20	ATCC19114	10	13	15	18	17	12	11	16	427	10	9	17	14	10	13	9	12	332	10	12	15	6	12	15	17	13	11	5	406	2	1	8	9	3	16	12	18	17	4	19	5	16	12	14	407	4	384
GENPAT	DS10935050-DT201110_2020.TE.219105.1.3_Dr30	ATCC19114	10	13	15	18	17	12	11	16	427	10	9	17	14	10	13	9	12	332	10	12	15	6	12	15	17	13	11	5	406	2	1	8	9	3	16	12	18	17	4	19	5	16	12	14	407	4	384
GENPAT	DS10935050-DT201110_2020.TE.219105.1.3_Dr40	ATCC19114	10	13	15	18	17	12	11	16	427	10	9	17	14	10	13	9	12	332	10	12	15	6	12	15	17	13	11	5	406	2	1	8	9	3	16	12	18	17	4	19	5	16	12	14	407	4	384
GENPAT	DS10935050-DT201110_2020.TE.219105.1.3_Dr50	ATCC19114	10	13	15	18	17	12	11	16	427	10	9	17	14	10	13	9	12	332	10	12	15	6	12	15	17	13	11	5	406	2	1	8	9	3	16	12	18	17	4	19	5	16	12	14	407	4	384
GENPAT	DS10935050-DT201110_2020.TE.219105.1.3_Dr60	ATCC19114	10	13	15	18	17	12	11	16	427	10	9	17	14	10	13	9	12	332	10	12	15	6	12	15	17	13	11	5	406	2	1	8	9	3	16	12	18	17	4	19	5	16	12	14	407	4	384
GENPAT	DS10935050-DT201110_2020.TE.219105.1.3_Dr70	ATCC19114	10	13	15	18	17	12	11	16	427	10	9	17	14	10	13	9	12	332	10	12	15	6	12	15	17	13	11	5	406	2	1	8	9	3	16	12	18	17	4	19	5	16	12	14	407	4	384
GENPAT	DS10935050-DT201110_2020.TE.219105.1.3_Dr80	ATCC19114	10	13	15	18	17	12	11	16	427	10	9	17	14	10	13	9	12	332	10	12	15	6	12	15	17	13	11	5	406	2	1	8	9	3	16	12	18	17	4	19	5	16	12	14	407	4	384
GENPAT	DS10935050-DT201110_2020.TE.219105.1.3_Dr90	ATCC19114	10	13	15	18	17	12	11	16	427	10	9	17	14	10	13	9	12	332	10	12	15	6	12	15	17	13	11	5	406	2	1	8	9	3	16	12	18	17	4	19	5	16	12	14	407	4	384
GENPAT	DS10935051-DT201110_2020.TE.219105.1.4_Dr100	ATCC19114	10	13	15	18	17	12	11	16	427	10	9	17	14	10	13	9	12	332	10	12	15	6	12	15	17	13	11	5	406	2	1	8	9	3	16	12	18	17	4	19	5	16	12	14	407	4	384
GENPAT	DS10935051-DT201110_2020.TE.219105.1.4_Dr10	ATCC19114	10	13	15	18	17	12	11	16	427	10	9	17	14	10	13	9	12	332	10	12	15	6	12	15	17	13	11	5	406	2	1	8	9	3	16	12	18	17	4	19	5	16	12	14	407	4	384
GENPAT	DS10935051-DT201110_2020.TE.219105.1.4_Dr20	ATCC19114	10	13	15	18	17	12	11	16	427	10	9	17	14	10	13	9	12	332	10	12	15	6	12	15	17	13	11	5	406	2	1	8	9	3	16	12	18	17	4	19	5	16	12	14	407	4	384
GENPAT	DS10935051-DT201110_2020.TE.219105.1.4_Dr30	ATCC19114	10	13	15	18	17	12	11	16	427	10	9	17	14	10	13	9	12	332	10	12	15	6	12	15	17	13	11	5	406	2	1	8	9	3	16	12	18	17	4	19	5	16	12	14	407	4	384
GENPAT	DS10935051-DT201110_2020.TE.219105.1.4_Dr40	ATCC19114	10	13	15	18	17	12	11	16	427	10	9	17	14	10	13	9	12	332	10	12	15	6	12	15	17	13	11	5	406	2	1	8	9	3	16	12	18	17	4	19	5	16	12	14	407	4	384
GENPAT	DS10935051-DT201110_2020.TE.219105.1.4_Dr50	ATCC19114	10	13	15	18	17	12	11	16	427	10	9	17	14	10	13	9	12	332	10	12	15	6	12	15	17	13	11	5	406	2	1	8	9	3	16	12	18	17	4	19	5	16	12	14	407	4	384
GENPAT	DS10935051-DT201110_2020.TE.219105.1.4_Dr60	ATCC19114	10	13	15	18	17	12	11	16	427	10	9	17	14	10	13	9	12	332	10	12	15	6	12	15	17	13	11	5	406	2	1	8	9	3	16	12	18	17	4	19	5	16	12	14	407	4	384
GENPAT	DS10935051-DT201110_2020.TE.219105.1.4_Dr70	ATCC19114	10	13	15	18	17	12	11	16	427	10	9	17	14	10	13	9	12	332	10	12	15	6	12	15	17	13	11	5	406	2	1	8	9	3	16	12	18	17	4	19	5	16	12	14	407	4	384
GENPAT	DS10935051-DT201110_2020.TE.219105.1.4_Dr80	ATCC19114	10	13	15	18	17	12	11	16	427	10	9	17	14	10	13	9	12	332	10	12	15	6	12	15	17	13	11	5	406	2	1	8	9	3	16	12	18	17	4	19	5	16	12	14	407	4	384
GENPAT	DS10935051-DT201110_2020.TE.219105.1.4_Dr90	ATCC19114	10	13	15	18	17	12	11	16	427	10	9	17	14	10	13	9	12	332	10	12	15	6	12	15	17	13	11	5	406	2	1	8	9	3	16	12	18	17	4	19	5	16	12	14	407	4	384
GENPAT	DS10935052-DT201110_2020.TE.219105.1.5_Dr100	ATCC19114	10	13	15	18	17	12	11	16	427	10	9	17	14	10	13	9	12	332	10	12	15	6	12	15	17	13	11	5	406	2	1	8	9	3	16	12	18	17	4	19	5	16	12	14	407	4	384
GENPAT	DS10935052-DT201110_2020.TE.219105.1.5_Dr10	ATCC19114	10	13	15	18	17	12	11	16	427	10	9	17	14	10	13	9	12	332	10	12	15	6	12	15	17	13	11	5	406	2	1	8	9	3	16	12	18	17	4	19	5	16	12	14	407	4	384
GENPAT	DS10935052-DT201110_2020.TE.219105.1.5_Dr20	ATCC19114	10	13	15	18	17	12	11	16	427	10	9	17	14	10	13	9	12	332	10	12	15	6	12	15	17	13	11	5	406	2	1	8	9	3	16	12	18	17	4	19	5	16	12	14	407	4	384
GENPAT	DS10935052-DT201110_2020.TE.219105.1.5_Dr30	ATCC19114	10	13	15	18	17	12	11	16	427	10	9	17	14	10	13	9	12	332	10	12	15	6	12	15	17	13	11	5	406	2	1	8	9	3	16	12	18	17	4	19	5	16	12	14	407	4	384
GENPAT	DS10935052-DT201110_2020.TE.219105.1.5_Dr40	ATCC19114	10	13	15	18	17	12	11	16	427	10	9	17	14	10	13	9	12	332	10	12	15	6	12	15	17	13	11	5	406	2	1	8	9	3	16	12	18	17	4	19	5	16	12	14	407	4	384
GENPAT	DS10935052-DT201110_2020.TE.219105.1.5_Dr50	ATCC19114	10	13	15	18	17	12	11	16	427	10	9	17	14	10	13	9	12	332	10	12	15	6	12	15	17	13	11	5	406	2	1	8	9	3	16	12	18	17	4	19	5	16	12	14	407	4	384
GENPAT	DS10935052-DT201110_2020.TE.219105.1.5_Dr60	ATCC19114	10	13	15	18	17	12	11	16	427	10	9	17	14	10	13	9	12	332	10	12	15	6	12	15	17	13	11	5	406	2	1	8	9	3	16	12	18	17	4	19	5	16	12	14	407	4	384
GENPAT	DS10935052-DT201110_2020.TE.219105.1.5_Dr70	ATCC19114	10	13	15	18	17	12	11	16	427	10	9	17	14	10	13	9	12	332	10	12	15	6	12	15	17	13	11	5	406	2	1	8	9	3	16	12	18	17	4	19	5	16	12	14	407	4	384
GENPAT	DS10935052-DT201110_2020.TE.219105.1.5_Dr80	ATCC19114	10	13	15	18	17	12	11	16	427	10	9	17	14	10	13	9	12	332	10	12	15	6	12	15	17	13	11	5	406	2	1	8	9	3	16	12	18	17	4	19	5	16	12	14	407	4	384
GENPAT	DS10935052-DT201110_2020.TE.219105.1.5_Dr90	ATCC19114	10	13	15	18	17	12	11	16	427	10	9	17	14	10	13	9	12	332	10	12	15	6	12	15	17	13	11	5	406	2	1	8	9	3	16	12	18	17	4	19	5	16	12	14	407	4	384
GENPAT	DS10935053-DT201110_2020.TE.219105.1.6_Dr100	ATCC19114	10	13	15	18	17	12	11	16	427	10	9	17	14	10	13	9	12	332	10	12	15	6	12	15	17	13	11	5	406	2	1	8	9	3	16	12	18	17	4	19	5	16	12	14	407	4	384
GENPAT	DS10935053-DT201110_2020.TE.219105.1.6_Dr10	ATCC19114	10	13	15	18	17	12	11	16	427	10	9	17	14	10	13	9	12	332	10	12	15	6	12	15	17	13	11	5	406	2	1	8	9	3	16	12	18	17	4	19	5	16	12	14	407	4	384
GENPAT	DS10935053-DT201110_2020.TE.219105.1.6_Dr20	ATCC19114	10	13	15	18	17	12	11	16	427	10	9	17	14	10	13	9	12	332	10	12	15	6	12	15	17	13	11	5	406	2	1	8	9	3	16	12	18	17	4	19	5	16	12	14	407	4	384
GENPAT	DS10935053-DT201110_2020.TE.219105.1.6_Dr30	ATCC19114	10	13	15	18	17	12	11	16	427	10	9	17	14	10	13	9	12	332	10	12	15	6	12	15	17	13	11	5	406	2	1	8	9	3	16	12	18	17	4	19	5	16	12	14	407	4	384
GENPAT	DS10935053-DT201110_2020.TE.219105.1.6_Dr40	ATCC19114	10	13	15	18	17	12	11	16	427	10	9	17	14	10	13	9	12	332	10	12	15	6	12	15	17	13	11	5	406	2	1	8	9	3	16	12	18	17	4	19	5	16	12	14	407	4	384
GENPAT	DS10935053-DT201110_2020.TE.219105.1.6_Dr50	ATCC19114	10	13	15	18	17	12	11	16	427	10	9	17	14	10	13	9	12	332	10	12	15	6	12	15	17	13	11	5	406	2	1	8	9	3	16	12	18	17	4	19	5	16	12	14	407	4	384
GENPAT	DS10935053-DT201110_2020.TE.219105.1.6_Dr60	ATCC19114	10	13	15	18	17	12	11	16	427	10	9	17	14	10	13	9	12	332	10	12	15	6	12	15	17	13	11	5	406	2	1	8	9	3	16	12	18	17	4	19	5	16	12	14	407	4	384
GENPAT	DS10935053-DT201110_2020.TE.219105.1.6_Dr70	ATCC19114	10	13	15	18	17	12	11	16	427	10	9	17	14	10	13	9	12	332	10	12	15	6	12	15	17	13	11	5	406	2	1	8	9	3	16	12	18	17	4	19	5	16	12	14	407	4	384
GENPAT	DS10935053-DT201110_2020.TE.219105.1.6_Dr80	ATCC19114	10	13	15	18	17	12	11	16	427	10	9	17	14	10	13	9	12	332	10	12	15	6	12	15	17	13	11	5	406	2	1	8	9	3	16	12	18	17	4	19	5	16	12	14	407	4	384
GENPAT	DS10935053-DT201110_2020.TE.219105.1.6_Dr90	ATCC19114	10	13	15	18	17	12	11	16	427	10	9	17	14	10	13	9	12	332	10	12	15	6	12	15	17	13	11	5	406	2	1	8	9	3	16	12	18	17	4	19	5	16	12	14	407	4	384
GENPAT	DS10935054-DT201110_2020.TE.219109.1.1_Dr100	ATCC19115	2	2	11	15	14	9	8	12	428	2	2	14	11	7	11	2	8	333	2	3	12	2	46	13	14	3	2	2	407	1	1	2	2	2	12	9	14	2	5	16	2	13	2	12	2	2	385
GENPAT	DS10935054-DT201110_2020.TE.219109.1.1_Dr10	ATCC19115	2	2	11	15	14	9	8	12	428	2	2	14	11	7	11	NULL	8	333	2	3	12	2	46	13	14	3	2	2	407	1	1	2	2	2	12	9	14	2	5	16	2	13	2	12	2	2	385
GENPAT	DS10935054-DT201110_2020.TE.219109.1.1_Dr20	ATCC19115	2	2	11	15	14	9	8	12	428	2	2	14	11	7	11	2	8	333	2	3	12	2	46	13	14	3	2	2	407	1	1	2	2	2	12	9	14	2	5	16	2	13	2	12	2	2	385
GENPAT	DS10935054-DT201110_2020.TE.219109.1.1_Dr30	ATCC19115	2	2	11	15	14	9	8	12	428	2	2	14	11	7	11	2	8	333	2	3	12	2	46	13	14	3	2	2	407	1	1	2	2	2	12	9	14	2	5	16	2	13	2	12	2	2	385
GENPAT	DS10935054-DT201110_2020.TE.219109.1.1_Dr40	ATCC19115	2	2	11	15	14	9	8	12	428	2	2	14	11	7	11	2	8	333	2	3	12	2	46	13	14	3	2	2	407	1	1	2	2	2	12	9	14	2	5	16	2	13	2	12	2	2	385
GENPAT	DS10935054-DT201110_2020.TE.219109.1.1_Dr50	ATCC19115	2	2	11	15	14	9	8	12	428	2	2	14	11	7	11	2	8	333	2	3	12	2	46	13	14	3	2	2	407	1	1	2	2	2	12	9	14	2	5	16	2	13	2	12	2	2	385
GENPAT	DS10935054-DT201110_2020.TE.219109.1.1_Dr60	ATCC19115	2	2	11	15	14	9	8	12	428	2	2	14	11	7	11	2	8	333	2	3	12	2	46	13	14	3	2	2	407	1	1	2	2	2	12	9	14	2	5	16	2	13	2	12	2	2	385
GENPAT	DS10935054-DT201110_2020.TE.219109.1.1_Dr70	ATCC19115	2	2	11	15	14	9	8	12	428	2	2	14	11	7	11	2	8	333	2	3	12	2	46	13	14	3	2	2	407	1	1	2	2	2	12	9	14	2	5	16	2	13	2	12	2	2	385
GENPAT	DS10935054-DT201110_2020.TE.219109.1.1_Dr80	ATCC19115	2	2	11	15	14	9	8	12	428	2	2	14	11	7	11	2	8	333	2	3	12	2	46	13	14	3	2	2	407	1	1	2	2	2	12	9	14	2	5	16	2	13	2	12	2	2	385
GENPAT	DS10935054-DT201110_2020.TE.219109.1.1_Dr90	ATCC19115	2	2	11	15	14	9	8	12	428	2	2	14	11	7	11	2	8	333	2	3	12	2	46	13	14	3	2	2	407	1	1	2	2	2	12	9	14	2	5	16	2	13	2	12	2	2	385
GENPAT	DS10935055-DT201110_2020.TE.219109.1.2_Dr100	ATCC19115	2	2	11	15	14	9	8	12	428	2	2	14	11	7	11	2	8	333	2	3	12	2	46	13	14	3	2	2	407	1	1	2	2	2	12	9	14	2	5	16	2	13	2	12	2	2	385
GENPAT	DS10935055-DT201110_2020.TE.219109.1.2_Dr10	ATCC19115	2	2	11	15	14	9	8	12	428	2	2	14	11	7	11	2	8	333	2	3	12	2	46	13	14	3	2	2	407	1	1	2	2	2	12	9	14	2	5	16	2	13	2	12	2	2	385
GENPAT	DS10935055-DT201110_2020.TE.219109.1.2_Dr20	ATCC19115	2	2	11	15	14	9	8	12	428	2	2	14	11	7	11	2	8	333	2	3	12	2	46	13	14	3	2	2	407	1	1	2	2	2	12	9	14	2	5	16	2	13	2	12	2	2	385
GENPAT	DS10935055-DT201110_2020.TE.219109.1.2_Dr30	ATCC19115	2	2	11	15	14	9	8	12	428	2	2	14	11	7	11	2	8	333	2	3	12	2	46	13	14	3	2	2	407	1	1	2	2	2	12	9	14	2	5	16	2	13	2	12	2	2	385
GENPAT	DS10935055-DT201110_2020.TE.219109.1.2_Dr40	ATCC19115	2	2	11	15	14	9	8	12	428	2	2	14	11	7	11	2	8	333	2	3	12	2	46	13	14	3	2	2	407	1	1	2	2	2	12	9	14	2	5	16	2	13	2	12	2	2	385
GENPAT	DS10935055-DT201110_2020.TE.219109.1.2_Dr50	ATCC19115	2	2	11	15	14	9	8	12	428	2	2	14	11	7	11	2	8	333	2	3	12	2	46	13	14	3	2	2	407	1	1	2	2	2	12	9	14	2	5	16	2	13	2	12	2	2	385
GENPAT	DS10935055-DT201110_2020.TE.219109.1.2_Dr60	ATCC19115	2	2	11	15	14	9	8	12	428	2	2	14	11	7	11	2	8	333	2	3	12	2	46	13	14	3	2	2	407	1	1	2	2	2	12	9	14	2	5	16	2	13	2	12	2	2	385
GENPAT	DS10935055-DT201110_2020.TE.219109.1.2_Dr70	ATCC19115	2	2	11	15	14	9	8	12	428	2	2	14	11	7	11	2	8	333	2	3	12	2	46	13	14	3	2	2	407	1	1	2	2	2	12	9	14	2	5	16	2	13	2	12	2	2	385
GENPAT	DS10935055-DT201110_2020.TE.219109.1.2_Dr80	ATCC19115	2	2	11	15	14	9	8	12	428	2	2	14	11	7	11	2	8	333	2	3	12	2	46	13	14	3	2	2	407	1	1	2	2	2	12	9	14	2	5	16	2	13	2	12	2	2	385
GENPAT	DS10935055-DT201110_2020.TE.219109.1.2_Dr90	ATCC19115	2	2	11	15	14	9	8	12	428	2	2	14	11	7	11	2	8	333	2	3	12	2	46	13	14	3	2	2	407	1	1	2	2	2	12	9	14	2	5	16	2	13	2	12	2	2	385
GENPAT	DS10935056-DT201110_2020.TE.219109.1.3_Dr100	ATCC19115	2	2	11	15	14	9	8	12	428	2	2	14	11	7	11	2	8	333	2	3	12	2	46	13	14	3	2	2	407	1	1	2	2	2	12	9	14	2	5	16	2	13	2	12	2	2	385
GENPAT	DS10935056-DT201110_2020.TE.219109.1.3_Dr10	ATCC19115	2	2	11	15	14	9	8	12	428	2	2	14	11	7	11	2	8	333	2	3	12	2	46	13	14	3	2	2	407	1	1	2	2	2	12	9	14	2	5	16	2	13	2	12	2	2	385
GENPAT	DS10935056-DT201110_2020.TE.219109.1.3_Dr20	ATCC19115	2	2	11	15	14	9	8	12	428	2	2	14	11	7	11	2	8	333	2	3	12	2	46	13	14	3	2	2	407	1	1	2	2	2	12	9	14	2	5	16	2	13	2	12	2	2	385
GENPAT	DS10935056-DT201110_2020.TE.219109.1.3_Dr30	ATCC19115	2	2	11	15	14	9	8	12	428	2	2	14	11	7	11	2	8	333	2	3	12	2	46	13	14	3	2	2	407	1	1	2	2	2	12	9	14	2	5	16	2	13	2	12	2	2	385
GENPAT	DS10935056-DT201110_2020.TE.219109.1.3_Dr40	ATCC19115	2	2	11	15	14	9	8	12	428	2	2	14	11	7	11	2	8	333	2	3	12	2	46	13	14	3	2	2	407	1	1	2	2	2	12	9	14	2	5	16	2	13	2	12	2	2	385
GENPAT	DS10935056-DT201110_2020.TE.219109.1.3_Dr50	ATCC19115	2	2	11	15	14	9	8	12	428	2	2	14	11	7	11	2	8	333	2	3	12	2	46	13	14	3	2	2	407	1	1	2	2	2	12	9	14	2	5	16	2	13	2	12	2	2	385
GENPAT	DS10935056-DT201110_2020.TE.219109.1.3_Dr60	ATCC19115	2	2	11	15	14	9	8	12	428	2	2	14	11	7	11	2	8	333	2	3	12	2	46	13	14	3	2	2	407	1	1	2	2	2	12	9	14	2	5	16	2	13	2	12	2	2	385
GENPAT	DS10935056-DT201110_2020.TE.219109.1.3_Dr70	ATCC19115	2	2	11	15	14	9	8	12	428	2	2	14	11	7	11	2	8	333	2	3	12	2	46	13	14	3	2	2	407	1	1	2	2	2	12	9	14	2	5	16	2	13	2	12	2	2	385
GENPAT	DS10935056-DT201110_2020.TE.219109.1.3_Dr80	ATCC19115	2	2	11	15	14	9	8	12	428	2	2	14	11	7	11	2	8	333	2	3	12	2	46	13	14	3	2	2	407	1	1	2	2	2	12	9	14	2	5	16	2	13	2	12	2	2	385
GENPAT	DS10935056-DT201110_2020.TE.219109.1.3_Dr90	ATCC19115	2	2	11	15	14	9	8	12	428	2	2	14	11	7	11	2	8	333	2	3	12	2	46	13	14	3	2	2	407	1	1	2	2	2	12	9	14	2	5	16	2	13	2	12	2	2	385
GENPAT	DS10935057-DT201110_2020.TE.219109.1.4_Dr100	ATCC19115	2	2	11	15	14	9	8	12	428	2	2	14	11	7	11	2	8	333	2	3	12	2	46	13	14	3	2	2	407	1	1	2	2	2	12	9	14	2	5	16	2	13	2	12	2	2	385
GENPAT	DS10935057-DT201110_2020.TE.219109.1.4_Dr10	ATCC19115	2	2	11	15	14	9	8	12	428	2	2	14	11	7	11	2	8	333	2	3	12	2	46	13	14	3	2	2	407	1	1	2	2	2	12	9	14	2	5	16	2	13	2	12	2	2	385
GENPAT	DS10935057-DT201110_2020.TE.219109.1.4_Dr20	ATCC19115	2	2	11	15	14	9	8	12	428	2	2	14	11	7	11	2	8	333	2	3	12	2	46	13	14	3	2	2	407	1	1	2	2	2	12	9	14	2	5	16	2	13	2	12	2	2	385
GENPAT	DS10935057-DT201110_2020.TE.219109.1.4_Dr30	ATCC19115	2	2	11	15	14	9	8	12	428	2	2	14	11	7	11	2	8	333	2	3	12	2	46	13	14	3	2	2	407	1	1	2	2	2	12	9	14	2	5	16	2	13	2	12	2	2	385
GENPAT	DS10935057-DT201110_2020.TE.219109.1.4_Dr40	ATCC19115	2	2	11	15	14	9	8	12	428	2	2	14	11	7	11	2	8	333	2	3	12	2	46	13	14	3	2	2	407	1	1	2	2	2	12	9	14	2	5	16	2	13	2	12	2	2	385
GENPAT	DS10935057-DT201110_2020.TE.219109.1.4_Dr50	ATCC19115	2	2	11	15	14	9	8	12	428	2	2	14	11	7	11	2	8	333	2	3	12	2	46	13	14	3	2	2	407	1	1	2	2	2	12	9	14	2	5	16	2	13	2	12	2	2	385
GENPAT	DS10935057-DT201110_2020.TE.219109.1.4_Dr60	ATCC19115	2	2	11	15	14	9	8	12	428	2	2	14	11	7	11	2	8	333	2	3	12	2	46	13	14	3	2	2	407	1	1	2	2	2	12	9	14	2	5	16	2	13	2	12	2	2	385
GENPAT	DS10935057-DT201110_2020.TE.219109.1.4_Dr70	ATCC19115	2	2	11	15	14	9	8	12	428	2	2	14	11	7	11	2	8	333	2	3	12	2	46	13	14	3	2	2	407	1	1	2	2	2	12	9	14	2	5	16	2	13	2	12	2	2	385
GENPAT	DS10935057-DT201110_2020.TE.219109.1.4_Dr80	ATCC19115	2	2	11	15	14	9	8	12	428	2	2	14	11	7	11	2	8	333	2	3	12	2	46	13	14	3	2	2	407	1	1	2	2	2	12	9	14	2	5	16	2	13	2	12	2	2	385
GENPAT	DS10935057-DT201110_2020.TE.219109.1.4_Dr90	ATCC19115	2	2	11	15	14	9	8	12	428	2	2	14	11	7	11	2	8	333	2	3	12	2	46	13	14	3	2	2	407	1	1	2	2	2	12	9	14	2	5	16	2	13	2	12	2	2	385
GENPAT	DS10935058-DT201110_2020.TE.219109.1.5_Dr100	ATCC19115	2	2	11	15	14	9	8	12	428	2	2	14	11	7	11	2	8	333	2	3	12	2	46	13	14	3	2	2	407	1	1	2	2	2	12	9	14	2	5	16	2	13	2	12	2	2	385
GENPAT	DS10935058-DT201110_2020.TE.219109.1.5_Dr10	ATCC19115	2	2	11	15	14	9	8	12	428	2	2	14	11	7	11	2	8	333	2	3	12	2	46	13	14	3	2	2	407	1	1	2	2	2	12	9	14	2	5	16	2	13	2	12	2	2	385
GENPAT	DS10935058-DT201110_2020.TE.219109.1.5_Dr20	ATCC19115	2	2	11	15	14	9	8	12	428	2	2	14	11	7	11	2	8	333	2	3	12	2	46	13	14	3	2	2	407	1	1	2	2	2	12	9	14	2	5	16	2	13	2	12	2	2	385
GENPAT	DS10935058-DT201110_2020.TE.219109.1.5_Dr30	ATCC19115	2	2	11	15	14	9	8	12	428	2	2	14	11	7	11	2	8	333	2	3	12	2	46	13	14	3	2	2	407	1	1	2	2	2	12	9	14	2	5	16	2	13	2	12	2	2	385
GENPAT	DS10935058-DT201110_2020.TE.219109.1.5_Dr40	ATCC19115	2	2	11	15	14	9	8	12	428	2	2	14	11	7	11	2	8	333	2	3	12	2	46	13	14	3	2	2	407	1	1	2	2	2	12	9	14	2	5	16	2	13	2	12	2	2	385
GENPAT	DS10935058-DT201110_2020.TE.219109.1.5_Dr50	ATCC19115	2	2	11	15	14	9	8	12	428	2	2	14	11	7	11	2	8	333	2	3	12	2	46	13	14	3	2	2	407	1	1	2	2	2	12	9	14	2	5	16	2	13	2	12	2	2	385
GENPAT	DS10935058-DT201110_2020.TE.219109.1.5_Dr60	ATCC19115	2	2	11	15	14	9	8	12	428	2	2	14	11	7	11	2	8	333	2	3	12	2	46	13	14	3	2	2	407	1	1	2	2	2	12	9	14	2	5	16	2	13	2	12	2	2	385
GENPAT	DS10935058-DT201110_2020.TE.219109.1.5_Dr70	ATCC19115	2	2	11	15	14	9	8	12	428	2	2	14	11	7	11	2	8	333	2	3	12	2	46	13	14	3	2	2	407	1	1	2	2	2	12	9	14	2	5	16	2	13	2	12	2	2	385
GENPAT	DS10935058-DT201110_2020.TE.219109.1.5_Dr80	ATCC19115	2	2	11	15	14	9	8	12	428	2	2	14	11	7	11	2	8	333	2	3	12	2	46	13	14	3	2	2	407	1	1	2	2	2	12	9	14	2	5	16	2	13	2	12	2	2	385
GENPAT	DS10935058-DT201110_2020.TE.219109.1.5_Dr90	ATCC19115	2	2	11	15	14	9	8	12	428	2	2	14	11	7	11	2	8	333	2	3	12	2	46	13	14	3	2	2	407	1	1	2	2	2	12	9	14	2	5	16	2	13	2	12	2	2	385
GENPAT	DS10935059-DT201110_2020.TE.219109.1.6_Dr100	ATCC19115	2	2	11	15	14	9	8	12	428	2	2	14	11	7	11	2	8	333	2	3	12	2	46	13	14	3	2	2	407	1	1	2	2	2	12	9	14	2	5	16	2	13	2	12	2	2	385
GENPAT	DS10935059-DT201110_2020.TE.219109.1.6_Dr10	ATCC19115	2	2	11	15	14	9	8	12	428	2	2	14	11	7	11	2	8	333	2	3	12	2	46	13	14	3	2	2	407	1	1	2	2	2	12	9	14	2	5	16	2	13	2	12	2	2	385
GENPAT	DS10935059-DT201110_2020.TE.219109.1.6_Dr20	ATCC19115	2	2	11	15	14	9	8	12	428	2	2	14	11	7	11	2	8	333	2	3	12	2	46	13	14	3	2	2	407	1	1	2	2	2	12	9	14	2	5	16	2	13	2	12	2	2	385
GENPAT	DS10935059-DT201110_2020.TE.219109.1.6_Dr30	ATCC19115	2	2	11	15	14	9	8	12	428	2	2	14	11	7	11	2	8	333	2	3	12	2	46	13	14	3	2	2	407	1	1	2	2	2	12	9	14	2	5	16	2	13	2	12	2	2	385
GENPAT	DS10935059-DT201110_2020.TE.219109.1.6_Dr40	ATCC19115	2	2	11	15	14	9	8	12	428	2	2	14	11	7	11	2	8	333	2	3	12	2	46	13	14	3	2	2	407	1	1	2	2	2	12	9	14	2	5	16	2	13	2	12	2	2	385
GENPAT	DS10935059-DT201110_2020.TE.219109.1.6_Dr50	ATCC19115	2	2	11	15	14	9	8	12	428	2	2	14	11	7	11	2	8	333	2	3	12	2	46	13	14	3	2	2	407	1	1	2	2	2	12	9	14	2	5	16	2	13	2	12	2	2	385
GENPAT	DS10935059-DT201110_2020.TE.219109.1.6_Dr60	ATCC19115	2	2	11	15	14	9	8	12	428	2	2	14	11	7	11	2	8	333	2	3	12	2	46	13	14	3	2	2	407	1	1	2	2	2	12	9	14	2	5	16	2	13	2	12	2	2	385
GENPAT	DS10935059-DT201110_2020.TE.219109.1.6_Dr70	ATCC19115	2	2	11	15	14	9	8	12	428	2	2	14	11	7	11	2	8	333	2	3	12	2	46	13	14	3	2	2	407	1	1	2	2	2	12	9	14	2	5	16	2	13	2	12	2	2	385
GENPAT	DS10935059-DT201110_2020.TE.219109.1.6_Dr80	ATCC19115	2	2	11	15	14	9	8	12	428	2	2	14	11	7	11	2	8	333	2	3	12	2	46	13	14	3	2	2	407	1	1	2	2	2	12	9	14	2	5	16	2	13	2	12	2	2	385
GENPAT	DS10935059-DT201110_2020.TE.219109.1.6_Dr90	ATCC19115	2	2	11	15	14	9	8	12	428	2	2	14	11	7	11	2	8	333	2	3	12	2	46	13	14	3	2	2	407	1	1	2	2	2	12	9	14	2	5	16	2	13	2	12	2	2	385
SeqSphere	ATCC19114	ATCC19114	10	13	15	18	17	12	11	16	13	10	9	17	14	10	13	9	12	10	10	12	15	6	12	15	17	13	11	5	17	2	1	8	9	3	16	12	18	17	4	19	5	16	12	14	NULL	4	14
SeqSphere	ATCC19115	ATCC19115	2	2	11	15	14	9	8	12	2	2	2	14	11	7	11	2	8	2	2	3	12	2	46	13	14	3	2	2	5	1	1	2	2	2	12	9	14	2	5	16	2	13	229	12	2	2	11
SeqSphere	ATCCBAA679	ATCCBAA679	1	1	1	1	1	1	1	1	1	1	1	1	1	1	1	1	1	1	1	1	1	1	1	1	1	1	1	1	1	1	1	1	1	1	1	1	1	1	1	1	1	1	1	1	1	1	1
SeqSphere	DS10700801-DT200908_2020.TE.126588.1.1_Dr10	ATCC19115	2	2	11	15	14	9	8	12	2	2	2	14	11	7	11	2	8	2	2	3	12	2	46	13	14	3	2	2	5	1	1	2	2	2	12	9	14	2	5	16	2	13	229	12	2	2	11
SeqSphere	DS10700801-DT200908_2020.TE.126588.1.1_Dr100	ATCC19115	2	2	11	15	14	9	8	12	2	2	2	14	11	7	11	2	8	2	2	3	12	2	46	13	14	3	2	2	5	1	1	2	2	2	12	9	14	2	5	16	2	13	229	12	2	2	11
SeqSphere	DS10700801-DT200908_2020.TE.126588.1.1_Dr20	ATCC19115	2	2	11	15	14	9	8	12	2	2	2	14	11	7	11	2	8	2	2	3	12	2	46	13	14	3	2	2	5	1	1	2	2	2	12	9	14	2	5	16	2	13	229	12	2	2	11
SeqSphere	DS10700801-DT200908_2020.TE.126588.1.1_Dr30	ATCC19115	2	2	11	15	14	9	8	12	2	2	2	14	11	7	11	2	8	2	2	3	12	2	46	13	14	3	2	2	5	1	1	2	2	2	12	9	14	2	5	16	2	13	229	12	2	2	11
SeqSphere	DS10700801-DT200908_2020.TE.126588.1.1_Dr40	ATCC19115	2	2	11	15	14	9	8	12	2	2	2	14	11	7	11	2	8	2	2	3	12	2	46	13	14	3	2	2	5	1	1	2	2	2	12	9	14	2	5	16	2	13	229	12	2	2	11
SeqSphere	DS10700801-DT200908_2020.TE.126588.1.1_Dr50	ATCC19115	2	2	11	15	14	9	8	12	2	2	2	14	11	7	11	2	8	2	2	3	12	2	46	13	14	3	2	2	5	1	1	2	2	2	12	9	14	2	5	16	2	13	229	12	2	2	11
SeqSphere	DS10700801-DT200908_2020.TE.126588.1.1_Dr60	ATCC19115	2	2	11	15	14	9	8	12	2	2	2	14	11	7	11	2	8	2	2	3	12	2	46	13	14	3	2	2	5	1	1	2	2	2	12	9	14	2	5	16	2	13	229	12	2	2	11
SeqSphere	DS10700801-DT200908_2020.TE.126588.1.1_Dr70	ATCC19115	2	2	11	15	14	9	8	12	2	2	2	14	11	7	11	2	8	2	2	3	12	2	46	13	14	3	2	2	5	1	1	2	2	2	12	9	14	2	5	16	2	13	229	12	2	2	11
SeqSphere	DS10700801-DT200908_2020.TE.126588.1.1_Dr80	ATCC19115	2	2	11	15	14	9	8	12	2	2	2	14	11	7	11	2	8	2	2	3	12	2	46	13	14	3	2	2	5	1	1	2	2	2	12	9	14	2	5	16	2	13	229	12	2	2	11
SeqSphere	DS10700801-DT200908_2020.TE.126588.1.1_Dr90	ATCC19115	2	2	11	15	14	9	8	12	2	2	2	14	11	7	11	2	8	2	2	3	12	2	46	13	14	3	2	2	5	1	1	2	2	2	12	9	14	2	5	16	2	13	229	12	2	2	11
SeqSphere	DS10700802-DT200908_2020.TE.126588.1.2_Dr10	ATCC19114	10	13	15	18	17	12	11	16	13	10	9	17	14	10	13	9	12	10	10	12	15	6	12	15	17	13	11	5	17	2	1	8	9	3	16	12	18	17	4	19	5	16	12	14	NULL	4	14
SeqSphere	DS10700802-DT200908_2020.TE.126588.1.2_Dr100	ATCC19114	10	13	15	18	17	12	11	16	13	10	9	17	14	10	13	9	12	10	10	12	15	6	12	15	17	13	11	5	17	2	1	8	9	3	16	12	18	17	4	19	5	16	12	14	NULL	4	14
SeqSphere	DS10700802-DT200908_2020.TE.126588.1.2_Dr20	ATCC19114	10	13	15	18	17	12	11	16	13	10	9	17	14	10	13	9	12	10	10	12	15	6	12	15	17	13	11	5	17	2	1	8	9	3	16	12	18	17	4	19	5	16	12	14	NULL	4	14
SeqSphere	DS10700802-DT200908_2020.TE.126588.1.2_Dr30	ATCC19114	10	13	15	18	17	12	11	16	13	10	9	17	14	10	13	9	12	10	10	12	15	6	12	15	17	13	11	5	17	2	1	8	9	3	16	12	18	17	4	19	5	16	12	14	NULL	4	14
SeqSphere	DS10700802-DT200908_2020.TE.126588.1.2_Dr40	ATCC19114	10	13	15	18	17	12	11	16	13	10	9	17	14	10	13	9	12	10	10	12	15	6	12	15	17	13	11	5	17	2	1	8	9	3	16	12	18	17	4	19	5	16	12	14	NULL	4	14
SeqSphere	DS10700802-DT200908_2020.TE.126588.1.2_Dr50	ATCC19114	10	13	15	18	17	12	11	16	13	10	9	17	14	10	13	9	12	10	10	12	15	6	12	15	17	13	11	5	17	2	1	8	9	3	16	12	18	17	4	19	5	16	12	14	NULL	4	14
SeqSphere	DS10700802-DT200908_2020.TE.126588.1.2_Dr60	ATCC19114	10	13	15	18	17	12	11	16	13	10	9	17	14	10	13	9	12	10	10	12	15	6	12	15	17	13	11	5	17	2	1	8	9	3	16	12	18	17	4	19	5	16	12	14	NULL	4	14
SeqSphere	DS10700802-DT200908_2020.TE.126588.1.2_Dr70	ATCC19114	10	13	15	18	17	12	11	16	13	10	9	17	14	10	13	9	12	10	10	12	15	6	12	15	17	13	11	5	17	2	1	8	9	3	16	12	18	17	4	19	5	16	12	14	NULL	4	14
SeqSphere	DS10700802-DT200908_2020.TE.126588.1.2_Dr80	ATCC19114	10	13	15	18	17	12	11	16	13	10	9	17	14	10	13	9	12	10	10	12	15	6	12	15	17	13	11	5	17	2	1	8	9	3	16	12	18	17	4	19	5	16	12	14	NULL	4	14
SeqSphere	DS10700802-DT200908_2020.TE.126588.1.2_Dr90	ATCC19114	10	13	15	18	17	12	11	16	13	10	9	17	14	10	13	9	12	10	10	12	15	6	12	15	17	13	11	5	17	2	1	8	9	3	16	12	18	17	4	19	5	16	12	14	NULL	4	14
SeqSphere	DS10700803-DT200908_2020.TE.126588.1.3_Dr10	ATCCBAA679	1	1	1	1	1	1	1	1	1	1	1	1	1	1	1	1	1	1	1	1	1	1	1	1	1	1	1	1	1	1	1	1	1	1	1	1	1	1	1	1	1	1	1	1	1	1	1
SeqSphere	DS10700803-DT200908_2020.TE.126588.1.3_Dr100	ATCCBAA679	1	1	1	1	1	1	1	1	1	1	1	1	1	1	1	1	1	1	1	1	1	1	1	1	1	1	1	1	1	1	1	1	1	1	1	1	1	1	1	1	1	1	1	1	1	1	1
SeqSphere	DS10700803-DT200908_2020.TE.126588.1.3_Dr20	ATCCBAA679	1	1	1	1	1	1	1	1	1	1	1	1	1	1	1	1	1	1	1	1	1	1	1	1	1	1	1	1	1	1	1	1	1	1	1	1	1	1	1	1	1	1	1	1	1	1	1
SeqSphere	DS10700803-DT200908_2020.TE.126588.1.3_Dr30	ATCCBAA679	1	1	1	1	1	1	1	1	1	1	1	1	1	1	1	1	1	1	1	1	1	1	1	1	1	1	1	1	1	1	1	1	1	1	1	1	1	1	1	1	1	1	1	1	1	1	1
SeqSphere	DS10700803-DT200908_2020.TE.126588.1.3_Dr40	ATCCBAA679	1	1	1	1	1	1	1	1	1	1	1	1	1	1	1	1	1	1	1	1	1	1	1	1	1	1	1	1	1	1	1	1	1	1	1	1	1	1	1	1	1	1	1	1	1	1	1
SeqSphere	DS10700803-DT200908_2020.TE.126588.1.3_Dr50	ATCCBAA679	1	1	1	1	1	1	1	1	1	1	1	1	1	1	1	1	1	1	1	1	1	1	1	1	1	1	1	1	1	1	1	1	1	1	1	1	1	1	1	1	1	1	1	1	1	1	1
SeqSphere	DS10700803-DT200908_2020.TE.126588.1.3_Dr60	ATCCBAA679	1	1	1	1	1	1	1	1	1	1	1	1	1	1	1	1	1	1	1	1	1	1	1	1	1	1	1	1	1	1	1	1	1	1	1	1	1	1	1	1	1	1	1	1	1	1	1
SeqSphere	DS10700803-DT200908_2020.TE.126588.1.3_Dr70	ATCCBAA679	1	1	1	1	1	1	1	1	1	1	1	1	1	1	1	1	1	1	1	1	1	1	1	1	1	1	1	1	1	1	1	1	1	1	1	1	1	1	1	1	1	1	1	1	1	1	1
SeqSphere	DS10700803-DT200908_2020.TE.126588.1.3_Dr80	ATCCBAA679	1	1	1	1	1	1	1	1	1	1	1	1	1	1	1	1	1	1	1	1	1	1	1	1	1	1	1	1	1	1	1	1	1	1	1	1	1	1	1	1	1	1	1	1	1	1	1
SeqSphere	DS10700803-DT200908_2020.TE.126588.1.3_Dr90	ATCCBAA679	1	1	1	1	1	1	1	1	1	1	1	1	1	1	1	1	1	1	1	1	1	1	1	1	1	1	1	1	1	1	1	1	1	1	1	1	1	1	1	1	1	1	1	1	1	1	1
SeqSphere	DS10700928-DT200908_2020.TE.114498.1.1_Dr10	ATCC19115	2	2	11	15	14	9	8	12	2	2	2	14	11	7	11	2	8	2	2	3	12	2	46	13	14	3	2	2	5	1	1	2	2	2	12	9	14	2	5	16	2	13	229	12	2	2	11
SeqSphere	DS10700928-DT200908_2020.TE.114498.1.1_Dr100	ATCC19115	2	2	11	15	14	9	8	12	2	2	2	14	11	7	11	2	8	2	2	3	12	2	46	13	14	3	2	2	5	1	1	2	2	2	12	9	14	2	5	16	2	13	229	12	2	2	11
SeqSphere	DS10700928-DT200908_2020.TE.114498.1.1_Dr20	ATCC19115	2	2	11	15	14	9	8	12	2	2	2	14	11	7	11	2	8	2	2	3	12	2	46	13	14	3	2	2	5	1	1	2	2	2	12	9	14	2	5	16	2	13	229	12	2	2	11
SeqSphere	DS10700928-DT200908_2020.TE.114498.1.1_Dr30	ATCC19115	2	2	11	15	14	9	8	12	2	2	2	14	11	7	11	2	8	2	2	3	12	2	46	13	14	3	2	2	5	1	1	2	2	2	12	9	14	2	5	16	2	13	229	12	2	2	11
SeqSphere	DS10700928-DT200908_2020.TE.114498.1.1_Dr40	ATCC19115	2	2	11	15	14	9	8	12	2	2	2	14	11	7	11	2	8	2	2	3	12	2	46	13	14	3	2	2	5	1	1	2	2	2	12	9	14	2	5	16	2	13	229	12	2	2	11
SeqSphere	DS10700928-DT200908_2020.TE.114498.1.1_Dr50	ATCC19115	2	2	11	15	14	9	8	12	2	2	2	14	11	7	11	2	8	2	2	3	12	2	46	13	14	3	2	2	5	1	1	2	2	2	12	9	14	2	5	16	2	13	229	12	2	2	11
SeqSphere	DS10700928-DT200908_2020.TE.114498.1.1_Dr60	ATCC19115	2	2	11	15	14	9	8	12	2	2	2	14	11	7	11	2	8	2	2	3	12	2	46	13	14	3	2	2	5	1	1	2	2	2	12	9	14	2	5	16	2	13	229	12	2	2	11
SeqSphere	DS10700928-DT200908_2020.TE.114498.1.1_Dr70	ATCC19115	2	2	11	15	14	9	8	12	2	2	2	14	11	7	11	2	8	2	2	3	12	2	46	13	14	3	2	2	5	1	1	2	2	2	12	9	14	2	5	16	2	13	229	12	2	2	11
SeqSphere	DS10700928-DT200908_2020.TE.114498.1.1_Dr80	ATCC19115	2	2	11	15	14	9	8	12	2	2	2	14	11	7	11	2	8	2	2	3	12	2	46	13	14	3	2	2	5	1	1	2	2	2	12	9	14	2	5	16	2	13	229	12	2	2	11
SeqSphere	DS10700928-DT200908_2020.TE.114498.1.1_Dr90	ATCC19115	2	2	11	15	14	9	8	12	2	2	2	14	11	7	11	2	8	2	2	3	12	2	46	13	14	3	2	2	5	1	1	2	2	2	12	9	14	2	5	16	2	13	229	12	2	2	11
SeqSphere	DS10700932-DT200908_2020.TE.114499.1.1_Dr10	ATCC19114	10	13	15	18	17	12	11	16	13	10	9	17	14	10	13	9	12	10	10	12	15	6	12	15	17	13	11	5	17	2	1	8	9	3	16	12	18	17	4	19	5	16	12	14	NULL	4	14
SeqSphere	DS10700932-DT200908_2020.TE.114499.1.1_Dr100	ATCC19114	10	13	15	18	17	12	11	16	13	10	9	17	14	10	13	9	12	10	10	12	15	6	12	15	17	13	11	5	17	2	1	8	9	3	16	12	18	17	4	19	5	16	12	14	NULL	4	14
SeqSphere	DS10700932-DT200908_2020.TE.114499.1.1_Dr20	ATCC19114	10	13	15	18	17	12	11	16	13	10	9	17	14	10	13	9	12	10	10	12	15	6	12	15	17	13	11	5	17	2	1	8	9	3	16	12	18	17	4	19	5	16	12	14	NULL	4	14
SeqSphere	DS10700932-DT200908_2020.TE.114499.1.1_Dr30	ATCC19114	10	13	15	18	17	12	11	16	13	10	9	17	14	10	13	9	12	10	10	12	15	6	12	15	17	13	11	5	17	2	1	8	9	3	16	12	18	17	4	19	5	16	12	14	NULL	4	14
SeqSphere	DS10700932-DT200908_2020.TE.114499.1.1_Dr40	ATCC19114	10	13	15	18	17	12	11	16	13	10	9	17	14	10	13	9	12	10	10	12	15	6	12	15	17	13	11	5	17	2	1	8	9	3	16	12	18	17	4	19	5	16	12	14	NULL	4	14
SeqSphere	DS10700932-DT200908_2020.TE.114499.1.1_Dr50	ATCC19114	10	13	15	18	17	12	11	16	13	10	9	17	14	10	13	9	12	10	10	12	15	6	12	15	17	13	11	5	17	2	1	8	9	3	16	12	18	17	4	19	5	16	12	14	NULL	4	14
SeqSphere	DS10700932-DT200908_2020.TE.114499.1.1_Dr60	ATCC19114	10	13	15	18	17	12	11	16	13	10	9	17	14	10	13	9	12	10	10	12	15	6	12	15	17	13	11	5	17	2	1	8	9	3	16	12	18	17	4	19	5	16	12	14	NULL	4	14
SeqSphere	DS10700932-DT200908_2020.TE.114499.1.1_Dr70	ATCC19114	10	13	15	18	17	12	11	16	13	10	9	17	14	10	13	9	12	10	10	12	15	6	12	15	17	13	11	5	17	2	1	8	9	3	16	12	18	17	4	19	5	16	12	14	NULL	4	14
SeqSphere	DS10700932-DT200908_2020.TE.114499.1.1_Dr80	ATCC19114	10	13	15	18	17	12	11	16	13	10	9	17	14	10	13	9	12	10	10	12	15	6	12	15	17	13	11	5	17	2	1	8	9	3	16	12	18	17	4	19	5	16	12	14	NULL	4	14
SeqSphere	DS10700932-DT200908_2020.TE.114499.1.1_Dr90	ATCC19114	10	13	15	18	17	12	11	16	13	10	9	17	14	10	13	9	12	10	10	12	15	6	12	15	17	13	11	5	17	2	1	8	9	3	16	12	18	17	4	19	5	16	12	14	NULL	4	14
SeqSphere	DS10700935-DT200908_2020.TE.114500.1.1_Dr10	ATCCBAA679	1	1	1	1	1	1	1	1	1	1	1	1	1	1	1	1	1	1	1	1	1	1	1	1	1	1	1	1	1	1	1	1	1	1	1	1	1	1	1	1	1	1	1	1	1	1	1
SeqSphere	DS10700935-DT200908_2020.TE.114500.1.1_Dr100	ATCCBAA679	1	1	1	1	1	1	1	1	1	1	1	1	1	1	1	1	1	1	1	1	1	1	1	1	1	1	1	1	1	1	1	1	1	1	1	1	1	1	1	1	1	1	1	1	1	1	1
SeqSphere	DS10700935-DT200908_2020.TE.114500.1.1_Dr20	ATCCBAA679	1	1	1	1	1	1	1	1	1	1	1	1	1	1	1	1	1	1	1	1	1	1	1	1	1	1	1	1	1	1	1	1	1	1	1	1	1	1	1	1	1	1	1	1	1	1	1
SeqSphere	DS10700935-DT200908_2020.TE.114500.1.1_Dr30	ATCCBAA679	1	1	1	1	1	1	1	1	1	1	1	1	1	1	1	1	1	1	1	1	1	1	1	1	1	1	1	1	1	1	1	1	1	1	1	1	1	1	1	1	1	1	1	1	1	1	1
SeqSphere	DS10700935-DT200908_2020.TE.114500.1.1_Dr40	ATCCBAA679	1	1	1	1	1	1	1	1	1	1	1	1	1	1	1	1	1	1	1	1	1	1	1	1	1	1	1	1	1	1	1	1	1	1	1	1	1	1	1	1	1	1	1	1	1	1	1
SeqSphere	DS10700935-DT200908_2020.TE.114500.1.1_Dr50	ATCCBAA679	1	1	1	1	1	1	1	1	1	1	1	1	1	1	1	1	1	1	1	1	1	1	1	1	1	1	1	1	1	1	1	1	1	1	1	1	1	1	1	1	1	1	1	1	1	1	1
SeqSphere	DS10700935-DT200908_2020.TE.114500.1.1_Dr60	ATCCBAA679	1	1	1	1	1	1	1	1	1	1	1	1	1	1	1	1	1	1	1	1	1	1	1	1	1	1	1	1	1	1	1	1	1	1	1	1	1	1	1	1	1	1	1	1	1	1	1
SeqSphere	DS10700935-DT200908_2020.TE.114500.1.1_Dr70	ATCCBAA679	1	1	1	1	1	1	1	1	1	1	1	1	1	1	1	1	1	1	1	1	1	1	1	1	1	1	1	1	1	1	1	1	1	1	1	1	1	1	1	1	1	1	1	1	1	1	1
SeqSphere	DS10700935-DT200908_2020.TE.114500.1.1_Dr80	ATCCBAA679	1	1	1	1	1	1	1	1	1	1	1	1	1	1	1	1	1	1	1	1	1	1	1	1	1	1	1	1	1	1	1	1	1	1	1	1	1	1	1	1	1	1	1	1	1	1	1
SeqSphere	DS10700935-DT200908_2020.TE.114500.1.1_Dr90	ATCCBAA679	1	1	1	1	1	1	1	1	1	1	1	1	1	1	1	1	1	1	1	1	1	1	1	1	1	1	1	1	1	1	1	1	1	1	1	1	1	1	1	1	1	1	1	1	1	1	1
SeqSphere	DS10801261-DT201009_2020.TE.155983.1.1_Dr10	ATCC19115	2	2	11	15	14	9	8	12	2	2	2	14	11	7	11	2	8	2	2	3	12	2	46	13	14	3	2	2	5	1	1	2	2	2	12	9	14	2	5	16	2	13	229	12	2	2	11
SeqSphere	DS10801261-DT201009_2020.TE.155983.1.1_Dr100	ATCC19115	2	2	11	15	14	9	8	12	2	2	2	14	11	7	11	2	8	2	2	3	12	2	46	13	14	3	2	2	5	1	1	2	2	2	12	9	14	2	5	16	2	13	229	12	2	2	11
SeqSphere	DS10801261-DT201009_2020.TE.155983.1.1_Dr20	ATCC19115	2	2	11	15	14	9	8	12	2	2	2	14	11	7	11	2	8	2	2	3	12	2	46	13	14	3	2	2	5	1	1	2	2	2	12	9	14	2	5	16	2	13	229	12	2	2	11
SeqSphere	DS10801261-DT201009_2020.TE.155983.1.1_Dr30	ATCC19115	2	2	11	15	14	9	8	12	2	2	2	14	11	7	11	2	8	2	2	3	12	2	46	13	14	3	2	2	5	1	1	2	2	2	12	9	14	2	5	16	2	13	229	12	2	2	11
SeqSphere	DS10801261-DT201009_2020.TE.155983.1.1_Dr40	ATCC19115	2	2	11	15	14	9	8	12	2	2	2	14	11	7	11	2	8	2	2	3	12	2	46	13	14	3	2	2	5	1	1	2	2	2	12	9	14	2	5	16	2	13	229	12	2	2	11
SeqSphere	DS10801261-DT201009_2020.TE.155983.1.1_Dr50	ATCC19115	2	2	11	15	14	9	8	12	2	2	2	14	11	7	11	2	8	2	2	3	12	2	46	13	14	3	2	2	5	1	1	2	2	2	12	9	14	2	5	16	2	13	229	12	2	2	11
SeqSphere	DS10801261-DT201009_2020.TE.155983.1.1_Dr60	ATCC19115	2	2	11	15	14	9	8	12	2	2	2	14	11	7	11	2	8	2	2	3	12	2	46	13	14	3	2	2	5	1	1	2	2	2	12	9	14	2	5	16	2	13	229	12	2	2	11
SeqSphere	DS10801261-DT201009_2020.TE.155983.1.1_Dr70	ATCC19115	2	2	11	15	14	9	8	12	2	2	2	14	11	7	11	2	8	2	2	3	12	2	46	13	14	3	2	2	5	1	1	2	2	2	12	9	14	2	5	16	2	13	229	12	2	2	11
SeqSphere	DS10801261-DT201009_2020.TE.155983.1.1_Dr80	ATCC19115	2	2	11	15	14	9	8	12	2	2	2	14	11	7	11	2	8	2	2	3	12	2	46	13	14	3	2	2	5	1	1	2	2	2	12	9	14	2	5	16	2	13	229	12	2	2	11
SeqSphere	DS10801261-DT201009_2020.TE.155983.1.1_Dr90	ATCC19115	2	2	11	15	14	9	8	12	2	2	2	14	11	7	11	2	8	2	2	3	12	2	46	13	14	3	2	2	5	1	1	2	2	2	12	9	14	2	5	16	2	13	229	12	2	2	11
SeqSphere	DS10801262-DT201009_2020.TE.155983.1.2_Dr10	ATCC19115	2	2	11	15	14	9	8	12	2	2	2	14	11	7	11	2	8	2	2	3	12	2	46	13	14	3	2	2	5	1	1	2	2	2	12	9	14	2	5	16	2	13	229	12	2	2	11
SeqSphere	DS10801262-DT201009_2020.TE.155983.1.2_Dr100	ATCC19115	2	2	11	15	14	9	8	12	2	2	2	14	11	7	11	2	8	2	2	3	12	2	46	13	14	3	2	2	5	1	1	2	2	2	12	9	14	2	5	16	2	13	229	12	2	2	11
SeqSphere	DS10801262-DT201009_2020.TE.155983.1.2_Dr20	ATCC19115	2	2	11	15	14	9	8	12	2	2	2	14	11	7	11	2	8	2	2	3	12	2	46	13	14	3	2	2	5	1	1	2	2	2	12	9	14	2	5	16	2	13	229	12	2	2	11
SeqSphere	DS10801262-DT201009_2020.TE.155983.1.2_Dr30	ATCC19115	2	2	11	15	14	9	8	12	2	2	2	14	11	7	11	2	8	2	2	3	12	2	46	13	14	3	2	2	5	1	1	2	2	2	12	9	14	2	5	16	2	13	229	12	2	2	11
SeqSphere	DS10801262-DT201009_2020.TE.155983.1.2_Dr40	ATCC19115	2	2	11	15	14	9	8	12	2	2	2	14	11	7	11	2	8	2	2	3	12	2	46	13	14	3	2	2	5	1	1	2	2	2	12	9	14	2	5	16	2	13	229	12	2	2	11
SeqSphere	DS10801262-DT201009_2020.TE.155983.1.2_Dr50	ATCC19115	2	2	11	15	14	9	8	12	2	2	2	14	11	7	11	2	8	2	2	3	12	2	46	13	14	3	2	2	5	1	1	2	2	2	12	9	14	2	5	16	2	13	229	12	2	2	11
SeqSphere	DS10801262-DT201009_2020.TE.155983.1.2_Dr60	ATCC19115	2	2	11	15	14	9	8	12	2	2	2	14	11	7	11	2	8	2	2	3	12	2	46	13	14	3	2	2	5	1	1	2	2	2	12	9	14	2	5	16	2	13	229	12	2	2	11
SeqSphere	DS10801262-DT201009_2020.TE.155983.1.2_Dr70	ATCC19115	2	2	11	15	14	9	8	12	2	2	2	14	11	7	11	2	8	2	2	3	12	2	46	13	14	3	2	2	5	1	1	2	2	2	12	9	14	2	5	16	2	13	229	12	2	2	11
SeqSphere	DS10801262-DT201009_2020.TE.155983.1.2_Dr80	ATCC19115	2	2	11	15	14	9	8	12	2	2	2	14	11	7	11	2	8	2	2	3	12	2	46	13	14	3	2	2	5	1	1	2	2	2	12	9	14	2	5	16	2	13	229	12	2	2	11
SeqSphere	DS10801262-DT201009_2020.TE.155983.1.2_Dr90	ATCC19115	2	2	11	15	14	9	8	12	2	2	2	14	11	7	11	2	8	2	2	3	12	2	46	13	14	3	2	2	5	1	1	2	2	2	12	9	14	2	5	16	2	13	229	12	2	2	11
SeqSphere	DS10801263-DT201009_2020.TE.155983.1.3_Dr10	ATCC19115	2	2	11	15	14	9	8	12	2	2	2	14	11	7	11	2	8	2	2	3	12	2	46	13	14	3	2	2	5	1	1	2	2	2	12	9	14	2	5	16	2	13	229	12	2	2	11
SeqSphere	DS10801263-DT201009_2020.TE.155983.1.3_Dr100	ATCC19115	2	2	11	15	14	9	8	12	2	2	2	14	11	7	11	2	8	2	2	3	12	2	46	13	14	3	2	2	5	1	1	2	2	2	12	9	14	2	5	16	2	13	229	12	2	2	11
SeqSphere	DS10801263-DT201009_2020.TE.155983.1.3_Dr20	ATCC19115	2	2	11	15	14	9	8	12	2	2	2	14	11	7	11	2	8	2	2	3	12	2	46	13	14	3	2	2	5	1	1	2	2	2	12	9	14	2	5	16	2	13	229	12	2	2	11
SeqSphere	DS10801263-DT201009_2020.TE.155983.1.3_Dr30	ATCC19115	2	2	11	15	14	9	8	12	2	2	2	14	11	7	11	2	8	2	2	3	12	2	46	13	14	3	2	2	5	1	1	2	2	2	12	9	14	2	5	16	2	13	229	12	2	2	11
SeqSphere	DS10801263-DT201009_2020.TE.155983.1.3_Dr40	ATCC19115	2	2	11	15	14	9	8	12	2	2	2	14	11	7	11	2	8	2	2	3	12	2	46	13	14	3	2	2	5	1	1	2	2	2	12	9	14	2	5	16	2	13	229	12	2	2	11
SeqSphere	DS10801263-DT201009_2020.TE.155983.1.3_Dr50	ATCC19115	2	2	11	15	14	9	8	12	2	2	2	14	11	7	11	2	8	2	2	3	12	2	46	13	14	3	2	2	5	1	1	2	2	2	12	9	14	2	5	16	2	13	229	12	2	2	11
SeqSphere	DS10801263-DT201009_2020.TE.155983.1.3_Dr60	ATCC19115	2	2	11	15	14	9	8	12	2	2	2	14	11	7	11	2	8	2	2	3	12	2	46	13	14	3	2	2	5	1	1	2	2	2	12	9	14	2	5	16	2	13	229	12	2	2	11
SeqSphere	DS10801263-DT201009_2020.TE.155983.1.3_Dr70	ATCC19115	2	2	11	15	14	9	8	12	2	2	2	14	11	7	11	2	8	2	2	3	12	2	46	13	14	3	2	2	5	1	1	2	2	2	12	9	14	2	5	16	2	13	229	12	2	2	11
SeqSphere	DS10801263-DT201009_2020.TE.155983.1.3_Dr80	ATCC19115	2	2	11	15	14	9	8	12	2	2	2	14	11	7	11	2	8	2	2	3	12	2	46	13	14	3	2	2	5	1	1	2	2	2	12	9	14	2	5	16	2	13	229	12	2	2	11
SeqSphere	DS10801263-DT201009_2020.TE.155983.1.3_Dr90	ATCC19115	2	2	11	15	14	9	8	12	2	2	2	14	11	7	11	2	8	2	2	3	12	2	46	13	14	3	2	2	5	1	1	2	2	2	12	9	14	2	5	16	2	13	229	12	2	2	11
SeqSphere	DS10801264-DT201009_2020.TE.155983.1.4_Dr10	ATCC19115	2	2	11	15	14	9	8	12	2	2	2	14	11	7	11	2	8	2	2	3	12	2	46	13	14	3	2	2	5	1	1	2	2	2	12	9	14	2	5	16	2	13	229	12	2	2	11
SeqSphere	DS10801264-DT201009_2020.TE.155983.1.4_Dr100	ATCC19115	2	2	11	15	14	9	8	12	2	2	2	14	11	7	11	2	8	2	2	3	12	2	46	13	14	3	2	2	5	1	1	2	2	2	12	9	14	2	5	16	2	13	229	12	2	2	11
SeqSphere	DS10801264-DT201009_2020.TE.155983.1.4_Dr20	ATCC19115	2	2	11	15	14	9	8	12	2	2	2	14	11	7	11	2	8	2	2	3	12	2	46	13	14	3	2	2	5	1	1	2	2	2	12	9	14	2	5	16	2	13	229	12	2	2	11
SeqSphere	DS10801264-DT201009_2020.TE.155983.1.4_Dr30	ATCC19115	2	2	11	15	14	9	8	12	2	2	2	14	11	7	11	2	8	2	2	3	12	2	46	13	14	3	2	2	5	1	1	2	2	2	12	9	14	2	5	16	2	13	229	12	2	2	11
SeqSphere	DS10801264-DT201009_2020.TE.155983.1.4_Dr40	ATCC19115	2	2	11	15	14	9	8	12	2	2	2	14	11	7	11	2	8	2	2	3	12	2	46	13	14	3	2	2	5	1	1	2	2	2	12	9	14	2	5	16	2	13	229	12	2	2	11
SeqSphere	DS10801264-DT201009_2020.TE.155983.1.4_Dr50	ATCC19115	2	2	11	15	14	9	8	12	2	2	2	14	11	7	11	2	8	2	2	3	12	2	46	13	14	3	2	2	5	1	1	2	2	2	12	9	14	2	5	16	2	13	229	12	2	2	11
SeqSphere	DS10801264-DT201009_2020.TE.155983.1.4_Dr60	ATCC19115	2	2	11	15	14	9	8	12	2	2	2	14	11	7	11	2	8	2	2	3	12	2	46	13	14	3	2	2	5	1	1	2	2	2	12	9	14	2	5	16	2	13	229	12	2	2	11
SeqSphere	DS10801264-DT201009_2020.TE.155983.1.4_Dr70	ATCC19115	2	2	11	15	14	9	8	12	2	2	2	14	11	7	11	2	8	2	2	3	12	2	46	13	14	3	2	2	5	1	1	2	2	2	12	9	14	2	5	16	2	13	229	12	2	2	11
SeqSphere	DS10801264-DT201009_2020.TE.155983.1.4_Dr80	ATCC19115	2	2	11	15	14	9	8	12	2	2	2	14	11	7	11	2	8	2	2	3	12	2	46	13	14	3	2	2	5	1	1	2	2	2	12	9	14	2	5	16	2	13	229	12	2	2	11
SeqSphere	DS10801264-DT201009_2020.TE.155983.1.4_Dr90	ATCC19115	2	2	11	15	14	9	8	12	2	2	2	14	11	7	11	2	8	2	2	3	12	2	46	13	14	3	2	2	5	1	1	2	2	2	12	9	14	2	5	16	2	13	229	12	2	2	11
SeqSphere	DS10801265-DT201009_2020.TE.155983.1.5_Dr10	ATCC19115	2	2	11	15	14	9	8	12	2	2	2	14	11	7	11	2	8	2	2	3	12	2	46	13	14	3	2	2	5	1	1	2	2	2	12	9	14	2	5	16	2	13	229	12	2	2	11
SeqSphere	DS10801265-DT201009_2020.TE.155983.1.5_Dr100	ATCC19115	2	2	11	15	14	9	8	12	2	2	2	14	11	7	11	2	8	2	2	3	12	2	46	13	14	3	2	2	5	1	1	2	2	2	12	9	14	2	5	16	2	13	229	12	2	2	11
SeqSphere	DS10801265-DT201009_2020.TE.155983.1.5_Dr20	ATCC19115	2	2	11	15	14	9	8	12	2	2	2	14	11	7	11	2	8	2	2	3	12	2	46	13	14	3	2	2	5	1	1	2	2	2	12	9	14	2	5	16	2	13	229	12	2	2	11
SeqSphere	DS10801265-DT201009_2020.TE.155983.1.5_Dr30	ATCC19115	2	2	11	15	14	9	8	12	2	2	2	14	11	7	11	2	8	2	2	3	12	2	46	13	14	3	2	2	5	1	1	2	2	2	12	9	14	2	5	16	2	13	229	12	2	2	11
SeqSphere	DS10801265-DT201009_2020.TE.155983.1.5_Dr40	ATCC19115	2	2	11	15	14	9	8	12	2	2	2	14	11	7	11	2	8	2	2	3	12	2	46	13	14	3	2	2	5	1	1	2	2	2	12	9	14	2	5	16	2	13	229	12	2	2	11
SeqSphere	DS10801265-DT201009_2020.TE.155983.1.5_Dr50	ATCC19115	2	2	11	15	14	9	8	12	2	2	2	14	11	7	11	2	8	2	2	3	12	2	46	13	14	3	2	2	5	1	1	2	2	2	12	9	14	2	5	16	2	13	229	12	2	2	11
SeqSphere	DS10801265-DT201009_2020.TE.155983.1.5_Dr60	ATCC19115	2	2	11	15	14	9	8	12	2	2	2	14	11	7	11	2	8	2	2	3	12	2	46	13	14	3	2	2	5	1	1	2	2	2	12	9	14	2	5	16	2	13	229	12	2	2	11
SeqSphere	DS10801265-DT201009_2020.TE.155983.1.5_Dr70	ATCC19115	2	2	11	15	14	9	8	12	2	2	2	14	11	7	11	2	8	2	2	3	12	2	46	13	14	3	2	2	5	1	1	2	2	2	12	9	14	2	5	16	2	13	229	12	2	2	11
SeqSphere	DS10801265-DT201009_2020.TE.155983.1.5_Dr80	ATCC19115	2	2	11	15	14	9	8	12	2	2	2	14	11	7	11	2	8	2	2	3	12	2	46	13	14	3	2	2	5	1	1	2	2	2	12	9	14	2	5	16	2	13	229	12	2	2	11
SeqSphere	DS10801265-DT201009_2020.TE.155983.1.5_Dr90	ATCC19115	2	2	11	15	14	9	8	12	2	2	2	14	11	7	11	2	8	2	2	3	12	2	46	13	14	3	2	2	5	1	1	2	2	2	12	9	14	2	5	16	2	13	229	12	2	2	11
SeqSphere	DS10801266-DT201009_2020.TE.155983.1.6_Dr10	ATCC19115	2	2	11	15	14	9	8	12	2	2	2	14	11	7	11	2	8	2	2	3	12	2	46	13	14	3	2	2	5	1	1	2	2	2	12	9	14	2	5	16	2	13	229	12	2	2	11
SeqSphere	DS10801266-DT201009_2020.TE.155983.1.6_Dr100	ATCC19115	2	2	11	15	14	9	8	12	2	2	2	14	11	7	11	2	8	2	2	3	12	2	46	13	14	3	2	2	5	1	1	2	2	2	12	9	14	2	5	16	2	13	229	12	2	2	11
SeqSphere	DS10801266-DT201009_2020.TE.155983.1.6_Dr20	ATCC19115	2	2	11	15	14	9	8	12	2	2	2	14	11	7	11	2	8	2	2	3	12	2	46	13	14	3	2	2	5	1	1	2	2	2	12	9	14	2	5	16	2	13	229	12	2	2	11
SeqSphere	DS10801266-DT201009_2020.TE.155983.1.6_Dr30	ATCC19115	2	2	11	15	14	9	8	12	2	2	2	14	11	7	11	2	8	2	2	3	12	2	46	13	14	3	2	2	5	1	1	2	2	2	12	9	14	2	5	16	2	13	229	12	2	2	11
SeqSphere	DS10801266-DT201009_2020.TE.155983.1.6_Dr40	ATCC19115	2	2	11	15	14	9	8	12	2	2	2	14	11	7	11	2	8	2	2	3	12	2	46	13	14	3	2	2	5	1	1	2	2	2	12	9	14	2	5	16	2	13	229	12	2	2	11
SeqSphere	DS10801266-DT201009_2020.TE.155983.1.6_Dr50	ATCC19115	2	2	11	15	14	9	8	12	2	2	2	14	11	7	11	2	8	2	2	3	12	2	46	13	14	3	2	2	5	1	1	2	2	2	12	9	14	2	5	16	2	13	229	12	2	2	11
SeqSphere	DS10801266-DT201009_2020.TE.155983.1.6_Dr60	ATCC19115	2	2	11	15	14	9	8	12	2	2	2	14	11	7	11	2	8	2	2	3	12	2	46	13	14	3	2	2	5	1	1	2	2	2	12	9	14	2	5	16	2	13	229	12	2	2	11
SeqSphere	DS10801266-DT201009_2020.TE.155983.1.6_Dr70	ATCC19115	2	2	11	15	14	9	8	12	2	2	2	14	11	7	11	2	8	2	2	3	12	2	46	13	14	3	2	2	5	1	1	2	2	2	12	9	14	2	5	16	2	13	229	12	2	2	11
SeqSphere	DS10801266-DT201009_2020.TE.155983.1.6_Dr80	ATCC19115	2	2	11	15	14	9	8	12	2	2	2	14	11	7	11	2	8	2	2	3	12	2	46	13	14	3	2	2	5	1	1	2	2	2	12	9	14	2	5	16	2	13	229	12	2	2	11
SeqSphere	DS10801266-DT201009_2020.TE.155983.1.6_Dr90	ATCC19115	2	2	11	15	14	9	8	12	2	2	2	14	11	7	11	2	8	2	2	3	12	2	46	13	14	3	2	2	5	1	1	2	2	2	12	9	14	2	5	16	2	13	229	12	2	2	11
SeqSphere	DS10801320-DT201009_2020.TE.155996.1.1_Dr10	ATCC19114	10	13	15	18	17	12	11	16	13	10	9	17	14	10	13	9	12	10	10	12	15	6	12	15	17	13	11	5	17	2	1	8	9	3	16	12	18	17	4	19	5	16	12	14	NULL	4	14
SeqSphere	DS10801320-DT201009_2020.TE.155996.1.1_Dr100	ATCC19114	10	13	15	18	17	12	11	16	13	10	9	17	14	10	13	9	12	10	10	12	15	6	12	15	17	13	11	5	17	2	1	8	9	3	16	12	18	17	4	19	5	16	12	14	NULL	4	14
SeqSphere	DS10801320-DT201009_2020.TE.155996.1.1_Dr20	ATCC19114	10	13	15	18	17	12	11	16	13	10	9	17	14	10	13	9	12	10	10	12	15	6	12	15	17	13	11	5	17	2	1	8	9	3	16	12	18	17	4	19	5	16	12	14	NULL	4	14
SeqSphere	DS10801320-DT201009_2020.TE.155996.1.1_Dr30	ATCC19114	10	13	15	18	17	12	11	16	13	10	9	17	14	10	13	9	12	10	10	12	15	6	12	15	17	13	11	5	17	2	1	8	9	3	16	12	18	17	4	19	5	16	12	14	NULL	4	14
SeqSphere	DS10801320-DT201009_2020.TE.155996.1.1_Dr40	ATCC19114	10	13	15	18	17	12	11	16	13	10	9	17	14	10	13	9	12	10	10	12	15	6	12	15	17	13	11	5	17	2	1	8	9	3	16	12	18	17	4	19	5	16	12	14	NULL	4	14
SeqSphere	DS10801320-DT201009_2020.TE.155996.1.1_Dr50	ATCC19114	10	13	15	18	17	12	11	16	13	10	9	17	14	10	13	9	12	10	10	12	15	6	12	15	17	13	11	5	17	2	1	8	9	3	16	12	18	17	4	19	5	16	12	14	NULL	4	14
SeqSphere	DS10801320-DT201009_2020.TE.155996.1.1_Dr60	ATCC19114	10	13	15	18	17	12	11	16	13	10	9	17	14	10	13	9	12	10	10	12	15	6	12	15	17	13	11	5	17	2	1	8	9	3	16	12	18	17	4	19	5	16	12	14	NULL	4	14
SeqSphere	DS10801320-DT201009_2020.TE.155996.1.1_Dr70	ATCC19114	10	13	15	18	17	12	11	16	13	10	9	17	14	10	13	9	12	10	10	12	15	6	12	15	17	13	11	5	17	2	1	8	9	3	16	12	18	17	4	19	5	16	12	14	NULL	4	14
SeqSphere	DS10801320-DT201009_2020.TE.155996.1.1_Dr80	ATCC19114	10	13	15	18	17	12	11	16	13	10	9	17	14	10	13	9	12	10	10	12	15	6	12	15	17	13	11	5	17	2	1	8	9	3	16	12	18	17	4	19	5	16	12	14	NULL	4	14
SeqSphere	DS10801320-DT201009_2020.TE.155996.1.1_Dr90	ATCC19114	10	13	15	18	17	12	11	16	13	10	9	17	14	10	13	9	12	10	10	12	15	6	12	15	17	13	11	5	17	2	1	8	9	3	16	12	18	17	4	19	5	16	12	14	NULL	4	14
SeqSphere	DS10801321-DT201009_2020.TE.155996.1.2_Dr10	ATCC19114	10	13	15	18	17	12	11	16	13	10	9	17	14	10	13	9	12	10	10	12	15	6	12	15	17	13	11	5	17	2	1	8	9	3	16	12	18	17	4	19	5	16	12	14	NULL	4	14
SeqSphere	DS10801321-DT201009_2020.TE.155996.1.2_Dr100	ATCC19114	10	13	15	18	17	12	11	16	13	10	9	17	14	10	13	9	12	10	10	12	15	6	12	15	17	13	11	5	17	2	1	8	9	3	16	12	18	17	4	19	5	16	12	14	NULL	4	14
SeqSphere	DS10801321-DT201009_2020.TE.155996.1.2_Dr20	ATCC19114	10	13	15	18	17	12	11	16	13	10	9	17	14	10	13	9	12	10	10	12	15	6	12	15	17	13	11	5	17	2	1	8	9	3	16	12	18	17	4	19	5	16	12	14	NULL	4	14
SeqSphere	DS10801321-DT201009_2020.TE.155996.1.2_Dr30	ATCC19114	10	13	15	18	17	12	11	16	13	10	9	17	14	10	13	9	12	10	10	12	15	6	12	15	17	13	11	5	17	2	1	8	9	3	16	12	18	17	4	19	5	16	12	14	NULL	4	14
SeqSphere	DS10801321-DT201009_2020.TE.155996.1.2_Dr40	ATCC19114	10	13	15	18	17	12	11	16	13	10	9	17	14	10	13	9	12	10	10	12	15	6	12	15	17	13	11	5	17	2	1	8	9	3	16	12	18	17	4	19	5	16	12	14	NULL	4	14
SeqSphere	DS10801321-DT201009_2020.TE.155996.1.2_Dr50	ATCC19114	10	13	15	18	17	12	11	16	13	10	9	17	14	10	13	9	12	10	10	12	15	6	12	15	17	13	11	5	17	2	1	8	9	3	16	12	18	17	4	19	5	16	12	14	NULL	4	14
SeqSphere	DS10801321-DT201009_2020.TE.155996.1.2_Dr60	ATCC19114	10	13	15	18	17	12	11	16	13	10	9	17	14	10	13	9	12	10	10	12	15	6	12	15	17	13	11	5	17	2	1	8	9	3	16	12	18	17	4	19	5	16	12	14	NULL	4	14
SeqSphere	DS10801321-DT201009_2020.TE.155996.1.2_Dr70	ATCC19114	10	13	15	18	17	12	11	16	13	10	9	17	14	10	13	9	12	10	10	12	15	6	12	15	17	13	11	5	17	2	1	8	9	3	16	12	18	17	4	19	5	16	12	14	NULL	4	14
SeqSphere	DS10801321-DT201009_2020.TE.155996.1.2_Dr80	ATCC19114	10	13	15	18	17	12	11	16	13	10	9	17	14	10	13	9	12	10	10	12	15	6	12	15	17	13	11	5	17	2	1	8	9	3	16	12	18	17	4	19	5	16	12	14	NULL	4	14
SeqSphere	DS10801321-DT201009_2020.TE.155996.1.2_Dr90	ATCC19114	10	13	15	18	17	12	11	16	13	10	9	17	14	10	13	9	12	10	10	12	15	6	12	15	17	13	11	5	17	2	1	8	9	3	16	12	18	17	4	19	5	16	12	14	NULL	4	14
SeqSphere	DS10801322-DT201009_2020.TE.155996.1.3_Dr10	ATCC19114	10	13	15	18	17	12	11	16	13	10	9	17	14	10	13	9	12	10	10	12	15	6	12	15	17	13	11	5	17	2	1	8	9	3	16	12	18	17	4	19	5	16	12	14	NULL	4	14
SeqSphere	DS10801322-DT201009_2020.TE.155996.1.3_Dr100	ATCC19114	10	13	15	18	17	12	11	16	13	10	9	17	14	10	13	9	12	10	10	12	15	6	12	15	17	13	11	5	17	2	1	8	9	3	16	12	18	17	4	19	5	16	12	14	NULL	4	14
SeqSphere	DS10801322-DT201009_2020.TE.155996.1.3_Dr20	ATCC19114	10	13	15	18	17	12	11	16	13	10	9	17	14	10	13	9	12	10	10	12	15	6	12	15	17	13	11	5	17	2	1	8	9	3	16	12	18	17	4	19	5	16	12	14	NULL	4	14
SeqSphere	DS10801322-DT201009_2020.TE.155996.1.3_Dr30	ATCC19114	10	13	15	18	17	12	11	16	13	10	9	17	14	10	13	9	12	10	10	12	15	6	12	15	17	13	11	5	17	2	1	8	9	3	16	12	18	17	4	19	5	16	12	14	NULL	4	14
SeqSphere	DS10801322-DT201009_2020.TE.155996.1.3_Dr40	ATCC19114	10	13	15	18	17	12	11	16	13	10	9	17	14	10	13	9	12	10	10	12	15	6	12	15	17	13	11	5	17	2	1	8	9	3	16	12	18	17	4	19	5	16	12	14	NULL	4	14
SeqSphere	DS10801322-DT201009_2020.TE.155996.1.3_Dr50	ATCC19114	10	13	15	18	17	12	11	16	13	10	9	17	14	10	13	9	12	10	10	12	15	6	12	15	17	13	11	5	17	2	1	8	9	3	16	12	18	17	4	19	5	16	12	14	NULL	4	14
SeqSphere	DS10801322-DT201009_2020.TE.155996.1.3_Dr60	ATCC19114	10	13	15	18	17	12	11	16	13	10	9	17	14	10	13	9	12	10	10	12	15	6	12	15	17	13	11	5	17	2	1	8	9	3	16	12	18	17	4	19	5	16	12	14	NULL	4	14
SeqSphere	DS10801322-DT201009_2020.TE.155996.1.3_Dr70	ATCC19114	10	13	15	18	17	12	11	16	13	10	9	17	14	10	13	9	12	10	10	12	15	6	12	15	17	13	11	5	17	2	1	8	9	3	16	12	18	17	4	19	5	16	12	14	NULL	4	14
SeqSphere	DS10801322-DT201009_2020.TE.155996.1.3_Dr80	ATCC19114	10	13	15	18	17	12	11	16	13	10	9	17	14	10	13	9	12	10	10	12	15	6	12	15	17	13	11	5	17	2	1	8	9	3	16	12	18	17	4	19	5	16	12	14	NULL	4	14
SeqSphere	DS10801322-DT201009_2020.TE.155996.1.3_Dr90	ATCC19114	10	13	15	18	17	12	11	16	13	10	9	17	14	10	13	9	12	10	10	12	15	6	12	15	17	13	11	5	17	2	1	8	9	3	16	12	18	17	4	19	5	16	12	14	NULL	4	14
SeqSphere	DS10801323-DT201009_2020.TE.155996.1.4_Dr10	ATCC19114	10	13	15	18	17	12	11	16	13	10	9	17	14	10	13	9	12	10	10	12	15	6	12	15	17	13	11	5	17	2	1	8	9	3	16	12	18	17	4	19	5	16	12	14	NULL	4	14
SeqSphere	DS10801323-DT201009_2020.TE.155996.1.4_Dr100	ATCC19114	10	13	15	18	17	12	11	16	13	10	9	17	14	10	13	9	12	10	10	12	15	6	12	15	17	13	11	5	17	2	1	8	9	3	16	12	18	17	4	19	5	16	12	14	NULL	4	14
SeqSphere	DS10801323-DT201009_2020.TE.155996.1.4_Dr20	ATCC19114	10	13	15	18	17	12	11	16	13	10	9	17	14	10	13	9	12	10	10	12	15	6	12	15	17	13	11	5	17	2	1	8	9	3	16	12	18	17	4	19	5	16	12	14	NULL	4	14
SeqSphere	DS10801323-DT201009_2020.TE.155996.1.4_Dr30	ATCC19114	10	13	15	18	17	12	11	16	13	10	9	17	14	10	13	9	12	10	10	12	15	6	12	15	17	13	11	5	17	2	1	8	9	3	16	12	18	17	4	19	5	16	12	14	NULL	4	14
SeqSphere	DS10801323-DT201009_2020.TE.155996.1.4_Dr40	ATCC19114	10	13	15	18	17	12	11	16	13	10	9	17	14	10	13	9	12	10	10	12	15	6	12	15	17	13	11	5	17	2	1	8	9	3	16	12	18	17	4	19	5	16	12	14	NULL	4	14
SeqSphere	DS10801323-DT201009_2020.TE.155996.1.4_Dr50	ATCC19114	10	13	15	18	17	12	11	16	13	10	9	17	14	10	13	9	12	10	10	12	15	6	12	15	17	13	11	5	17	2	1	8	9	3	16	12	18	17	4	19	5	16	12	14	NULL	4	14
SeqSphere	DS10801323-DT201009_2020.TE.155996.1.4_Dr60	ATCC19114	10	13	15	18	17	12	11	16	13	10	9	17	14	10	13	9	12	10	10	12	15	6	12	15	17	13	11	5	17	2	1	8	9	3	16	12	18	17	4	19	5	16	12	14	NULL	4	14
SeqSphere	DS10801323-DT201009_2020.TE.155996.1.4_Dr70	ATCC19114	10	13	15	18	17	12	11	16	13	10	9	17	14	10	13	9	12	10	10	12	15	6	12	15	17	13	11	5	17	2	1	8	9	3	16	12	18	17	4	19	5	16	12	14	NULL	4	14
SeqSphere	DS10801323-DT201009_2020.TE.155996.1.4_Dr80	ATCC19114	10	13	15	18	17	12	11	16	13	10	9	17	14	10	13	9	12	10	10	12	15	6	12	15	17	13	11	5	17	2	1	8	9	3	16	12	18	17	4	19	5	16	12	14	NULL	4	14
SeqSphere	DS10801323-DT201009_2020.TE.155996.1.4_Dr90	ATCC19114	10	13	15	18	17	12	11	16	13	10	9	17	14	10	13	9	12	10	10	12	15	6	12	15	17	13	11	5	17	2	1	8	9	3	16	12	18	17	4	19	5	16	12	14	NULL	4	14
SeqSphere	DS10801324-DT201009_2020.TE.155996.1.5_Dr10	ATCC19114	10	13	15	18	17	12	11	16	13	10	9	17	14	10	13	9	12	10	10	12	15	6	12	15	17	13	11	5	17	2	1	8	9	3	16	12	18	17	4	19	5	16	12	14	NULL	4	14
SeqSphere	DS10801324-DT201009_2020.TE.155996.1.5_Dr100	ATCC19114	10	13	15	18	17	12	11	16	13	10	9	17	14	10	13	9	12	10	10	12	15	6	12	15	17	13	11	5	17	2	1	8	9	3	16	12	18	17	4	19	5	16	12	14	NULL	4	14
SeqSphere	DS10801324-DT201009_2020.TE.155996.1.5_Dr20	ATCC19114	10	13	15	18	17	12	11	16	13	10	9	17	14	10	13	9	12	10	10	12	15	6	12	15	17	13	11	5	17	2	1	8	9	3	16	12	18	17	4	19	5	16	12	14	NULL	4	14
SeqSphere	DS10801324-DT201009_2020.TE.155996.1.5_Dr30	ATCC19114	10	13	15	18	17	12	11	16	13	10	9	17	14	10	13	9	12	10	10	12	15	6	12	15	17	13	11	5	17	2	1	8	9	3	16	12	18	17	4	19	5	16	12	14	NULL	4	14
SeqSphere	DS10801324-DT201009_2020.TE.155996.1.5_Dr40	ATCC19114	10	13	15	18	17	12	11	16	13	10	9	17	14	10	13	9	12	10	10	12	15	6	12	15	17	13	11	5	17	2	1	8	9	3	16	12	18	17	4	19	5	16	12	14	NULL	4	14
SeqSphere	DS10801324-DT201009_2020.TE.155996.1.5_Dr50	ATCC19114	10	13	15	18	17	12	11	16	13	10	9	17	14	10	13	9	12	10	10	12	15	6	12	15	17	13	11	5	17	2	1	8	9	3	16	12	18	17	4	19	5	16	12	14	NULL	4	14
SeqSphere	DS10801324-DT201009_2020.TE.155996.1.5_Dr60	ATCC19114	10	13	15	18	17	12	11	16	13	10	9	17	14	10	13	9	12	10	10	12	15	6	12	15	17	13	11	5	17	2	1	8	9	3	16	12	18	17	4	19	5	16	12	14	NULL	4	14
SeqSphere	DS10801324-DT201009_2020.TE.155996.1.5_Dr70	ATCC19114	10	13	15	18	17	12	11	16	13	10	9	17	14	10	13	9	12	10	10	12	15	6	12	15	17	13	11	5	17	2	1	8	9	3	16	12	18	17	4	19	5	16	12	14	NULL	4	14
SeqSphere	DS10801324-DT201009_2020.TE.155996.1.5_Dr80	ATCC19114	10	13	15	18	17	12	11	16	13	10	9	17	14	10	13	9	12	10	10	12	15	6	12	15	17	13	11	5	17	2	1	8	9	3	16	12	18	17	4	19	5	16	12	14	NULL	4	14
SeqSphere	DS10801324-DT201009_2020.TE.155996.1.5_Dr90	ATCC19114	10	13	15	18	17	12	11	16	13	10	9	17	14	10	13	9	12	10	10	12	15	6	12	15	17	13	11	5	17	2	1	8	9	3	16	12	18	17	4	19	5	16	12	14	NULL	4	14
SeqSphere	DS10801325-DT201009_2020.TE.155996.1.6_Dr10	ATCC19114	10	13	15	18	17	12	11	16	13	10	9	17	14	10	13	9	12	10	10	12	15	6	12	15	17	13	11	5	17	2	1	8	9	3	16	12	18	17	4	19	5	16	12	14	NULL	4	14
SeqSphere	DS10801325-DT201009_2020.TE.155996.1.6_Dr100	ATCC19114	10	13	15	18	17	12	11	16	13	10	9	17	14	10	13	9	12	10	10	12	15	6	12	15	17	13	11	5	17	2	1	8	9	3	16	12	18	17	4	19	5	16	12	14	NULL	4	14
SeqSphere	DS10801325-DT201009_2020.TE.155996.1.6_Dr20	ATCC19114	10	13	15	18	17	12	11	16	13	10	9	17	14	10	13	9	12	10	10	12	15	6	12	15	17	13	11	5	17	2	1	8	9	3	16	12	18	17	4	19	5	16	12	14	NULL	4	14
SeqSphere	DS10801325-DT201009_2020.TE.155996.1.6_Dr30	ATCC19114	10	13	15	18	17	12	11	16	13	10	9	17	14	10	13	9	12	10	10	12	15	6	12	15	17	13	11	5	17	2	1	8	9	3	16	12	18	17	4	19	5	16	12	14	NULL	4	14
SeqSphere	DS10801325-DT201009_2020.TE.155996.1.6_Dr40	ATCC19114	10	13	15	18	17	12	11	16	13	10	9	17	14	10	13	9	12	10	10	12	15	6	12	15	17	13	11	5	17	2	1	8	9	3	16	12	18	17	4	19	5	16	12	14	NULL	4	14
SeqSphere	DS10801325-DT201009_2020.TE.155996.1.6_Dr50	ATCC19114	10	13	15	18	17	12	11	16	13	10	9	17	14	10	13	9	12	10	10	12	15	6	12	15	17	13	11	5	17	2	1	8	9	3	16	12	18	17	4	19	5	16	12	14	NULL	4	14
SeqSphere	DS10801325-DT201009_2020.TE.155996.1.6_Dr60	ATCC19114	10	13	15	18	17	12	11	16	13	10	9	17	14	10	13	9	12	10	10	12	15	6	12	15	17	13	11	5	17	2	1	8	9	3	16	12	18	17	4	19	5	16	12	14	NULL	4	14
SeqSphere	DS10801325-DT201009_2020.TE.155996.1.6_Dr70	ATCC19114	10	13	15	18	17	12	11	16	13	10	9	17	14	10	13	9	12	10	10	12	15	6	12	15	17	13	11	5	17	2	1	8	9	3	16	12	18	17	4	19	5	16	12	14	NULL	4	14
SeqSphere	DS10801325-DT201009_2020.TE.155996.1.6_Dr80	ATCC19114	10	13	15	18	17	12	11	16	13	10	9	17	14	10	13	9	12	10	10	12	15	6	12	15	17	13	11	5	17	2	1	8	9	3	16	12	18	17	4	19	5	16	12	14	NULL	4	14
SeqSphere	DS10801325-DT201009_2020.TE.155996.1.6_Dr90	ATCC19114	10	13	15	18	17	12	11	16	13	10	9	17	14	10	13	9	12	10	10	12	15	6	12	15	17	13	11	5	17	2	1	8	9	3	16	12	18	17	4	19	5	16	12	14	NULL	4	14
SeqSphere	DS10801333-DT201009_2020.TE.156004.1.1_Dr10	ATCCBAA679	1	1	1	1	1	1	1	1	1	1	1	1	1	1	1	1	1	1	1	1	1	1	1	1	1	1	1	1	1	1	1	1	1	1	1	1	1	1	1	1	1	1	1	1	1	1	1
SeqSphere	DS10801333-DT201009_2020.TE.156004.1.1_Dr100	ATCCBAA679	1	1	1	1	1	1	1	1	1	1	1	1	1	1	1	1	1	1	1	1	1	1	1	1	1	1	1	1	1	1	1	1	1	1	1	1	1	1	1	1	1	1	1	1	1	1	1
SeqSphere	DS10801333-DT201009_2020.TE.156004.1.1_Dr20	ATCCBAA679	1	1	1	1	1	1	1	1	1	1	1	1	1	1	1	1	1	1	1	1	1	1	1	1	1	1	1	1	1	1	1	1	1	1	1	1	1	1	1	1	1	1	1	1	1	1	1
SeqSphere	DS10801333-DT201009_2020.TE.156004.1.1_Dr30	ATCCBAA679	1	1	1	1	1	1	1	1	1	1	1	1	1	1	1	1	1	1	1	1	1	1	1	1	1	1	1	1	1	1	1	1	1	1	1	1	1	1	1	1	1	1	1	1	1	1	1
SeqSphere	DS10801333-DT201009_2020.TE.156004.1.1_Dr40	ATCCBAA679	1	1	1	1	1	1	1	1	1	1	1	1	1	1	1	1	1	1	1	1	1	1	1	1	1	1	1	1	1	1	1	1	1	1	1	1	1	1	1	1	1	1	1	1	1	1	1
SeqSphere	DS10801333-DT201009_2020.TE.156004.1.1_Dr50	ATCCBAA679	1	1	1	1	1	1	1	1	1	1	1	1	1	1	1	1	1	1	1	1	1	1	1	1	1	1	1	1	1	1	1	1	1	1	1	1	1	1	1	1	1	1	1	1	1	1	1
SeqSphere	DS10801333-DT201009_2020.TE.156004.1.1_Dr60	ATCCBAA679	1	1	1	1	1	1	1	1	1	1	1	1	1	1	1	1	1	1	1	1	1	1	1	1	1	1	1	1	1	1	1	1	1	1	1	1	1	1	1	1	1	1	1	1	1	1	1
SeqSphere	DS10801333-DT201009_2020.TE.156004.1.1_Dr70	ATCCBAA679	1	1	1	1	1	1	1	1	1	1	1	1	1	1	1	1	1	1	1	1	1	1	1	1	1	1	1	1	1	1	1	1	1	1	1	1	1	1	1	1	1	1	1	1	1	1	1
SeqSphere	DS10801333-DT201009_2020.TE.156004.1.1_Dr80	ATCCBAA679	1	1	1	1	1	1	1	1	1	1	1	1	1	1	1	1	1	1	1	1	1	1	1	1	1	1	1	1	1	1	1	1	1	1	1	1	1	1	1	1	1	1	1	1	1	1	1
SeqSphere	DS10801333-DT201009_2020.TE.156004.1.1_Dr90	ATCCBAA679	1	1	1	1	1	1	1	1	1	1	1	1	1	1	1	1	1	1	1	1	1	1	1	1	1	1	1	1	1	1	1	1	1	1	1	1	1	1	1	1	1	1	1	1	1	1	1
SeqSphere	DS10801334-DT201009_2020.TE.156004.1.2_Dr10	ATCCBAA679	1	1	1	1	1	1	1	1	1	1	1	1	1	1	1	1	1	1	1	1	1	1	1	1	1	1	1	1	1	1	1	1	1	1	1	1	1	1	1	1	1	1	1	1	1	1	1
SeqSphere	DS10801334-DT201009_2020.TE.156004.1.2_Dr100	ATCCBAA679	1	1	1	1	1	1	1	1	1	1	1	1	1	1	1	1	1	1	1	1	1	1	1	1	1	1	1	1	1	1	1	1	1	1	1	1	1	1	1	1	1	1	1	1	1	1	1
SeqSphere	DS10801334-DT201009_2020.TE.156004.1.2_Dr20	ATCCBAA679	1	1	1	1	1	1	1	1	1	1	1	1	1	1	1	1	1	1	1	1	1	1	1	1	1	1	1	1	1	1	1	1	1	1	1	1	1	1	1	1	1	1	1	1	1	1	1
SeqSphere	DS10801334-DT201009_2020.TE.156004.1.2_Dr30	ATCCBAA679	1	1	1	1	1	1	1	1	1	1	1	1	1	1	1	1	1	1	1	1	1	1	1	1	1	1	1	1	1	1	1	1	1	1	1	1	1	1	1	1	1	1	1	1	1	1	1
SeqSphere	DS10801334-DT201009_2020.TE.156004.1.2_Dr40	ATCCBAA679	1	1	1	1	1	1	1	1	1	1	1	1	1	1	1	1	1	1	1	1	1	1	1	1	1	1	1	1	1	1	1	1	1	1	1	1	1	1	1	1	1	1	1	1	1	1	1
SeqSphere	DS10801334-DT201009_2020.TE.156004.1.2_Dr50	ATCCBAA679	1	1	1	1	1	1	1	1	1	1	1	1	1	1	1	1	1	1	1	1	1	1	1	1	1	1	1	1	1	1	1	1	1	1	1	1	1	1	1	1	1	1	1	1	1	1	1
SeqSphere	DS10801334-DT201009_2020.TE.156004.1.2_Dr60	ATCCBAA679	1	1	1	1	1	1	1	1	1	1	1	1	1	1	1	1	1	1	1	1	1	1	1	1	1	1	1	1	1	1	1	1	1	1	1	1	1	1	1	1	1	1	1	1	1	1	1
SeqSphere	DS10801334-DT201009_2020.TE.156004.1.2_Dr70	ATCCBAA679	1	1	1	1	1	1	1	1	1	1	1	1	1	1	1	1	1	1	1	1	1	1	1	1	1	1	1	1	1	1	1	1	1	1	1	1	1	1	1	1	1	1	1	1	1	1	1
SeqSphere	DS10801334-DT201009_2020.TE.156004.1.2_Dr80	ATCCBAA679	1	1	1	1	1	1	1	1	1	1	1	1	1	1	1	1	1	1	1	1	1	1	1	1	1	1	1	1	1	1	1	1	1	1	1	1	1	1	1	1	1	1	1	1	1	1	1
SeqSphere	DS10801334-DT201009_2020.TE.156004.1.2_Dr90	ATCCBAA679	1	1	1	1	1	1	1	1	1	1	1	1	1	1	1	1	1	1	1	1	1	1	1	1	1	1	1	1	1	1	1	1	1	1	1	1	1	1	1	1	1	1	1	1	1	1	1
SeqSphere	DS10801335-DT201009_2020.TE.156004.1.3_Dr10	ATCCBAA679	1	1	1	1	1	1	1	1	1	1	1	1	1	1	1	1	1	1	1	1	1	1	1	1	1	1	1	1	1	1	1	1	1	1	1	1	1	1	1	1	1	1	1	1	1	1	1
SeqSphere	DS10801335-DT201009_2020.TE.156004.1.3_Dr100	ATCCBAA679	1	1	1	1	1	1	1	1	1	1	1	1	1	1	1	1	1	1	1	1	1	1	1	1	1	1	1	1	1	1	1	1	1	1	1	1	1	1	1	1	1	1	1	1	1	1	1
SeqSphere	DS10801335-DT201009_2020.TE.156004.1.3_Dr20	ATCCBAA679	1	1	1	1	1	1	1	1	1	1	1	1	1	1	1	1	1	1	1	1	1	1	1	1	1	1	1	1	1	1	1	1	1	1	1	1	1	1	1	1	1	1	1	1	1	1	1
SeqSphere	DS10801335-DT201009_2020.TE.156004.1.3_Dr30	ATCCBAA679	1	1	1	1	1	1	1	1	1	1	1	1	1	1	1	1	1	1	1	1	1	1	1	1	1	1	1	1	1	1	1	1	1	1	1	1	1	1	1	1	1	1	1	1	1	1	1
SeqSphere	DS10801335-DT201009_2020.TE.156004.1.3_Dr40	ATCCBAA679	1	1	1	1	1	1	1	1	1	1	1	1	1	1	1	1	1	1	1	1	1	1	1	1	1	1	1	1	1	1	1	1	1	1	1	1	1	1	1	1	1	1	1	1	1	1	1
SeqSphere	DS10801335-DT201009_2020.TE.156004.1.3_Dr50	ATCCBAA679	1	1	1	1	1	1	1	1	1	1	1	1	1	1	1	1	1	1	1	1	1	1	1	1	1	1	1	1	1	1	1	1	1	1	1	1	1	1	1	1	1	1	1	1	1	1	1
SeqSphere	DS10801335-DT201009_2020.TE.156004.1.3_Dr60	ATCCBAA679	1	1	1	1	1	1	1	1	1	1	1	1	1	1	1	1	1	1	1	1	1	1	1	1	1	1	1	1	1	1	1	1	1	1	1	1	1	1	1	1	1	1	1	1	1	1	1
SeqSphere	DS10801335-DT201009_2020.TE.156004.1.3_Dr70	ATCCBAA679	1	1	1	1	1	1	1	1	1	1	1	1	1	1	1	1	1	1	1	1	1	1	1	1	1	1	1	1	1	1	1	1	1	1	1	1	1	1	1	1	1	1	1	1	1	1	1
SeqSphere	DS10801335-DT201009_2020.TE.156004.1.3_Dr80	ATCCBAA679	1	1	1	1	1	1	1	1	1	1	1	1	1	1	1	1	1	1	1	1	1	1	1	1	1	1	1	1	1	1	1	1	1	1	1	1	1	1	1	1	1	1	1	1	1	1	1
SeqSphere	DS10801335-DT201009_2020.TE.156004.1.3_Dr90	ATCCBAA679	1	1	1	1	1	1	1	1	1	1	1	1	1	1	1	1	1	1	1	1	1	1	1	1	1	1	1	1	1	1	1	1	1	1	1	1	1	1	1	1	1	1	1	1	1	1	1
SeqSphere	DS10801336-DT201009_2020.TE.156004.1.4_Dr10	ATCCBAA679	1	1	1	1	1	1	1	1	1	1	1	1	1	1	1	1	1	1	1	1	1	1	1	1	1	1	1	1	1	1	1	1	1	1	1	1	1	1	1	1	1	1	1	1	1	1	1
SeqSphere	DS10801336-DT201009_2020.TE.156004.1.4_Dr100	ATCCBAA679	1	1	1	1	1	1	1	1	1	1	1	1	1	1	1	1	1	1	1	1	1	1	1	1	1	1	1	1	1	1	1	1	1	1	1	1	1	1	1	1	1	1	1	1	1	1	1
SeqSphere	DS10801336-DT201009_2020.TE.156004.1.4_Dr20	ATCCBAA679	1	1	1	1	1	1	1	1	1	1	1	1	1	1	1	1	1	1	1	1	1	1	1	1	1	1	1	1	1	1	1	1	1	1	1	1	1	1	1	1	1	1	1	1	1	1	1
SeqSphere	DS10801336-DT201009_2020.TE.156004.1.4_Dr30	ATCCBAA679	1	1	1	1	1	1	1	1	1	1	1	1	1	1	1	1	1	1	1	1	1	1	1	1	1	1	1	1	1	1	1	1	1	1	1	1	1	1	1	1	1	1	1	1	1	1	1
SeqSphere	DS10801336-DT201009_2020.TE.156004.1.4_Dr40	ATCCBAA679	1	1	1	1	1	1	1	1	1	1	1	1	1	1	1	1	1	1	1	1	1	1	1	1	1	1	1	1	1	1	1	1	1	1	1	1	1	1	1	1	1	1	1	1	1	1	1
SeqSphere	DS10801336-DT201009_2020.TE.156004.1.4_Dr50	ATCCBAA679	1	1	1	1	1	1	1	1	1	1	1	1	1	1	1	1	1	1	1	1	1	1	1	1	1	1	1	1	1	1	1	1	1	1	1	1	1	1	1	1	1	1	1	1	1	1	1
SeqSphere	DS10801336-DT201009_2020.TE.156004.1.4_Dr60	ATCCBAA679	1	1	1	1	1	1	1	1	1	1	1	1	1	1	1	1	1	1	1	1	1	1	1	1	1	1	1	1	1	1	1	1	1	1	1	1	1	1	1	1	1	1	1	1	1	1	1
SeqSphere	DS10801336-DT201009_2020.TE.156004.1.4_Dr70	ATCCBAA679	1	1	1	1	1	1	1	1	1	1	1	1	1	1	1	1	1	1	1	1	1	1	1	1	1	1	1	1	1	1	1	1	1	1	1	1	1	1	1	1	1	1	1	1	1	1	1
SeqSphere	DS10801336-DT201009_2020.TE.156004.1.4_Dr80	ATCCBAA679	1	1	1	1	1	1	1	1	1	1	1	1	1	1	1	1	1	1	1	1	1	1	1	1	1	1	1	1	1	1	1	1	1	1	1	1	1	1	1	1	1	1	1	1	1	1	1
SeqSphere	DS10801336-DT201009_2020.TE.156004.1.4_Dr90	ATCCBAA679	1	1	1	1	1	1	1	1	1	1	1	1	1	1	1	1	1	1	1	1	1	1	1	1	1	1	1	1	1	1	1	1	1	1	1	1	1	1	1	1	1	1	1	1	1	1	1
SeqSphere	DS10801337-DT201009_2020.TE.156004.1.5_Dr10	ATCCBAA679	1	1	1	1	1	1	1	1	1	1	1	1	1	1	1	1	1	1	1	1	1	1	1	1	1	1	1	1	1	1	1	1	1	1	1	1	1	1	1	1	1	1	1	1	1	1	1
SeqSphere	DS10801337-DT201009_2020.TE.156004.1.5_Dr100	ATCCBAA679	1	1	1	1	1	1	1	1	1	1	1	1	1	1	1	1	1	1	1	1	1	1	1	1	1	1	1	1	1	1	1	1	1	1	1	1	1	1	1	1	1	1	1	1	1	1	1
SeqSphere	DS10801337-DT201009_2020.TE.156004.1.5_Dr20	ATCCBAA679	1	1	1	1	1	1	1	1	1	1	1	1	1	1	1	1	1	1	1	1	1	1	1	1	1	1	1	1	1	1	1	1	1	1	1	1	1	1	1	1	1	1	1	1	1	1	1
SeqSphere	DS10801337-DT201009_2020.TE.156004.1.5_Dr30	ATCCBAA679	1	1	1	1	1	1	1	1	1	1	1	1	1	1	1	1	1	1	1	1	1	1	1	1	1	1	1	1	1	1	1	1	1	1	1	1	1	1	1	1	1	1	1	1	1	1	1
SeqSphere	DS10801337-DT201009_2020.TE.156004.1.5_Dr40	ATCCBAA679	1	1	1	1	1	1	1	1	1	1	1	1	1	1	1	1	1	1	1	1	1	1	1	1	1	1	1	1	1	1	1	1	1	1	1	1	1	1	1	1	1	1	1	1	1	1	1
SeqSphere	DS10801337-DT201009_2020.TE.156004.1.5_Dr50	ATCCBAA679	1	1	1	1	1	1	1	1	1	1	1	1	1	1	1	1	1	1	1	1	1	1	1	1	1	1	1	1	1	1	1	1	1	1	1	1	1	1	1	1	1	1	1	1	1	1	1
SeqSphere	DS10801337-DT201009_2020.TE.156004.1.5_Dr60	ATCCBAA679	1	1	1	1	1	1	1	1	1	1	1	1	1	1	1	1	1	1	1	1	1	1	1	1	1	1	1	1	1	1	1	1	1	1	1	1	1	1	1	1	1	1	1	1	1	1	1
SeqSphere	DS10801337-DT201009_2020.TE.156004.1.5_Dr70	ATCCBAA679	1	1	1	1	1	1	1	1	1	1	1	1	1	1	1	1	1	1	1	1	1	1	1	1	1	1	1	1	1	1	1	1	1	1	1	1	1	1	1	1	1	1	1	1	1	1	1
SeqSphere	DS10801337-DT201009_2020.TE.156004.1.5_Dr80	ATCCBAA679	1	1	1	1	1	1	1	1	1	1	1	1	1	1	1	1	1	1	1	1	1	1	1	1	1	1	1	1	1	1	1	1	1	1	1	1	1	1	1	1	1	1	1	1	1	1	1
SeqSphere	DS10801337-DT201009_2020.TE.156004.1.5_Dr90	ATCCBAA679	1	1	1	1	1	1	1	1	1	1	1	1	1	1	1	1	1	1	1	1	1	1	1	1	1	1	1	1	1	1	1	1	1	1	1	1	1	1	1	1	1	1	1	1	1	1	1
SeqSphere	DS10801338-DT201009_2020.TE.156004.1.6_Dr10	ATCCBAA679	1	1	1	1	1	1	1	1	1	1	1	1	1	1	1	1	1	1	1	1	1	1	1	1	1	1	1	1	1	1	1	1	1	1	1	1	1	1	1	1	1	1	1	1	1	1	1
SeqSphere	DS10801338-DT201009_2020.TE.156004.1.6_Dr100	ATCCBAA679	1	1	1	1	1	1	1	1	1	1	1	1	1	1	1	1	1	1	1	1	1	1	1	1	1	1	1	1	1	1	1	1	1	1	1	1	1	1	1	1	1	1	1	1	1	1	1
SeqSphere	DS10801338-DT201009_2020.TE.156004.1.6_Dr20	ATCCBAA679	1	1	1	1	1	1	1	1	1	1	1	1	1	1	1	1	1	1	1	1	1	1	1	1	1	1	1	1	1	1	1	1	1	1	1	1	1	1	1	1	1	1	1	1	1	1	1
SeqSphere	DS10801338-DT201009_2020.TE.156004.1.6_Dr30	ATCCBAA679	1	1	1	1	1	1	1	1	1	1	1	1	1	1	1	1	1	1	1	1	1	1	1	1	1	1	1	1	1	1	1	1	1	1	1	1	1	1	1	1	1	1	1	1	1	1	1
SeqSphere	DS10801338-DT201009_2020.TE.156004.1.6_Dr40	ATCCBAA679	1	1	1	1	1	1	1	1	1	1	1	1	1	1	1	1	1	1	1	1	1	1	1	1	1	1	1	1	1	1	1	1	1	1	1	1	1	1	1	1	1	1	1	1	1	1	1
SeqSphere	DS10801338-DT201009_2020.TE.156004.1.6_Dr50	ATCCBAA679	1	1	1	1	1	1	1	1	1	1	1	1	1	1	1	1	1	1	1	1	1	1	1	1	1	1	1	1	1	1	1	1	1	1	1	1	1	1	1	1	1	1	1	1	1	1	1
SeqSphere	DS10801338-DT201009_2020.TE.156004.1.6_Dr60	ATCCBAA679	1	1	1	1	1	1	1	1	1	1	1	1	1	1	1	1	1	1	1	1	1	1	1	1	1	1	1	1	1	1	1	1	1	1	1	1	1	1	1	1	1	1	1	1	1	1	1
SeqSphere	DS10801338-DT201009_2020.TE.156004.1.6_Dr70	ATCCBAA679	1	1	1	1	1	1	1	1	1	1	1	1	1	1	1	1	1	1	1	1	1	1	1	1	1	1	1	1	1	1	1	1	1	1	1	1	1	1	1	1	1	1	1	1	1	1	1
SeqSphere	DS10801338-DT201009_2020.TE.156004.1.6_Dr80	ATCCBAA679	1	1	1	1	1	1	1	1	1	1	1	1	1	1	1	1	1	1	1	1	1	1	1	1	1	1	1	1	1	1	1	1	1	1	1	1	1	1	1	1	1	1	1	1	1	1	1
SeqSphere	DS10801338-DT201009_2020.TE.156004.1.6_Dr90	ATCCBAA679	1	1	1	1	1	1	1	1	1	1	1	1	1	1	1	1	1	1	1	1	1	1	1	1	1	1	1	1	1	1	1	1	1	1	1	1	1	1	1	1	1	1	1	1	1	1	1
SeqSphere	DS10935038-DT201110_2020.TE.219096.1.1_Dr10	ATCCBAA679	1	1	1	1	1	1	1	1	1	1	1	1	1	1	1	1	1	1	1	1	1	1	1	1	1	1	1	1	1	1	1	1	1	1	1	1	1	1	1	1	1	1	1	1	1	1	1
SeqSphere	DS10935038-DT201110_2020.TE.219096.1.1_Dr100	ATCCBAA679	1	1	1	1	1	1	1	1	1	1	1	1	1	1	1	1	1	1	1	1	1	1	1	1	1	1	1	1	1	1	1	1	1	1	1	1	1	1	1	1	1	1	1	1	1	1	1
SeqSphere	DS10935038-DT201110_2020.TE.219096.1.1_Dr20	ATCCBAA679	1	1	1	1	1	1	1	1	1	1	1	1	1	1	1	1	1	1	1	1	1	1	1	1	1	1	1	1	1	1	1	1	1	1	1	1	1	1	1	1	1	1	1	1	1	1	1
SeqSphere	DS10935038-DT201110_2020.TE.219096.1.1_Dr30	ATCCBAA679	1	1	1	1	1	1	1	1	1	1	1	1	1	1	1	1	1	1	1	1	1	1	1	1	1	1	1	1	1	1	1	1	1	1	1	1	1	1	1	1	1	1	1	1	1	1	1
SeqSphere	DS10935038-DT201110_2020.TE.219096.1.1_Dr40	ATCCBAA679	1	1	1	1	1	1	1	1	1	1	1	1	1	1	1	1	1	1	1	1	1	1	1	1	1	1	1	1	1	1	1	1	1	1	1	1	1	1	1	1	1	1	1	1	1	1	1
SeqSphere	DS10935038-DT201110_2020.TE.219096.1.1_Dr50	ATCCBAA679	1	1	1	1	1	1	1	1	1	1	1	1	1	1	1	1	1	1	1	1	1	1	1	1	1	1	1	1	1	1	1	1	1	1	1	1	1	1	1	1	1	1	1	1	1	1	1
SeqSphere	DS10935038-DT201110_2020.TE.219096.1.1_Dr60	ATCCBAA679	1	1	1	1	1	1	1	1	1	1	1	1	1	1	1	1	1	1	1	1	1	1	1	1	1	1	1	1	1	1	1	1	1	1	1	1	1	1	1	1	1	1	1	1	1	1	1
SeqSphere	DS10935038-DT201110_2020.TE.219096.1.1_Dr70	ATCCBAA679	1	1	1	1	1	1	1	1	1	1	1	1	1	1	1	1	1	1	1	1	1	1	1	1	1	1	1	1	1	1	1	1	1	1	1	1	1	1	1	1	1	1	1	1	1	1	1
SeqSphere	DS10935038-DT201110_2020.TE.219096.1.1_Dr80	ATCCBAA679	1	1	1	1	1	1	1	1	1	1	1	1	1	1	1	1	1	1	1	1	1	1	1	1	1	1	1	1	1	1	1	1	1	1	1	1	1	1	1	1	1	1	1	1	1	1	1
SeqSphere	DS10935038-DT201110_2020.TE.219096.1.1_Dr90	ATCCBAA679	1	1	1	1	1	1	1	1	1	1	1	1	1	1	1	1	1	1	1	1	1	1	1	1	1	1	1	1	1	1	1	1	1	1	1	1	1	1	1	1	1	1	1	1	1	1	1
SeqSphere	DS10935039-DT201110_2020.TE.219096.1.2_Dr10	ATCCBAA679	1	1	1	1	1	1	1	1	1	1	1	1	1	1	1	1	1	1	1	1	1	1	1	1	1	1	1	1	1	1	1	1	1	1	1	1	1	1	1	1	1	1	1	1	1	1	1
SeqSphere	DS10935039-DT201110_2020.TE.219096.1.2_Dr100	ATCCBAA679	1	1	1	1	1	1	1	1	1	1	1	1	1	1	1	1	1	1	1	1	1	1	1	1	1	1	1	1	1	1	1	1	1	1	1	1	1	1	1	1	1	1	1	1	1	1	1
SeqSphere	DS10935039-DT201110_2020.TE.219096.1.2_Dr20	ATCCBAA679	1	1	1	1	1	1	1	1	1	1	1	1	1	1	1	1	1	1	1	1	1	1	1	1	1	1	1	1	1	1	1	1	1	1	1	1	1	1	1	1	1	1	1	1	1	1	1
SeqSphere	DS10935039-DT201110_2020.TE.219096.1.2_Dr30	ATCCBAA679	1	1	1	1	1	1	1	1	1	1	1	1	1	1	1	1	1	1	1	1	1	1	1	1	1	1	1	1	1	1	1	1	1	1	1	1	1	1	1	1	1	1	1	1	1	1	1
SeqSphere	DS10935039-DT201110_2020.TE.219096.1.2_Dr40	ATCCBAA679	1	1	1	1	1	1	1	1	1	1	1	1	1	1	1	1	1	1	1	1	1	1	1	1	1	1	1	1	1	1	1	1	1	1	1	1	1	1	1	1	1	1	1	1	1	1	1
SeqSphere	DS10935039-DT201110_2020.TE.219096.1.2_Dr50	ATCCBAA679	1	1	1	1	1	1	1	1	1	1	1	1	1	1	1	1	1	1	1	1	1	1	1	1	1	1	1	1	1	1	1	1	1	1	1	1	1	1	1	1	1	1	1	1	1	1	1
SeqSphere	DS10935039-DT201110_2020.TE.219096.1.2_Dr60	ATCCBAA679	1	1	1	1	1	1	1	1	1	1	1	1	1	1	1	1	1	1	1	1	1	1	1	1	1	1	1	1	1	1	1	1	1	1	1	1	1	1	1	1	1	1	1	1	1	1	1
SeqSphere	DS10935039-DT201110_2020.TE.219096.1.2_Dr70	ATCCBAA679	1	1	1	1	1	1	1	1	1	1	1	1	1	1	1	1	1	1	1	1	1	1	1	1	1	1	1	1	1	1	1	1	1	1	1	1	1	1	1	1	1	1	1	1	1	1	1
SeqSphere	DS10935039-DT201110_2020.TE.219096.1.2_Dr80	ATCCBAA679	1	1	1	1	1	1	1	1	1	1	1	1	1	1	1	1	1	1	1	1	1	1	1	1	1	1	1	1	1	1	1	1	1	1	1	1	1	1	1	1	1	1	1	1	1	1	1
SeqSphere	DS10935039-DT201110_2020.TE.219096.1.2_Dr90	ATCCBAA679	1	1	1	1	1	1	1	1	1	1	1	1	1	1	1	1	1	1	1	1	1	1	1	1	1	1	1	1	1	1	1	1	1	1	1	1	1	1	1	1	1	1	1	1	1	1	1
SeqSphere	DS10935040-DT201110_2020.TE.219096.1.3_Dr10	ATCCBAA679	1	1	1	1	1	1	1	1	1	1	1	1	1	1	1	1	1	1	1	1	1	1	1	1	1	1	1	1	1	1	1	1	1	1	1	1	1	1	1	1	1	1	1	1	1	1	1
SeqSphere	DS10935040-DT201110_2020.TE.219096.1.3_Dr100	ATCCBAA679	1	1	1	1	1	1	1	1	1	1	1	1	1	1	1	1	1	1	1	1	1	1	1	1	1	1	1	1	1	1	1	1	1	1	1	1	1	1	1	1	1	1	1	1	1	1	1
SeqSphere	DS10935040-DT201110_2020.TE.219096.1.3_Dr20	ATCCBAA679	1	1	1	1	1	1	1	1	1	1	1	1	1	1	1	1	1	1	1	1	1	1	1	1	1	1	1	1	1	1	1	1	1	1	1	1	1	1	1	1	1	1	1	1	1	1	1
SeqSphere	DS10935040-DT201110_2020.TE.219096.1.3_Dr30	ATCCBAA679	1	1	1	1	1	1	1	1	1	1	1	1	1	1	1	1	1	1	1	1	1	1	1	1	1	1	1	1	1	1	1	1	1	1	1	1	1	1	1	1	1	1	1	1	1	1	1
SeqSphere	DS10935040-DT201110_2020.TE.219096.1.3_Dr40	ATCCBAA679	1	1	1	1	1	1	1	1	1	1	1	1	1	1	1	1	1	1	1	1	1	1	1	1	1	1	1	1	1	1	1	1	1	1	1	1	1	1	1	1	1	1	1	1	1	1	1
SeqSphere	DS10935040-DT201110_2020.TE.219096.1.3_Dr50	ATCCBAA679	1	1	1	1	1	1	1	1	1	1	1	1	1	1	1	1	1	1	1	1	1	1	1	1	1	1	1	1	1	1	1	1	1	1	1	1	1	1	1	1	1	1	1	1	1	1	1
SeqSphere	DS10935040-DT201110_2020.TE.219096.1.3_Dr60	ATCCBAA679	1	1	1	1	1	1	1	1	1	1	1	1	1	1	1	1	1	1	1	1	1	1	1	1	1	1	1	1	1	1	1	1	1	1	1	1	1	1	1	1	1	1	1	1	1	1	1
SeqSphere	DS10935040-DT201110_2020.TE.219096.1.3_Dr70	ATCCBAA679	1	1	1	1	1	1	1	1	1	1	1	1	1	1	1	1	1	1	1	1	1	1	1	1	1	1	1	1	1	1	1	1	1	1	1	1	1	1	1	1	1	1	1	1	1	1	1
SeqSphere	DS10935040-DT201110_2020.TE.219096.1.3_Dr80	ATCCBAA679	1	1	1	1	1	1	1	1	1	1	1	1	1	1	1	1	1	1	1	1	1	1	1	1	1	1	1	1	1	1	1	1	1	1	1	1	1	1	1	1	1	1	1	1	1	1	1
SeqSphere	DS10935040-DT201110_2020.TE.219096.1.3_Dr90	ATCCBAA679	1	1	1	1	1	1	1	1	1	1	1	1	1	1	1	1	1	1	1	1	1	1	1	1	1	1	1	1	1	1	1	1	1	1	1	1	1	1	1	1	1	1	1	1	1	1	1
SeqSphere	DS10935041-DT201110_2020.TE.219096.1.4_Dr10	ATCCBAA679	1	1	1	1	1	1	1	1	1	1	1	1	1	1	1	1	1	1	1	1	1	1	1	1	1	1	1	1	1	1	1	1	1	1	1	1	1	1	1	1	1	1	1	1	1	1	1
SeqSphere	DS10935041-DT201110_2020.TE.219096.1.4_Dr100	ATCCBAA679	1	1	1	1	1	1	1	1	1	1	1	1	1	1	1	1	1	1	1	1	1	1	1	1	1	1	1	1	1	1	1	1	1	1	1	1	1	1	1	1	1	1	1	1	1	1	1
SeqSphere	DS10935041-DT201110_2020.TE.219096.1.4_Dr20	ATCCBAA679	1	1	1	1	1	1	1	1	1	1	1	1	1	1	1	1	1	1	1	1	1	1	1	1	1	1	1	1	1	1	1	1	1	1	1	1	1	1	1	1	1	1	1	1	1	1	1
SeqSphere	DS10935041-DT201110_2020.TE.219096.1.4_Dr30	ATCCBAA679	1	1	1	1	1	1	1	1	1	1	1	1	1	1	1	1	1	1	1	1	1	1	1	1	1	1	1	1	1	1	1	1	1	1	1	1	1	1	1	1	1	1	1	1	1	1	1
SeqSphere	DS10935041-DT201110_2020.TE.219096.1.4_Dr40	ATCCBAA679	1	1	1	1	1	1	1	1	1	1	1	1	1	1	1	1	1	1	1	1	1	1	1	1	1	1	1	1	1	1	1	1	1	1	1	1	1	1	1	1	1	1	1	1	1	1	1
SeqSphere	DS10935041-DT201110_2020.TE.219096.1.4_Dr50	ATCCBAA679	1	1	1	1	1	1	1	1	1	1	1	1	1	1	1	1	1	1	1	1	1	1	1	1	1	1	1	1	1	1	1	1	1	1	1	1	1	1	1	1	1	1	1	1	1	1	1
SeqSphere	DS10935041-DT201110_2020.TE.219096.1.4_Dr60	ATCCBAA679	1	1	1	1	1	1	1	1	1	1	1	1	1	1	1	1	1	1	1	1	1	1	1	1	1	1	1	1	1	1	1	1	1	1	1	1	1	1	1	1	1	1	1	1	1	1	1
SeqSphere	DS10935041-DT201110_2020.TE.219096.1.4_Dr70	ATCCBAA679	1	1	1	1	1	1	1	1	1	1	1	1	1	1	1	1	1	1	1	1	1	1	1	1	1	1	1	1	1	1	1	1	1	1	1	1	1	1	1	1	1	1	1	1	1	1	1
SeqSphere	DS10935041-DT201110_2020.TE.219096.1.4_Dr80	ATCCBAA679	1	1	1	1	1	1	1	1	1	1	1	1	1	1	1	1	1	1	1	1	1	1	1	1	1	1	1	1	1	1	1	1	1	1	1	1	1	1	1	1	1	1	1	1	1	1	1
SeqSphere	DS10935041-DT201110_2020.TE.219096.1.4_Dr90	ATCCBAA679	1	1	1	1	1	1	1	1	1	1	1	1	1	1	1	1	1	1	1	1	1	1	1	1	1	1	1	1	1	1	1	1	1	1	1	1	1	1	1	1	1	1	1	1	1	1	1
SeqSphere	DS10935042-DT201110_2020.TE.219096.1.5_Dr10	ATCCBAA679	1	1	1	1	1	1	1	1	1	1	1	1	1	1	1	1	1	1	1	1	1	1	1	1	1	1	1	1	1	1	1	1	1	1	1	1	1	1	1	1	1	1	1	1	1	1	1
SeqSphere	DS10935042-DT201110_2020.TE.219096.1.5_Dr100	ATCCBAA679	1	1	1	1	1	1	1	1	1	1	1	1	1	1	1	1	1	1	1	1	1	1	1	1	1	1	1	1	1	1	1	1	1	1	1	1	1	1	1	1	1	1	1	1	1	1	1
SeqSphere	DS10935042-DT201110_2020.TE.219096.1.5_Dr20	ATCCBAA679	1	1	1	1	1	1	1	1	1	1	1	1	1	1	1	1	1	1	1	1	1	1	1	1	1	1	1	1	1	1	1	1	1	1	1	1	1	1	1	1	1	1	1	1	1	1	1
SeqSphere	DS10935042-DT201110_2020.TE.219096.1.5_Dr30	ATCCBAA679	1	1	1	1	1	1	1	1	1	1	1	1	1	1	1	1	1	1	1	1	1	1	1	1	1	1	1	1	1	1	1	1	1	1	1	1	1	1	1	1	1	1	1	1	1	1	1
SeqSphere	DS10935042-DT201110_2020.TE.219096.1.5_Dr40	ATCCBAA679	1	1	1	1	1	1	1	1	1	1	1	1	1	1	1	1	1	1	1	1	1	1	1	1	1	1	1	1	1	1	1	1	1	1	1	1	1	1	1	1	1	1	1	1	1	1	1
SeqSphere	DS10935042-DT201110_2020.TE.219096.1.5_Dr50	ATCCBAA679	1	1	1	1	1	1	1	1	1	1	1	1	1	1	1	1	1	1	1	1	1	1	1	1	1	1	1	1	1	1	1	1	1	1	1	1	1	1	1	1	1	1	1	1	1	1	1
SeqSphere	DS10935042-DT201110_2020.TE.219096.1.5_Dr60	ATCCBAA679	1	1	1	1	1	1	1	1	1	1	1	1	1	1	1	1	1	1	1	1	1	1	1	1	1	1	1	1	1	1	1	1	1	1	1	1	1	1	1	1	1	1	1	1	1	1	1
SeqSphere	DS10935042-DT201110_2020.TE.219096.1.5_Dr70	ATCCBAA679	1	1	1	1	1	1	1	1	1	1	1	1	1	1	1	1	1	1	1	1	1	1	1	1	1	1	1	1	1	1	1	1	1	1	1	1	1	1	1	1	1	1	1	1	1	1	1
SeqSphere	DS10935042-DT201110_2020.TE.219096.1.5_Dr80	ATCCBAA679	1	1	1	1	1	1	1	1	1	1	1	1	1	1	1	1	1	1	1	1	1	1	1	1	1	1	1	1	1	1	1	1	1	1	1	1	1	1	1	1	1	1	1	1	1	1	1
SeqSphere	DS10935042-DT201110_2020.TE.219096.1.5_Dr90	ATCCBAA679	1	1	1	1	1	1	1	1	1	1	1	1	1	1	1	1	1	1	1	1	1	1	1	1	1	1	1	1	1	1	1	1	1	1	1	1	1	1	1	1	1	1	1	1	1	1	1
SeqSphere	DS10935043-DT201110_2020.TE.219096.1.6_Dr10	ATCCBAA679	1	1	1	1	1	1	1	1	1	1	1	1	1	1	1	1	1	1	1	1	1	1	1	1	1	1	1	1	1	1	1	1	1	1	1	1	1	1	1	1	1	1	1	1	1	1	1
SeqSphere	DS10935043-DT201110_2020.TE.219096.1.6_Dr100	ATCCBAA679	1	1	1	1	1	1	1	1	1	1	1	1	1	1	1	1	1	1	1	1	1	1	1	1	1	1	1	1	1	1	1	1	1	1	1	1	1	1	1	1	1	1	1	1	1	1	1
SeqSphere	DS10935043-DT201110_2020.TE.219096.1.6_Dr20	ATCCBAA679	1	1	1	1	1	1	1	1	1	1	1	1	1	1	1	1	1	1	1	1	1	1	1	1	1	1	1	1	1	1	1	1	1	1	1	1	1	1	1	1	1	1	1	1	1	1	1
SeqSphere	DS10935043-DT201110_2020.TE.219096.1.6_Dr30	ATCCBAA679	1	1	1	1	1	1	1	1	1	1	1	1	1	1	1	1	1	1	1	1	1	1	1	1	1	1	1	1	1	1	1	1	1	1	1	1	1	1	1	1	1	1	1	1	1	1	1
SeqSphere	DS10935043-DT201110_2020.TE.219096.1.6_Dr40	ATCCBAA679	1	1	1	1	1	1	1	1	1	1	1	1	1	1	1	1	1	1	1	1	1	1	1	1	1	1	1	1	1	1	1	1	1	1	1	1	1	1	1	1	1	1	1	1	1	1	1
SeqSphere	DS10935043-DT201110_2020.TE.219096.1.6_Dr50	ATCCBAA679	1	1	1	1	1	1	1	1	1	1	1	1	1	1	1	1	1	1	1	1	1	1	1	1	1	1	1	1	1	1	1	1	1	1	1	1	1	1	1	1	1	1	1	1	1	1	1
SeqSphere	DS10935043-DT201110_2020.TE.219096.1.6_Dr60	ATCCBAA679	1	1	1	1	1	1	1	1	1	1	1	1	1	1	1	1	1	1	1	1	1	1	1	1	1	1	1	1	1	1	1	1	1	1	1	1	1	1	1	1	1	1	1	1	1	1	1
SeqSphere	DS10935043-DT201110_2020.TE.219096.1.6_Dr70	ATCCBAA679	1	1	1	1	1	1	1	1	1	1	1	1	1	1	1	1	1	1	1	1	1	1	1	1	1	1	1	1	1	1	1	1	1	1	1	1	1	1	1	1	1	1	1	1	1	1	1
SeqSphere	DS10935043-DT201110_2020.TE.219096.1.6_Dr80	ATCCBAA679	1	1	1	1	1	1	1	1	1	1	1	1	1	1	1	1	1	1	1	1	1	1	1	1	1	1	1	1	1	1	1	1	1	1	1	1	1	1	1	1	1	1	1	1	1	1	1
SeqSphere	DS10935043-DT201110_2020.TE.219096.1.6_Dr90	ATCCBAA679	1	1	1	1	1	1	1	1	1	1	1	1	1	1	1	1	1	1	1	1	1	1	1	1	1	1	1	1	1	1	1	1	1	1	1	1	1	1	1	1	1	1	1	1	1	1	1
SeqSphere	DS10935048-DT201110_2020.TE.219105.1.1_Dr10	ATCC19114	10	13	15	18	17	12	11	16	13	10	9	17	14	10	13	9	12	10	10	12	15	6	12	15	17	13	11	5	17	2	1	8	9	3	16	12	18	17	4	19	5	16	12	14	NULL	4	14
SeqSphere	DS10935048-DT201110_2020.TE.219105.1.1_Dr100	ATCC19114	10	13	15	18	17	12	11	16	13	10	9	17	14	10	13	9	12	10	10	12	15	6	12	15	17	13	11	5	17	2	1	8	9	3	16	12	18	17	4	19	5	16	12	14	NULL	4	14
SeqSphere	DS10935048-DT201110_2020.TE.219105.1.1_Dr20	ATCC19114	10	13	15	18	17	12	11	16	13	10	9	17	14	10	13	9	12	10	10	12	15	6	12	15	17	13	11	5	17	2	1	8	9	3	16	12	18	17	4	19	5	16	12	14	NULL	4	14
SeqSphere	DS10935048-DT201110_2020.TE.219105.1.1_Dr30	ATCC19114	10	13	15	18	17	12	11	16	13	10	9	17	14	10	13	9	12	10	10	12	15	6	12	15	17	13	11	5	17	2	1	8	9	3	16	12	18	17	4	19	5	16	12	14	NULL	4	14
SeqSphere	DS10935048-DT201110_2020.TE.219105.1.1_Dr40	ATCC19114	10	13	15	18	17	12	11	16	13	10	9	17	14	10	13	9	12	10	10	12	15	6	12	15	17	13	11	5	17	2	1	8	9	3	16	12	18	17	4	19	5	16	12	14	NULL	4	14
SeqSphere	DS10935048-DT201110_2020.TE.219105.1.1_Dr50	ATCC19114	10	13	15	18	17	12	11	16	13	10	9	17	14	10	13	9	12	10	10	12	15	6	12	15	17	13	11	5	17	2	1	8	9	3	16	12	18	17	4	19	5	16	12	14	NULL	4	14
SeqSphere	DS10935048-DT201110_2020.TE.219105.1.1_Dr60	ATCC19114	10	13	15	18	17	12	11	16	13	10	9	17	14	10	13	9	12	10	10	12	15	6	12	15	17	13	11	5	17	2	1	8	9	3	16	12	18	17	4	19	5	16	12	14	NULL	4	14
SeqSphere	DS10935048-DT201110_2020.TE.219105.1.1_Dr70	ATCC19114	10	13	15	18	17	12	11	16	13	10	9	17	14	10	13	9	12	10	10	12	15	6	12	15	17	13	11	5	17	2	1	8	9	3	16	12	18	17	4	19	5	16	12	14	NULL	4	14
SeqSphere	DS10935048-DT201110_2020.TE.219105.1.1_Dr80	ATCC19114	10	13	15	18	17	12	11	16	13	10	9	17	14	10	13	9	12	10	10	12	15	6	12	15	17	13	11	5	17	2	1	8	9	3	16	12	18	17	4	19	5	16	12	14	NULL	4	14
SeqSphere	DS10935048-DT201110_2020.TE.219105.1.1_Dr90	ATCC19114	10	13	15	18	17	12	11	16	13	10	9	17	14	10	13	9	12	10	10	12	15	6	12	15	17	13	11	5	17	2	1	8	9	3	16	12	18	17	4	19	5	16	12	14	NULL	4	14
SeqSphere	DS10935049-DT201110_2020.TE.219105.1.2_Dr10	ATCC19114	10	13	15	18	17	12	11	16	13	10	9	17	14	10	13	9	12	10	10	12	15	6	12	15	17	13	11	5	17	2	1	8	9	3	16	12	18	17	4	19	5	16	12	14	NULL	4	14
SeqSphere	DS10935049-DT201110_2020.TE.219105.1.2_Dr100	ATCC19114	10	13	15	18	17	12	11	16	13	10	9	17	14	10	13	9	12	10	10	12	15	6	12	15	17	13	11	5	17	2	1	8	9	3	16	12	18	17	4	19	5	16	12	14	NULL	4	14
SeqSphere	DS10935049-DT201110_2020.TE.219105.1.2_Dr20	ATCC19114	10	13	15	18	17	12	11	16	13	10	9	17	14	10	13	9	12	10	10	12	15	6	12	15	17	13	11	5	17	2	1	8	9	3	16	12	18	17	4	19	5	16	12	14	NULL	4	14
SeqSphere	DS10935049-DT201110_2020.TE.219105.1.2_Dr30	ATCC19114	10	13	15	18	17	12	11	16	13	10	9	17	14	10	13	9	12	10	10	12	15	6	12	15	17	13	11	5	17	2	1	8	9	3	16	12	18	17	4	19	5	16	12	14	NULL	4	14
SeqSphere	DS10935049-DT201110_2020.TE.219105.1.2_Dr40	ATCC19114	10	13	15	18	17	12	11	16	13	10	9	17	14	10	13	9	12	10	10	12	15	6	12	15	17	13	11	5	17	2	1	8	9	3	16	12	18	17	4	19	5	16	12	14	NULL	4	14
SeqSphere	DS10935049-DT201110_2020.TE.219105.1.2_Dr50	ATCC19114	10	13	15	18	17	12	11	16	13	10	9	17	14	10	13	9	12	10	10	12	15	6	12	15	17	13	11	5	17	2	1	8	9	3	16	12	18	17	4	19	5	16	12	14	NULL	4	14
SeqSphere	DS10935049-DT201110_2020.TE.219105.1.2_Dr60	ATCC19114	10	13	15	18	17	12	11	16	13	10	9	17	14	10	13	9	12	10	10	12	15	6	12	15	17	13	11	5	17	2	1	8	9	3	16	12	18	17	4	19	5	16	12	14	NULL	4	14
SeqSphere	DS10935049-DT201110_2020.TE.219105.1.2_Dr70	ATCC19114	10	13	15	18	17	12	11	16	13	10	9	17	14	10	13	9	12	10	10	12	15	6	12	15	17	13	11	5	17	2	1	8	9	3	16	12	18	17	4	19	5	16	12	14	NULL	4	14
SeqSphere	DS10935049-DT201110_2020.TE.219105.1.2_Dr80	ATCC19114	10	13	15	18	17	12	11	16	13	10	9	17	14	10	13	9	12	10	10	12	15	6	12	15	17	13	11	5	17	2	1	8	9	3	16	12	18	17	4	19	5	16	12	14	NULL	4	14
SeqSphere	DS10935049-DT201110_2020.TE.219105.1.2_Dr90	ATCC19114	10	13	15	18	17	12	11	16	13	10	9	17	14	10	13	9	12	10	10	12	15	6	12	15	17	13	11	5	17	2	1	8	9	3	16	12	18	17	4	19	5	16	12	14	NULL	4	14
SeqSphere	DS10935050-DT201110_2020.TE.219105.1.3_Dr10	ATCC19114	10	13	15	18	17	12	11	16	13	10	9	17	14	10	13	9	12	10	10	12	15	6	12	15	17	13	11	5	17	2	1	8	9	3	16	12	18	17	4	19	5	16	12	14	NULL	4	14
SeqSphere	DS10935050-DT201110_2020.TE.219105.1.3_Dr100	ATCC19114	10	13	15	18	17	12	11	16	13	10	9	17	14	10	13	9	12	10	10	12	15	6	12	15	17	13	11	5	17	2	1	8	9	3	16	12	18	17	4	19	5	16	12	14	NULL	4	14
SeqSphere	DS10935050-DT201110_2020.TE.219105.1.3_Dr20	ATCC19114	10	13	15	18	17	12	11	16	13	10	9	17	14	10	13	9	12	10	10	12	15	6	12	15	17	13	11	5	17	2	1	8	9	3	16	12	18	17	4	19	5	16	12	14	NULL	4	14
SeqSphere	DS10935050-DT201110_2020.TE.219105.1.3_Dr30	ATCC19114	10	13	15	18	17	12	11	16	13	10	9	17	14	10	13	9	12	10	10	12	15	6	12	15	17	13	11	5	17	2	1	8	9	3	16	12	18	17	4	19	5	16	12	14	NULL	4	14
SeqSphere	DS10935050-DT201110_2020.TE.219105.1.3_Dr40	ATCC19114	10	13	15	18	17	12	11	16	13	10	9	17	14	10	13	9	12	10	10	12	15	6	12	15	17	13	11	5	17	2	1	8	9	3	16	12	18	17	4	19	5	16	12	14	NULL	4	14
SeqSphere	DS10935050-DT201110_2020.TE.219105.1.3_Dr50	ATCC19114	10	13	15	18	17	12	11	16	13	10	9	17	14	10	13	9	12	10	10	12	15	6	12	15	17	13	11	5	17	2	1	8	9	3	16	12	18	17	4	19	5	16	12	14	NULL	4	14
SeqSphere	DS10935050-DT201110_2020.TE.219105.1.3_Dr60	ATCC19114	10	13	15	18	17	12	11	16	13	10	9	17	14	10	13	9	12	10	10	12	15	6	12	15	17	13	11	5	17	2	1	8	9	3	16	12	18	17	4	19	5	16	12	14	NULL	4	14
SeqSphere	DS10935050-DT201110_2020.TE.219105.1.3_Dr70	ATCC19114	10	13	15	18	17	12	11	16	13	10	9	17	14	10	13	9	12	10	10	12	15	6	12	15	17	13	11	5	17	2	1	8	9	3	16	12	18	17	4	19	5	16	12	14	NULL	4	14
SeqSphere	DS10935050-DT201110_2020.TE.219105.1.3_Dr80	ATCC19114	10	13	15	18	17	12	11	16	13	10	9	17	14	10	13	9	12	10	10	12	15	6	12	15	17	13	11	5	17	2	1	8	9	3	16	12	18	17	4	19	5	16	12	14	NULL	4	14
SeqSphere	DS10935050-DT201110_2020.TE.219105.1.3_Dr90	ATCC19114	10	13	15	18	17	12	11	16	13	10	9	17	14	10	13	9	12	10	10	12	15	6	12	15	17	13	11	5	17	2	1	8	9	3	16	12	18	17	4	19	5	16	12	14	NULL	4	14
SeqSphere	DS10935051-DT201110_2020.TE.219105.1.4_Dr10	ATCC19114	10	13	15	18	17	12	11	16	13	10	9	17	14	10	13	9	12	10	10	12	15	6	12	15	17	13	11	5	17	2	1	8	9	3	16	12	18	17	4	19	5	16	12	14	NULL	4	14
SeqSphere	DS10935051-DT201110_2020.TE.219105.1.4_Dr100	ATCC19114	10	13	15	18	17	12	11	16	13	10	9	17	14	10	13	9	12	10	10	12	15	6	12	15	17	13	11	5	17	2	1	8	9	3	16	12	18	17	4	19	5	16	12	14	NULL	4	14
SeqSphere	DS10935051-DT201110_2020.TE.219105.1.4_Dr20	ATCC19114	10	13	15	18	17	12	11	16	13	10	9	17	14	10	13	9	12	10	10	12	15	6	12	15	17	13	11	5	17	2	1	8	9	3	16	12	18	17	4	19	5	16	12	14	NULL	4	14
SeqSphere	DS10935051-DT201110_2020.TE.219105.1.4_Dr30	ATCC19114	10	13	15	18	17	12	11	16	13	10	9	17	14	10	13	9	12	10	10	12	15	6	12	15	17	13	11	5	17	2	1	8	9	3	16	12	18	17	4	19	5	16	12	14	NULL	4	14
SeqSphere	DS10935051-DT201110_2020.TE.219105.1.4_Dr40	ATCC19114	10	13	15	18	17	12	11	16	13	10	9	17	14	10	13	9	12	10	10	12	15	6	12	15	17	13	11	5	17	2	1	8	9	3	16	12	18	17	4	19	5	16	12	14	NULL	4	14
SeqSphere	DS10935051-DT201110_2020.TE.219105.1.4_Dr50	ATCC19114	10	13	15	18	17	12	11	16	13	10	9	17	14	10	13	9	12	10	10	12	15	6	12	15	17	13	11	5	17	2	1	8	9	3	16	12	18	17	4	19	5	16	12	14	NULL	4	14
SeqSphere	DS10935051-DT201110_2020.TE.219105.1.4_Dr60	ATCC19114	10	13	15	18	17	12	11	16	13	10	9	17	14	10	13	9	12	10	10	12	15	6	12	15	17	13	11	5	17	2	1	8	9	3	16	12	18	17	4	19	5	16	12	14	NULL	4	14
SeqSphere	DS10935051-DT201110_2020.TE.219105.1.4_Dr70	ATCC19114	10	13	15	18	17	12	11	16	13	10	9	17	14	10	13	9	12	10	10	12	15	6	12	15	17	13	11	5	17	2	1	8	9	3	16	12	18	17	4	19	5	16	12	14	NULL	4	14
SeqSphere	DS10935051-DT201110_2020.TE.219105.1.4_Dr80	ATCC19114	10	13	15	18	17	12	11	16	13	10	9	17	14	10	13	9	12	10	10	12	15	6	12	15	17	13	11	5	17	2	1	8	9	3	16	12	18	17	4	19	5	16	12	14	NULL	4	14
SeqSphere	DS10935051-DT201110_2020.TE.219105.1.4_Dr90	ATCC19114	10	13	15	18	17	12	11	16	13	10	9	17	14	10	13	9	12	10	10	12	15	6	12	15	17	13	11	5	17	2	1	8	9	3	16	12	18	17	4	19	5	16	12	14	NULL	4	14
SeqSphere	DS10935052-DT201110_2020.TE.219105.1.5_Dr10	ATCC19114	10	13	15	18	17	12	11	16	13	10	9	17	14	10	13	9	12	10	10	12	15	6	12	15	17	13	11	5	17	2	1	8	9	3	16	12	18	17	4	19	5	16	12	14	NULL	4	14
SeqSphere	DS10935052-DT201110_2020.TE.219105.1.5_Dr100	ATCC19114	10	13	15	18	17	12	11	16	13	10	9	17	14	10	13	9	12	10	10	12	15	6	12	15	17	13	11	5	17	2	1	8	9	3	16	12	18	17	4	19	5	16	12	14	NULL	4	14
SeqSphere	DS10935052-DT201110_2020.TE.219105.1.5_Dr20	ATCC19114	10	13	15	18	17	12	11	16	13	10	9	17	14	10	13	9	12	10	10	12	15	6	12	15	17	13	11	5	17	2	1	8	9	3	16	12	18	17	4	19	5	16	12	14	NULL	4	14
SeqSphere	DS10935052-DT201110_2020.TE.219105.1.5_Dr30	ATCC19114	10	13	15	18	17	12	11	16	13	10	9	17	14	10	13	9	12	10	10	12	15	6	12	15	17	13	11	5	17	2	1	8	9	3	16	12	18	17	4	19	5	16	12	14	NULL	4	14
SeqSphere	DS10935052-DT201110_2020.TE.219105.1.5_Dr40	ATCC19114	10	13	15	18	17	12	11	16	13	10	9	17	14	10	13	9	12	10	10	12	15	6	12	15	17	13	11	5	17	2	1	8	9	3	16	12	18	17	4	19	5	16	12	14	NULL	4	14
SeqSphere	DS10935052-DT201110_2020.TE.219105.1.5_Dr50	ATCC19114	10	13	15	18	17	12	11	16	13	10	9	17	14	10	13	9	12	10	10	12	15	6	12	15	17	13	11	5	17	2	1	8	9	3	16	12	18	17	4	19	5	16	12	14	NULL	4	14
SeqSphere	DS10935052-DT201110_2020.TE.219105.1.5_Dr60	ATCC19114	10	13	15	18	17	12	11	16	13	10	9	17	14	10	13	9	12	10	10	12	15	6	12	15	17	13	11	5	17	2	1	8	9	3	16	12	18	17	4	19	5	16	12	14	NULL	4	14
SeqSphere	DS10935052-DT201110_2020.TE.219105.1.5_Dr70	ATCC19114	10	13	15	18	17	12	11	16	13	10	9	17	14	10	13	9	12	10	10	12	15	6	12	15	17	13	11	5	17	2	1	8	9	3	16	12	18	17	4	19	5	16	12	14	NULL	4	14
SeqSphere	DS10935052-DT201110_2020.TE.219105.1.5_Dr80	ATCC19114	10	13	15	18	17	12	11	16	13	10	9	17	14	10	13	9	12	10	10	12	15	6	12	15	17	13	11	5	17	2	1	8	9	3	16	12	18	17	4	19	5	16	12	14	NULL	4	14
SeqSphere	DS10935052-DT201110_2020.TE.219105.1.5_Dr90	ATCC19114	10	13	15	18	17	12	11	16	13	10	9	17	14	10	13	9	12	10	10	12	15	6	12	15	17	13	11	5	17	2	1	8	9	3	16	12	18	17	4	19	5	16	12	14	NULL	4	14
SeqSphere	DS10935053-DT201110_2020.TE.219105.1.6_Dr10	ATCC19114	10	13	15	18	17	12	11	16	13	10	9	17	14	10	13	9	12	10	10	12	15	6	12	15	17	13	11	5	17	2	1	8	9	3	16	12	18	17	4	19	5	16	12	14	NULL	4	14
SeqSphere	DS10935053-DT201110_2020.TE.219105.1.6_Dr100	ATCC19114	10	13	15	18	17	12	11	16	13	10	9	17	14	10	13	9	12	10	10	12	15	6	12	15	17	13	11	5	17	2	1	8	9	3	16	12	18	17	4	19	5	16	12	14	NULL	4	14
SeqSphere	DS10935053-DT201110_2020.TE.219105.1.6_Dr20	ATCC19114	10	13	15	18	17	12	11	16	13	10	9	17	14	10	13	9	12	10	10	12	15	6	12	15	17	13	11	5	17	2	1	8	9	3	16	12	18	17	4	19	5	16	12	14	NULL	4	14
SeqSphere	DS10935053-DT201110_2020.TE.219105.1.6_Dr30	ATCC19114	10	13	15	18	17	12	11	16	13	10	9	17	14	10	13	9	12	10	10	12	15	6	12	15	17	13	11	5	17	2	1	8	9	3	16	12	18	17	4	19	5	16	12	14	NULL	4	14
SeqSphere	DS10935053-DT201110_2020.TE.219105.1.6_Dr40	ATCC19114	10	13	15	18	17	12	11	16	13	10	9	17	14	10	13	9	12	10	10	12	15	6	12	15	17	13	11	5	17	2	1	8	9	3	16	12	18	17	4	19	5	16	12	14	NULL	4	14
SeqSphere	DS10935053-DT201110_2020.TE.219105.1.6_Dr50	ATCC19114	10	13	15	18	17	12	11	16	13	10	9	17	14	10	13	9	12	10	10	12	15	6	12	15	17	13	11	5	17	2	1	8	9	3	16	12	18	17	4	19	5	16	12	14	NULL	4	14
SeqSphere	DS10935053-DT201110_2020.TE.219105.1.6_Dr60	ATCC19114	10	13	15	18	17	12	11	16	13	10	9	17	14	10	13	9	12	10	10	12	15	6	12	15	17	13	11	5	17	2	1	8	9	3	16	12	18	17	4	19	5	16	12	14	NULL	4	14
SeqSphere	DS10935053-DT201110_2020.TE.219105.1.6_Dr70	ATCC19114	10	13	15	18	17	12	11	16	13	10	9	17	14	10	13	9	12	10	10	12	15	6	12	15	17	13	11	5	17	2	1	8	9	3	16	12	18	17	4	19	5	16	12	14	NULL	4	14
SeqSphere	DS10935053-DT201110_2020.TE.219105.1.6_Dr80	ATCC19114	10	13	15	18	17	12	11	16	13	10	9	17	14	10	13	9	12	10	10	12	15	6	12	15	17	13	11	5	17	2	1	8	9	3	16	12	18	17	4	19	5	16	12	14	NULL	4	14
SeqSphere	DS10935053-DT201110_2020.TE.219105.1.6_Dr90	ATCC19114	10	13	15	18	17	12	11	16	13	10	9	17	14	10	13	9	12	10	10	12	15	6	12	15	17	13	11	5	17	2	1	8	9	3	16	12	18	17	4	19	5	16	12	14	NULL	4	14
SeqSphere	DS10935054-DT201110_2020.TE.219109.1.1_Dr10	ATCC19115	2	2	11	15	14	9	8	12	2	2	2	14	11	7	11	NULL	8	2	2	3	12	2	46	13	14	3	2	2	5	1	1	2	2	2	12	9	14	2	5	16	2	13	229	12	2	2	11
SeqSphere	DS10935054-DT201110_2020.TE.219109.1.1_Dr100	ATCC19115	2	2	11	15	14	9	8	12	2	2	2	14	11	7	11	2	8	2	2	3	12	2	46	13	14	3	2	2	5	1	1	2	2	2	12	9	14	2	5	16	2	13	229	12	2	2	11
SeqSphere	DS10935054-DT201110_2020.TE.219109.1.1_Dr20	ATCC19115	2	2	11	15	14	9	8	12	2	2	2	14	11	7	11	2	8	2	2	3	12	2	46	13	14	3	2	2	5	1	1	2	2	2	12	9	14	2	5	16	2	13	229	12	2	2	11
SeqSphere	DS10935054-DT201110_2020.TE.219109.1.1_Dr30	ATCC19115	2	2	11	15	14	9	8	12	2	2	2	14	11	7	11	2	8	2	2	3	12	2	46	13	14	3	2	2	5	1	1	2	2	2	12	9	14	2	5	16	2	13	229	12	2	2	11
SeqSphere	DS10935054-DT201110_2020.TE.219109.1.1_Dr40	ATCC19115	2	2	11	15	14	9	8	12	2	2	2	14	11	7	11	2	8	2	2	3	12	2	46	13	14	3	2	2	5	1	1	2	2	2	12	9	14	2	5	16	2	13	229	12	2	2	11
SeqSphere	DS10935054-DT201110_2020.TE.219109.1.1_Dr50	ATCC19115	2	2	11	15	14	9	8	12	2	2	2	14	11	7	11	2	8	2	2	3	12	2	46	13	14	3	2	2	5	1	1	2	2	2	12	9	14	2	5	16	2	13	229	12	2	2	11
SeqSphere	DS10935054-DT201110_2020.TE.219109.1.1_Dr60	ATCC19115	2	2	11	15	14	9	8	12	2	2	2	14	11	7	11	2	8	2	2	3	12	2	46	13	14	3	2	2	5	1	1	2	2	2	12	9	14	2	5	16	2	13	229	12	2	2	11
SeqSphere	DS10935054-DT201110_2020.TE.219109.1.1_Dr70	ATCC19115	2	2	11	15	14	9	8	12	2	2	2	14	11	7	11	2	8	2	2	3	12	2	46	13	14	3	2	2	5	1	1	2	2	2	12	9	14	2	5	16	2	13	229	12	2	2	11
SeqSphere	DS10935054-DT201110_2020.TE.219109.1.1_Dr80	ATCC19115	2	2	11	15	14	9	8	12	2	2	2	14	11	7	11	2	8	2	2	3	12	2	46	13	14	3	2	2	5	1	1	2	2	2	12	9	14	2	5	16	2	13	229	12	2	2	11
SeqSphere	DS10935054-DT201110_2020.TE.219109.1.1_Dr90	ATCC19115	2	2	11	15	14	9	8	12	2	2	2	14	11	7	11	2	8	2	2	3	12	2	46	13	14	3	2	2	5	1	1	2	2	2	12	9	14	2	5	16	2	13	229	12	2	2	11
SeqSphere	DS10935055-DT201110_2020.TE.219109.1.2_Dr10	ATCC19115	2	2	11	15	14	9	8	12	2	2	2	14	11	7	11	2	8	2	2	3	12	2	46	13	14	3	2	2	5	1	1	2	2	2	12	9	14	2	5	16	2	13	229	12	2	2	11
SeqSphere	DS10935055-DT201110_2020.TE.219109.1.2_Dr100	ATCC19115	2	2	11	15	14	9	8	12	2	2	2	14	11	7	11	2	8	2	2	3	12	2	46	13	14	3	2	2	5	1	1	2	2	2	12	9	14	2	5	16	2	13	229	12	2	2	11
SeqSphere	DS10935055-DT201110_2020.TE.219109.1.2_Dr20	ATCC19115	2	2	11	15	14	9	8	12	2	2	2	14	11	7	11	2	8	2	2	3	12	2	46	13	14	3	2	2	5	1	1	2	2	2	12	9	14	2	5	16	2	13	229	12	2	2	11
SeqSphere	DS10935055-DT201110_2020.TE.219109.1.2_Dr30	ATCC19115	2	2	11	15	14	9	8	12	2	2	2	14	11	7	11	2	8	2	2	3	12	2	46	13	14	3	2	2	5	1	1	2	2	2	12	9	14	2	5	16	2	13	229	12	2	2	11
SeqSphere	DS10935055-DT201110_2020.TE.219109.1.2_Dr40	ATCC19115	2	2	11	15	14	9	8	12	2	2	2	14	11	7	11	2	8	2	2	3	12	2	46	13	14	3	2	2	5	1	1	2	2	2	12	9	14	2	5	16	2	13	229	12	2	2	11
SeqSphere	DS10935055-DT201110_2020.TE.219109.1.2_Dr50	ATCC19115	2	2	11	15	14	9	8	12	2	2	2	14	11	7	11	2	8	2	2	3	12	2	46	13	14	3	2	2	5	1	1	2	2	2	12	9	14	2	5	16	2	13	229	12	2	2	11
SeqSphere	DS10935055-DT201110_2020.TE.219109.1.2_Dr60	ATCC19115	2	2	11	15	14	9	8	12	2	2	2	14	11	7	11	2	8	2	2	3	12	2	46	13	14	3	2	2	5	1	1	2	2	2	12	9	14	2	5	16	2	13	229	12	2	2	11
SeqSphere	DS10935055-DT201110_2020.TE.219109.1.2_Dr70	ATCC19115	2	2	11	15	14	9	8	12	2	2	2	14	11	7	11	2	8	2	2	3	12	2	46	13	14	3	2	2	5	1	1	2	2	2	12	9	14	2	5	16	2	13	229	12	2	2	11
SeqSphere	DS10935055-DT201110_2020.TE.219109.1.2_Dr80	ATCC19115	2	2	11	15	14	9	8	12	2	2	2	14	11	7	11	2	8	2	2	3	12	2	46	13	14	3	2	2	5	1	1	2	2	2	12	9	14	2	5	16	2	13	229	12	2	2	11
SeqSphere	DS10935055-DT201110_2020.TE.219109.1.2_Dr90	ATCC19115	2	2	11	15	14	9	8	12	2	2	2	14	11	7	11	2	8	2	2	3	12	2	46	13	14	3	2	2	5	1	1	2	2	2	12	9	14	2	5	16	2	13	229	12	2	2	11
SeqSphere	DS10935056-DT201110_2020.TE.219109.1.3_Dr10	ATCC19115	2	2	11	15	14	9	8	12	2	2	2	14	11	7	11	2	8	2	2	3	12	2	46	13	14	3	2	2	5	1	1	2	2	2	12	9	14	2	5	16	2	13	229	12	2	2	11
SeqSphere	DS10935056-DT201110_2020.TE.219109.1.3_Dr100	ATCC19115	2	2	11	15	14	9	8	12	2	2	2	14	11	7	11	2	8	2	2	3	12	2	46	13	14	3	2	2	5	1	1	2	2	2	12	9	14	2	5	16	2	13	229	12	2	2	11
SeqSphere	DS10935056-DT201110_2020.TE.219109.1.3_Dr20	ATCC19115	2	2	11	15	14	9	8	12	2	2	2	14	11	7	11	2	8	2	2	3	12	2	46	13	14	3	2	2	5	1	1	2	2	2	12	9	14	2	5	16	2	13	229	12	2	2	11
SeqSphere	DS10935056-DT201110_2020.TE.219109.1.3_Dr30	ATCC19115	2	2	11	15	14	9	8	12	2	2	2	14	11	7	11	2	8	2	2	3	12	2	46	13	14	3	2	2	5	1	1	2	2	2	12	9	14	2	5	16	2	13	229	12	2	2	11
SeqSphere	DS10935056-DT201110_2020.TE.219109.1.3_Dr40	ATCC19115	2	2	11	15	14	9	8	12	2	2	2	14	11	7	11	2	8	2	2	3	12	2	46	13	14	3	2	2	5	1	1	2	2	2	12	9	14	2	5	16	2	13	229	12	2	2	11
SeqSphere	DS10935056-DT201110_2020.TE.219109.1.3_Dr50	ATCC19115	2	2	11	15	14	9	8	12	2	2	2	14	11	7	11	2	8	2	2	3	12	2	46	13	14	3	2	2	5	1	1	2	2	2	12	9	14	2	5	16	2	13	229	12	2	2	11
SeqSphere	DS10935056-DT201110_2020.TE.219109.1.3_Dr60	ATCC19115	2	2	11	15	14	9	8	12	2	2	2	14	11	7	11	2	8	2	2	3	12	2	46	13	14	3	2	2	5	1	1	2	2	2	12	9	14	2	5	16	2	13	229	12	2	2	11
SeqSphere	DS10935056-DT201110_2020.TE.219109.1.3_Dr70	ATCC19115	2	2	11	15	14	9	8	12	2	2	2	14	11	7	11	2	8	2	2	3	12	2	46	13	14	3	2	2	5	1	1	2	2	2	12	9	14	2	5	16	2	13	229	12	2	2	11
SeqSphere	DS10935056-DT201110_2020.TE.219109.1.3_Dr80	ATCC19115	2	2	11	15	14	9	8	12	2	2	2	14	11	7	11	2	8	2	2	3	12	2	46	13	14	3	2	2	5	1	1	2	2	2	12	9	14	2	5	16	2	13	229	12	2	2	11
SeqSphere	DS10935056-DT201110_2020.TE.219109.1.3_Dr90	ATCC19115	2	2	11	15	14	9	8	12	2	2	2	14	11	7	11	2	8	2	2	3	12	2	46	13	14	3	2	2	5	1	1	2	2	2	12	9	14	2	5	16	2	13	229	12	2	2	11
SeqSphere	DS10935057-DT201110_2020.TE.219109.1.4_Dr10	ATCC19115	2	2	11	15	14	9	8	12	2	2	2	14	11	7	11	2	8	2	2	3	12	2	46	13	14	3	2	2	5	1	1	2	2	2	12	9	14	2	5	16	2	13	229	12	2	2	11
SeqSphere	DS10935057-DT201110_2020.TE.219109.1.4_Dr100	ATCC19115	2	2	11	15	14	9	8	12	2	2	2	14	11	7	11	2	8	2	2	3	12	2	46	13	14	3	2	2	5	1	1	2	2	2	12	9	14	2	5	16	2	13	229	12	2	2	11
SeqSphere	DS10935057-DT201110_2020.TE.219109.1.4_Dr20	ATCC19115	2	2	11	15	14	9	8	12	2	2	2	14	11	7	11	2	8	2	2	3	12	2	46	13	14	3	2	2	5	1	1	2	2	2	12	9	14	2	5	16	2	13	229	12	2	2	11
SeqSphere	DS10935057-DT201110_2020.TE.219109.1.4_Dr30	ATCC19115	2	2	11	15	14	9	8	12	2	2	2	14	11	7	11	2	8	2	2	3	12	2	46	13	14	3	2	2	5	1	1	2	2	2	12	9	14	2	5	16	2	13	229	12	2	2	11
SeqSphere	DS10935057-DT201110_2020.TE.219109.1.4_Dr40	ATCC19115	2	2	11	15	14	9	8	12	2	2	2	14	11	7	11	2	8	2	2	3	12	2	46	13	14	3	2	2	5	1	1	2	2	2	12	9	14	2	5	16	2	13	229	12	2	2	11
SeqSphere	DS10935057-DT201110_2020.TE.219109.1.4_Dr50	ATCC19115	2	2	11	15	14	9	8	12	2	2	2	14	11	7	11	2	8	2	2	3	12	2	46	13	14	3	2	2	5	1	1	2	2	2	12	9	14	2	5	16	2	13	229	12	2	2	11
SeqSphere	DS10935057-DT201110_2020.TE.219109.1.4_Dr60	ATCC19115	2	2	11	15	14	9	8	12	2	2	2	14	11	7	11	2	8	2	2	3	12	2	46	13	14	3	2	2	5	1	1	2	2	2	12	9	14	2	5	16	2	13	229	12	2	2	11
SeqSphere	DS10935057-DT201110_2020.TE.219109.1.4_Dr70	ATCC19115	2	2	11	15	14	9	8	12	2	2	2	14	11	7	11	2	8	2	2	3	12	2	46	13	14	3	2	2	5	1	1	2	2	2	12	9	14	2	5	16	2	13	229	12	2	2	11
SeqSphere	DS10935057-DT201110_2020.TE.219109.1.4_Dr80	ATCC19115	2	2	11	15	14	9	8	12	2	2	2	14	11	7	11	2	8	2	2	3	12	2	46	13	14	3	2	2	5	1	1	2	2	2	12	9	14	2	5	16	2	13	229	12	2	2	11
SeqSphere	DS10935057-DT201110_2020.TE.219109.1.4_Dr90	ATCC19115	2	2	11	15	14	9	8	12	2	2	2	14	11	7	11	2	8	2	2	3	12	2	46	13	14	3	2	2	5	1	1	2	2	2	12	9	14	2	5	16	2	13	229	12	2	2	11
SeqSphere	DS10935058-DT201110_2020.TE.219109.1.5_Dr10	ATCC19115	2	2	11	15	14	9	8	12	2	2	2	14	11	7	11	2	8	2	2	3	12	2	46	13	14	3	2	2	5	1	1	2	2	2	12	9	14	2	5	16	2	13	229	12	2	2	11
SeqSphere	DS10935058-DT201110_2020.TE.219109.1.5_Dr100	ATCC19115	2	2	11	15	14	9	8	12	2	2	2	14	11	7	11	2	8	2	2	3	12	2	46	13	14	3	2	2	5	1	1	2	2	2	12	9	14	2	5	16	2	13	229	12	2	2	11
SeqSphere	DS10935058-DT201110_2020.TE.219109.1.5_Dr20	ATCC19115	2	2	11	15	14	9	8	12	2	2	2	14	11	7	11	2	8	2	2	3	12	2	46	13	14	3	2	2	5	1	1	2	2	2	12	9	14	2	5	16	2	13	229	12	2	2	11
SeqSphere	DS10935058-DT201110_2020.TE.219109.1.5_Dr30	ATCC19115	2	2	11	15	14	9	8	12	2	2	2	14	11	7	11	2	8	2	2	3	12	2	46	13	14	3	2	2	5	1	1	2	2	2	12	9	14	2	5	16	2	13	229	12	2	2	11
SeqSphere	DS10935058-DT201110_2020.TE.219109.1.5_Dr40	ATCC19115	2	2	11	15	14	9	8	12	2	2	2	14	11	7	11	2	8	2	2	3	12	2	46	13	14	3	2	2	5	1	1	2	2	2	12	9	14	2	5	16	2	13	229	12	2	2	11
SeqSphere	DS10935058-DT201110_2020.TE.219109.1.5_Dr50	ATCC19115	2	2	11	15	14	9	8	12	2	2	2	14	11	7	11	2	8	2	2	3	12	2	46	13	14	3	2	2	5	1	1	2	2	2	12	9	14	2	5	16	2	13	229	12	2	2	11
SeqSphere	DS10935058-DT201110_2020.TE.219109.1.5_Dr60	ATCC19115	2	2	11	15	14	9	8	12	2	2	2	14	11	7	11	2	8	2	2	3	12	2	46	13	14	3	2	2	5	1	1	2	2	2	12	9	14	2	5	16	2	13	229	12	2	2	11
SeqSphere	DS10935058-DT201110_2020.TE.219109.1.5_Dr70	ATCC19115	2	2	11	15	14	9	8	12	2	2	2	14	11	7	11	2	8	2	2	3	12	2	46	13	14	3	2	2	5	1	1	2	2	2	12	9	14	2	5	16	2	13	229	12	2	2	11
SeqSphere	DS10935058-DT201110_2020.TE.219109.1.5_Dr80	ATCC19115	2	2	11	15	14	9	8	12	2	2	2	14	11	7	11	2	8	2	2	3	12	2	46	13	14	3	2	2	5	1	1	2	2	2	12	9	14	2	5	16	2	13	229	12	2	2	11
SeqSphere	DS10935058-DT201110_2020.TE.219109.1.5_Dr90	ATCC19115	2	2	11	15	14	9	8	12	2	2	2	14	11	7	11	2	8	2	2	3	12	2	46	13	14	3	2	2	5	1	1	2	2	2	12	9	14	2	5	16	2	13	229	12	2	2	11
SeqSphere	DS10935059-DT201110_2020.TE.219109.1.6_Dr10	ATCC19115	2	2	11	15	14	9	8	12	2	2	2	14	11	7	11	2	8	2	2	3	12	2	46	13	14	3	2	2	5	1	1	2	2	2	12	9	14	2	5	16	2	13	229	12	2	2	11
SeqSphere	DS10935059-DT201110_2020.TE.219109.1.6_Dr100	ATCC19115	2	2	11	15	14	9	8	12	2	2	2	14	11	7	11	2	8	2	2	3	12	2	46	13	14	3	2	2	5	1	1	2	2	2	12	9	14	2	5	16	2	13	229	12	2	2	11
SeqSphere	DS10935059-DT201110_2020.TE.219109.1.6_Dr20	ATCC19115	2	2	11	15	14	9	8	12	2	2	2	14	11	7	11	2	8	2	2	3	12	2	46	13	14	3	2	2	5	1	1	2	2	2	12	9	14	2	5	16	2	13	229	12	2	2	11
SeqSphere	DS10935059-DT201110_2020.TE.219109.1.6_Dr30	ATCC19115	2	2	11	15	14	9	8	12	2	2	2	14	11	7	11	2	8	2	2	3	12	2	46	13	14	3	2	2	5	1	1	2	2	2	12	9	14	2	5	16	2	13	229	12	2	2	11
SeqSphere	DS10935059-DT201110_2020.TE.219109.1.6_Dr40	ATCC19115	2	2	11	15	14	9	8	12	2	2	2	14	11	7	11	2	8	2	2	3	12	2	46	13	14	3	2	2	5	1	1	2	2	2	12	9	14	2	5	16	2	13	229	12	2	2	11
SeqSphere	DS10935059-DT201110_2020.TE.219109.1.6_Dr50	ATCC19115	2	2	11	15	14	9	8	12	2	2	2	14	11	7	11	2	8	2	2	3	12	2	46	13	14	3	2	2	5	1	1	2	2	2	12	9	14	2	5	16	2	13	229	12	2	2	11
SeqSphere	DS10935059-DT201110_2020.TE.219109.1.6_Dr60	ATCC19115	2	2	11	15	14	9	8	12	2	2	2	14	11	7	11	2	8	2	2	3	12	2	46	13	14	3	2	2	5	1	1	2	2	2	12	9	14	2	5	16	2	13	229	12	2	2	11
SeqSphere	DS10935059-DT201110_2020.TE.219109.1.6_Dr70	ATCC19115	2	2	11	15	14	9	8	12	2	2	2	14	11	7	11	2	8	2	2	3	12	2	46	13	14	3	2	2	5	1	1	2	2	2	12	9	14	2	5	16	2	13	229	12	2	2	11
SeqSphere	DS10935059-DT201110_2020.TE.219109.1.6_Dr80	ATCC19115	2	2	11	15	14	9	8	12	2	2	2	14	11	7	11	2	8	2	2	3	12	2	46	13	14	3	2	2	5	1	1	2	2	2	12	9	14	2	5	16	2	13	229	12	2	2	11
SeqSphere	DS10935059-DT201110_2020.TE.219109.1.6_Dr90	ATCC19115	2	2	11	15	14	9	8	12	2	2	2	14	11	7	11	2	8	2	2	3	12	2	46	13	14	3	2	2	5	1	1	2	2	2	12	9	14	2	5	16	2	13	229	12	2	2	11
BioNumericsAB	ATCC19114	ATCC19114	10	13	15	18	17	12	11	16	13	10	9	17	14	10	13	9	12	10	10	12	15	6	12	15	17	13	11	5	17	2	1	8	9	3	16	12	18	17	4	19	5	16	12	14	NULL	4	NULL
BioNumericsAB	ATCC19115	ATCC19115	2	2	11	15	14	9	8	12	2	2	2	14	11	7	11	2	8	2	2	3	12	2	46	13	14	3	2	2	5	1	1	2	2	2	12	9	14	2	5	16	2	13	2	12	2	2	11
BioNumericsAB	ATCCBAA679	ATCCBAA679	1	1	1	1	1	1	1	1	1	1	1	1	1	1	1	1	1	1	1	1	1	1	1	1	1	1	1	1	1	1	1	1	1	1	1	1	1	1	1	1	1	1	1	1	1	1	1
BioNumericsAB	DS10700801-DT200908_2020.TE.126588.1.1_Dr10	ATCC19115	NULL	2	11	NULL	NULL	9	NULL	NULL	2	2	2	14	11	NULL	11	2	8	2	2	3	NULL	2	NULL	NULL	NULL	3	2	2	5	NULL	1	2	2	2	12	9	NULL	NULL	5	NULL	2	13	2	NULL	NULL	2	NULL
BioNumericsAB	DS10700801-DT200908_2020.TE.126588.1.1_Dr100	ATCC19115	2	2	11	15	14	9	8	12	2	2	2	14	11	7	11	2	8	2	2	3	12	2	46	13	14	3	2	2	5	1	1	2	2	2	12	9	14	2	5	16	2	13	2	12	2	2	11
BioNumericsAB	DS10700801-DT200908_2020.TE.126588.1.1_Dr20	ATCC19115	2	2	11	15	14	9	8	12	2	2	2	14	11	7	11	2	8	2	2	3	12	2	46	13	14	3	2	2	5	1	1	2	2	2	12	9	14	2	5	16	2	13	2	12	2	2	11
BioNumericsAB	DS10700801-DT200908_2020.TE.126588.1.1_Dr30	ATCC19115	2	2	11	15	14	9	8	12	2	2	2	14	11	7	11	2	8	2	2	3	12	2	46	13	14	3	2	2	5	1	1	2	2	2	12	9	14	2	5	16	2	13	2	12	2	2	11
BioNumericsAB	DS10700801-DT200908_2020.TE.126588.1.1_Dr40	ATCC19115	2	2	11	15	14	9	8	12	2	2	2	14	11	7	11	2	8	2	2	3	12	2	46	13	14	3	2	2	5	1	1	2	2	2	12	9	14	2	5	16	2	13	2	12	2	2	11
BioNumericsAB	DS10700801-DT200908_2020.TE.126588.1.1_Dr50	ATCC19115	2	2	11	15	14	9	8	12	2	2	2	14	11	7	11	2	8	2	2	3	12	2	46	13	14	3	2	2	5	1	1	2	2	2	12	9	14	2	5	16	2	13	2	12	2	2	11
BioNumericsAB	DS10700801-DT200908_2020.TE.126588.1.1_Dr60	ATCC19115	2	2	11	15	14	9	8	12	2	2	2	14	11	7	11	2	8	2	2	3	12	2	46	13	14	3	2	2	5	1	1	2	2	2	12	9	14	2	5	16	2	13	2	12	2	2	11
BioNumericsAB	DS10700801-DT200908_2020.TE.126588.1.1_Dr70	ATCC19115	2	2	11	15	14	9	8	12	2	2	2	14	11	7	11	2	8	2	2	3	12	2	46	13	14	3	2	2	5	1	1	2	2	2	12	9	14	2	5	16	2	13	2	12	2	2	11
BioNumericsAB	DS10700801-DT200908_2020.TE.126588.1.1_Dr80	ATCC19115	2	2	11	15	14	9	8	12	2	2	2	14	11	7	11	2	8	2	2	3	12	2	46	13	14	3	2	2	5	1	1	2	2	2	12	9	14	2	5	16	2	13	2	12	2	2	11
BioNumericsAB	DS10700801-DT200908_2020.TE.126588.1.1_Dr90	ATCC19115	2	2	11	15	14	9	8	12	2	2	2	14	11	7	11	2	8	2	2	3	12	2	46	13	14	3	2	2	5	1	1	2	2	2	12	9	14	2	5	16	2	13	2	12	2	2	11
BioNumericsAB	DS10700802-DT200908_2020.TE.126588.1.2_Dr10	ATCC19114	NULL	NULL	15	18	17	12	11	NULL	13	10	9	NULL	NULL	NULL	13	9	12	NULL	10	12	NULL	NULL	12	15	17	NULL	11	5	NULL	2	1	8	9	3	16	12	18	NULL	NULL	NULL	5	16	NULL	NULL	NULL	4	NULL
BioNumericsAB	DS10700802-DT200908_2020.TE.126588.1.2_Dr100	ATCC19114	10	13	15	18	17	12	11	16	13	10	9	17	14	10	13	9	12	10	10	12	15	6	12	15	17	13	11	5	17	2	1	8	9	3	16	12	18	17	4	19	5	16	12	14	NULL	4	NULL
BioNumericsAB	DS10700802-DT200908_2020.TE.126588.1.2_Dr20	ATCC19114	10	13	15	18	17	12	11	16	13	10	9	17	14	10	13	9	12	10	10	12	15	6	12	15	17	13	11	5	17	2	1	8	9	3	16	12	18	17	4	19	5	16	12	14	NULL	4	NULL
BioNumericsAB	DS10700802-DT200908_2020.TE.126588.1.2_Dr30	ATCC19114	10	13	15	18	17	12	11	16	13	10	9	17	14	10	13	9	12	10	10	12	15	6	12	15	17	13	11	5	17	2	1	8	9	3	16	12	18	17	4	19	5	16	12	14	NULL	4	NULL
BioNumericsAB	DS10700802-DT200908_2020.TE.126588.1.2_Dr40	ATCC19114	10	13	15	18	17	12	11	16	13	10	9	17	14	10	13	9	12	10	10	12	15	6	12	15	17	13	11	5	17	2	1	8	9	3	16	12	18	17	4	19	5	16	12	14	NULL	4	NULL
BioNumericsAB	DS10700802-DT200908_2020.TE.126588.1.2_Dr50	ATCC19114	10	13	15	18	17	12	11	16	13	10	9	17	14	10	13	9	12	10	10	12	15	6	12	15	17	13	11	5	17	2	1	8	9	3	16	12	18	17	4	19	5	16	12	14	NULL	4	NULL
BioNumericsAB	DS10700802-DT200908_2020.TE.126588.1.2_Dr60	ATCC19114	10	13	15	18	17	12	11	16	13	10	9	17	14	10	13	9	12	10	10	12	15	6	12	15	17	13	11	5	17	2	1	8	9	3	16	12	18	17	4	19	5	16	12	14	NULL	4	NULL
BioNumericsAB	DS10700802-DT200908_2020.TE.126588.1.2_Dr70	ATCC19114	10	13	15	18	17	12	11	16	13	10	9	17	14	10	13	9	12	10	10	12	15	6	12	15	17	13	11	5	17	2	1	8	9	3	16	12	18	17	4	19	5	16	12	14	NULL	4	NULL
BioNumericsAB	DS10700802-DT200908_2020.TE.126588.1.2_Dr80	ATCC19114	10	13	15	18	17	12	11	16	13	10	9	17	14	10	13	9	12	10	10	12	15	6	12	15	17	13	11	5	17	2	1	8	9	3	16	12	18	17	4	19	5	16	12	14	NULL	4	NULL
BioNumericsAB	DS10700802-DT200908_2020.TE.126588.1.2_Dr90	ATCC19114	10	13	15	18	17	12	11	16	13	10	9	17	14	10	13	9	12	10	10	12	15	6	12	15	17	13	11	5	17	2	1	8	9	3	16	12	18	17	4	19	5	16	12	14	NULL	4	NULL
BioNumericsAB	DS10700803-DT200908_2020.TE.126588.1.3_Dr10	ATCCBAA679	1	1	NULL	NULL	1	1	1	1	1	1	1	1	1	1	1	1	NULL	1	1	1	1	1	1	1	NULL	NULL	1	1	1	NULL	1	NULL	1	1	NULL	1	NULL	NULL	NULL	NULL	1	NULL	NULL	1	NULL	1	1
BioNumericsAB	DS10700803-DT200908_2020.TE.126588.1.3_Dr100	ATCCBAA679	1	1	1	1	1	1	1	1	1	1	1	1	1	1	1	1	1	1	1	1	1	1	1	1	1	1	1	1	1	1	1	1	1	1	1	1	1	1	1	1	1	1	1	1	1	1	1
BioNumericsAB	DS10700803-DT200908_2020.TE.126588.1.3_Dr20	ATCCBAA679	1	1	1	1	1	1	1	1	1	1	1	1	1	1	1	1	1	1	1	1	1	1	1	1	1	1	1	1	1	1	1	1	1	1	1	1	1	1	1	1	1	1	1	1	1	1	1
BioNumericsAB	DS10700803-DT200908_2020.TE.126588.1.3_Dr30	ATCCBAA679	1	1	1	1	1	1	1	1	1	1	1	1	1	1	1	1	1	1	1	1	1	1	1	1	1	1	1	1	1	1	1	1	1	1	1	1	1	1	1	1	1	1	1	1	1	1	1
BioNumericsAB	DS10700803-DT200908_2020.TE.126588.1.3_Dr40	ATCCBAA679	1	1	1	1	1	1	1	1	1	1	1	1	1	1	1	1	1	1	1	1	1	1	1	1	1	1	1	1	1	1	1	1	1	1	1	1	1	1	1	1	1	1	1	1	1	1	1
BioNumericsAB	DS10700803-DT200908_2020.TE.126588.1.3_Dr50	ATCCBAA679	1	1	1	1	1	1	1	1	1	1	1	1	1	1	1	1	1	1	1	1	1	1	1	1	1	1	1	1	1	1	1	1	1	1	1	1	1	1	1	1	1	1	1	1	1	1	1
BioNumericsAB	DS10700803-DT200908_2020.TE.126588.1.3_Dr60	ATCCBAA679	1	1	1	1	1	1	1	1	1	1	1	1	1	1	1	1	1	1	1	1	1	1	1	1	1	1	1	1	1	1	1	1	1	1	1	1	1	1	1	1	1	1	1	1	1	1	1
BioNumericsAB	DS10700803-DT200908_2020.TE.126588.1.3_Dr70	ATCCBAA679	1	1	1	1	1	1	1	1	1	1	1	1	1	1	1	1	1	1	1	1	1	1	1	1	1	1	1	1	1	1	1	1	1	1	1	1	1	1	1	1	1	1	1	1	1	1	1
BioNumericsAB	DS10700803-DT200908_2020.TE.126588.1.3_Dr80	ATCCBAA679	1	1	1	1	1	1	1	1	1	1	1	1	1	1	1	1	1	1	1	1	1	1	1	1	1	1	1	1	1	1	1	1	1	1	1	1	1	1	1	1	1	1	1	1	1	1	1
BioNumericsAB	DS10700803-DT200908_2020.TE.126588.1.3_Dr90	ATCCBAA679	1	1	1	1	1	1	1	1	1	1	1	1	1	1	1	1	1	1	1	1	1	1	1	1	1	1	1	1	1	1	1	1	1	1	1	1	1	1	1	1	1	1	1	1	1	1	1
BioNumericsAB	DS10700928-DT200908_2020.TE.114498.1.1_Dr10	ATCC19115	2	2	11	NULL	14	9	8	12	NULL	2	2	NULL	11	NULL	11	2	8	2	NULL	3	12	2	46	13	NULL	3	2	2	5	1	1	2	2	2	NULL	NULL	NULL	NULL	5	NULL	NULL	NULL	2	12	2	NULL	NULL
BioNumericsAB	DS10700928-DT200908_2020.TE.114498.1.1_Dr100	ATCC19115	2	2	11	15	14	9	8	12	2	2	2	14	11	7	11	2	8	2	2	3	12	2	46	13	14	3	2	2	5	1	1	2	2	2	12	9	14	2	5	16	2	13	2	12	2	2	11
BioNumericsAB	DS10700928-DT200908_2020.TE.114498.1.1_Dr20	ATCC19115	2	2	11	15	14	9	8	12	2	2	2	14	11	7	11	2	8	2	2	3	12	2	46	13	14	3	2	2	5	1	1	2	2	2	12	9	14	2	5	16	2	13	2	12	2	2	11
BioNumericsAB	DS10700928-DT200908_2020.TE.114498.1.1_Dr30	ATCC19115	2	2	11	15	14	9	8	12	2	2	2	14	11	7	11	2	8	2	2	3	12	2	46	13	14	3	2	2	5	1	1	2	2	2	12	9	14	2	5	16	2	13	2	12	2	2	11
BioNumericsAB	DS10700928-DT200908_2020.TE.114498.1.1_Dr40	ATCC19115	2	2	11	15	14	9	8	12	2	2	2	14	11	7	11	2	8	2	2	3	12	2	46	13	14	3	2	2	5	1	1	2	2	2	12	9	14	2	5	16	2	13	2	12	2	2	11
BioNumericsAB	DS10700928-DT200908_2020.TE.114498.1.1_Dr50	ATCC19115	2	2	11	15	14	9	8	12	2	2	2	14	11	7	11	2	8	2	2	3	12	2	46	13	14	3	2	2	5	1	1	2	2	2	12	9	14	2	5	16	2	13	2	12	2	2	11
BioNumericsAB	DS10700928-DT200908_2020.TE.114498.1.1_Dr60	ATCC19115	2	2	11	15	14	9	8	12	2	2	2	14	11	7	11	2	8	2	2	3	12	2	46	13	14	3	2	2	5	1	1	2	2	2	12	9	14	2	5	16	2	13	2	12	2	2	11
BioNumericsAB	DS10700928-DT200908_2020.TE.114498.1.1_Dr70	ATCC19115	2	2	11	15	14	9	8	12	2	2	2	14	11	7	11	2	8	2	2	3	12	2	46	13	14	3	2	2	5	1	1	2	2	2	12	9	14	2	5	16	2	13	2	12	2	2	11
BioNumericsAB	DS10700928-DT200908_2020.TE.114498.1.1_Dr80	ATCC19115	2	2	11	15	14	9	8	12	2	2	2	14	11	7	11	2	8	2	2	3	12	2	46	13	14	3	2	2	5	1	1	2	2	2	12	9	14	2	5	16	2	13	2	12	2	2	11
BioNumericsAB	DS10700928-DT200908_2020.TE.114498.1.1_Dr90	ATCC19115	2	2	11	15	14	9	8	12	2	2	2	14	11	7	11	2	8	2	2	3	12	2	46	13	14	3	2	2	5	1	1	2	2	2	12	9	14	2	5	16	2	13	2	12	2	2	11
BioNumericsAB	DS10700932-DT200908_2020.TE.114499.1.1_Dr10	ATCC19114	10	13	15	NULL	NULL	12	11	NULL	13	NULL	9	17	14	10	13	9	12	10	10	12	NULL	NULL	NULL	NULL	NULL	13	11	NULL	17	2	1	8	9	3	16	12	18	17	4	NULL	5	16	12	14	NULL	4	NULL
BioNumericsAB	DS10700932-DT200908_2020.TE.114499.1.1_Dr100	ATCC19114	10	13	15	18	17	12	11	16	13	10	9	17	14	10	13	9	12	10	10	12	15	6	12	15	17	13	11	5	17	2	1	8	9	3	16	12	18	17	4	19	5	16	12	14	NULL	4	NULL
BioNumericsAB	DS10700932-DT200908_2020.TE.114499.1.1_Dr20	ATCC19114	10	13	15	18	17	12	11	16	13	10	9	17	14	10	13	9	12	10	10	12	15	6	12	15	17	13	11	5	17	2	1	8	9	3	16	12	18	17	4	19	5	16	12	NULL	NULL	4	NULL
BioNumericsAB	DS10700932-DT200908_2020.TE.114499.1.1_Dr30	ATCC19114	10	13	15	18	17	12	11	16	13	10	9	17	14	10	13	9	12	10	10	12	15	6	12	15	17	13	11	5	17	2	1	8	9	3	16	12	18	17	4	19	5	16	12	14	NULL	4	NULL
BioNumericsAB	DS10700932-DT200908_2020.TE.114499.1.1_Dr40	ATCC19114	10	13	15	18	17	12	11	16	13	10	9	17	14	10	13	9	12	10	10	12	15	6	12	15	17	13	11	5	17	2	1	8	9	3	16	12	18	17	4	19	5	16	12	14	NULL	4	NULL
BioNumericsAB	DS10700932-DT200908_2020.TE.114499.1.1_Dr50	ATCC19114	10	13	15	18	17	12	11	16	13	10	9	17	14	10	13	9	12	10	10	12	15	6	12	15	17	13	11	5	17	2	1	8	9	3	16	12	18	17	4	19	5	16	12	14	NULL	4	NULL
BioNumericsAB	DS10700932-DT200908_2020.TE.114499.1.1_Dr60	ATCC19114	10	13	15	18	17	12	11	16	13	10	9	17	14	10	13	9	12	10	10	12	15	6	12	15	17	13	11	5	17	2	1	8	9	3	16	12	18	17	4	19	5	16	12	14	NULL	4	NULL
BioNumericsAB	DS10700932-DT200908_2020.TE.114499.1.1_Dr70	ATCC19114	10	13	15	18	17	12	11	16	13	10	9	17	14	10	13	9	12	10	10	12	15	6	12	15	17	13	11	5	17	2	1	8	9	3	16	12	18	17	4	19	5	16	12	14	NULL	4	NULL
BioNumericsAB	DS10700932-DT200908_2020.TE.114499.1.1_Dr80	ATCC19114	10	13	15	18	17	12	11	16	13	10	9	17	14	10	13	9	12	10	10	12	15	6	12	15	17	13	11	5	17	2	1	8	9	3	16	12	18	17	4	19	5	16	12	14	NULL	4	NULL
BioNumericsAB	DS10700932-DT200908_2020.TE.114499.1.1_Dr90	ATCC19114	10	13	15	18	17	12	11	16	13	10	9	17	14	10	13	9	12	10	10	12	15	6	12	15	17	13	11	5	17	2	1	8	9	3	16	12	18	17	4	19	5	16	12	14	NULL	4	NULL
BioNumericsAB	DS10700935-DT200908_2020.TE.114500.1.1_Dr10	ATCCBAA679	1	NULL	NULL	1	1	1	NULL	NULL	NULL	NULL	1	NULL	1	NULL	1	1	1	NULL	NULL	NULL	1	1	1	1	1	NULL	1	1	NULL	1	NULL	1	1	1	1	1	NULL	1	1	NULL	1	1	1	1	NULL	1	1
BioNumericsAB	DS10700935-DT200908_2020.TE.114500.1.1_Dr100	ATCCBAA679	1	1	1	1	1	1	1	1	1	1	1	1	1	1	1	1	1	1	1	1	1	1	1	1	1	1	1	1	1	1	1	1	1	1	1	1	1	1	1	1	1	1	1	1	1	1	1
BioNumericsAB	DS10700935-DT200908_2020.TE.114500.1.1_Dr20	ATCCBAA679	1	1	1	1	1	1	1	1	1	1	1	1	1	1	1	1	1	1	1	1	1	1	1	1	1	1	1	1	1	1	1	1	1	1	1	1	1	1	1	1	1	1	1	1	1	1	1
BioNumericsAB	DS10700935-DT200908_2020.TE.114500.1.1_Dr30	ATCCBAA679	1	1	1	1	1	1	1	1	1	1	1	1	1	1	1	1	1	1	1	1	1	1	1	1	1	1	1	1	1	1	1	1	1	1	1	1	1	1	1	1	1	1	1	1	1	1	1
BioNumericsAB	DS10700935-DT200908_2020.TE.114500.1.1_Dr40	ATCCBAA679	1	1	1	1	1	1	1	1	1	1	1	1	1	1	1	1	1	1	1	1	1	1	1	1	1	1	1	1	1	1	1	1	1	1	1	1	1	1	1	1	1	1	1	1	1	1	1
BioNumericsAB	DS10700935-DT200908_2020.TE.114500.1.1_Dr50	ATCCBAA679	1	1	1	1	1	1	1	1	1	1	1	1	1	1	1	1	1	1	1	1	1	1	1	1	1	1	1	1	1	1	1	1	1	1	1	1	1	1	1	1	1	1	1	1	1	1	1
BioNumericsAB	DS10700935-DT200908_2020.TE.114500.1.1_Dr60	ATCCBAA679	1	1	1	1	1	1	1	1	1	1	1	1	1	1	1	1	1	1	1	1	1	1	1	1	1	1	1	1	1	1	1	1	1	1	1	1	1	1	1	1	1	1	1	1	1	1	1
BioNumericsAB	DS10700935-DT200908_2020.TE.114500.1.1_Dr70	ATCCBAA679	1	1	1	1	1	1	1	1	1	1	1	1	1	1	1	1	1	1	1	1	1	1	1	1	1	1	1	1	1	1	1	1	1	1	1	1	1	1	1	1	1	1	1	1	1	1	1
BioNumericsAB	DS10700935-DT200908_2020.TE.114500.1.1_Dr80	ATCCBAA679	1	1	1	1	1	1	1	1	1	1	1	1	1	1	1	1	1	1	1	1	1	1	1	1	1	1	1	1	1	1	1	1	1	1	1	1	1	1	1	1	1	1	1	1	1	1	1
BioNumericsAB	DS10700935-DT200908_2020.TE.114500.1.1_Dr90	ATCCBAA679	1	1	1	1	1	1	1	1	1	1	1	1	1	1	1	1	1	1	1	1	1	1	1	1	1	1	1	1	1	1	1	1	1	1	1	1	1	1	1	1	1	1	1	1	1	1	1
BioNumericsAB	DS10801261-DT201009_2020.TE.155983.1.1_Dr10	ATCC19115	2	2	11	NULL	NULL	9	8	12	NULL	NULL	2	14	NULL	7	11	2	8	2	2	3	NULL	2	NULL	13	NULL	NULL	2	NULL	5	1	NULL	2	NULL	2	NULL	9	NULL	2	NULL	16	2	13	NULL	12	2	2	NULL
BioNumericsAB	DS10801261-DT201009_2020.TE.155983.1.1_Dr100	ATCC19115	2	2	11	15	14	9	8	12	2	2	2	14	11	7	11	2	8	2	2	3	12	2	46	13	14	3	2	2	5	1	1	2	2	2	12	9	14	2	5	16	2	13	2	12	2	2	11
BioNumericsAB	DS10801261-DT201009_2020.TE.155983.1.1_Dr20	ATCC19115	2	2	11	15	14	9	8	12	2	2	2	14	11	7	11	2	8	2	2	3	12	2	46	13	14	3	2	2	5	1	1	2	2	2	12	9	14	2	5	16	2	13	2	12	2	2	11
BioNumericsAB	DS10801261-DT201009_2020.TE.155983.1.1_Dr30	ATCC19115	2	2	11	15	14	9	8	12	2	2	2	14	11	7	11	2	8	2	2	3	12	2	46	13	14	3	2	2	5	1	1	2	2	2	12	9	14	2	5	16	2	13	2	12	2	2	11
BioNumericsAB	DS10801261-DT201009_2020.TE.155983.1.1_Dr40	ATCC19115	2	2	11	15	14	9	8	12	2	2	2	14	11	7	11	2	8	2	2	3	12	2	46	13	14	3	2	2	5	1	1	2	2	2	12	9	14	2	5	16	2	13	2	12	2	2	11
BioNumericsAB	DS10801261-DT201009_2020.TE.155983.1.1_Dr50	ATCC19115	2	2	11	15	14	9	8	12	2	2	2	14	11	7	11	2	8	2	2	3	12	2	46	13	14	3	2	2	5	1	1	2	2	2	12	9	14	2	5	16	2	13	2	12	2	2	11
BioNumericsAB	DS10801261-DT201009_2020.TE.155983.1.1_Dr60	ATCC19115	2	2	11	15	14	9	8	12	2	2	2	14	11	7	11	2	8	2	2	3	12	2	46	13	14	3	2	2	5	1	1	2	2	2	12	9	14	2	5	16	2	13	2	12	2	2	11
BioNumericsAB	DS10801261-DT201009_2020.TE.155983.1.1_Dr70	ATCC19115	2	2	11	15	14	9	8	12	2	2	2	14	11	7	11	2	8	2	2	3	12	2	46	13	14	3	2	2	5	1	1	2	2	2	12	9	14	2	5	16	2	13	2	12	2	2	11
BioNumericsAB	DS10801261-DT201009_2020.TE.155983.1.1_Dr80	ATCC19115	2	2	11	15	14	9	8	12	2	2	2	14	11	7	11	2	8	2	2	3	12	2	46	13	14	3	2	2	5	1	1	2	2	2	12	9	14	2	5	16	2	13	2	12	2	2	11
BioNumericsAB	DS10801261-DT201009_2020.TE.155983.1.1_Dr90	ATCC19115	2	2	11	15	14	9	8	12	2	2	2	14	11	7	11	2	8	2	2	3	12	2	46	13	14	3	2	2	5	1	1	2	2	2	12	9	14	2	5	16	2	13	2	12	2	2	11
BioNumericsAB	DS10801262-DT201009_2020.TE.155983.1.2_Dr10	ATCC19115	NULL	2	11	15	NULL	9	8	12	NULL	2	2	NULL	11	7	11	2	8	2	2	3	NULL	2	46	13	14	NULL	NULL	NULL	NULL	1	1	NULL	2	NULL	NULL	9	14	NULL	5	NULL	2	13	2	12	NULL	2	11
BioNumericsAB	DS10801262-DT201009_2020.TE.155983.1.2_Dr100	ATCC19115	2	2	11	15	14	9	8	12	2	2	2	14	11	7	11	2	8	2	2	3	12	2	46	13	14	3	2	2	5	1	1	2	2	2	12	9	14	2	5	16	2	13	2	12	2	2	11
BioNumericsAB	DS10801262-DT201009_2020.TE.155983.1.2_Dr20	ATCC19115	2	2	11	15	14	9	8	12	2	2	2	14	11	7	11	2	8	2	2	3	12	2	46	13	14	3	2	2	5	1	1	2	2	2	12	9	14	2	5	16	2	13	2	12	2	2	11
BioNumericsAB	DS10801262-DT201009_2020.TE.155983.1.2_Dr30	ATCC19115	2	2	11	15	14	9	8	12	2	2	2	14	11	7	11	2	8	2	2	3	12	2	46	13	14	3	2	2	5	1	1	2	2	2	12	9	14	2	5	16	2	13	2	12	2	2	11
BioNumericsAB	DS10801262-DT201009_2020.TE.155983.1.2_Dr40	ATCC19115	2	2	11	15	14	9	8	12	2	2	2	14	11	7	11	2	8	2	2	3	12	2	46	13	14	3	2	2	5	1	1	2	2	2	12	9	14	2	5	16	2	13	2	12	2	2	11
BioNumericsAB	DS10801262-DT201009_2020.TE.155983.1.2_Dr50	ATCC19115	2	2	11	15	14	9	8	12	2	2	2	14	11	7	11	2	8	2	2	3	12	2	46	13	14	3	2	2	5	1	1	2	2	2	12	9	14	2	5	16	2	13	2	12	2	2	11
BioNumericsAB	DS10801262-DT201009_2020.TE.155983.1.2_Dr60	ATCC19115	2	2	11	15	14	9	8	12	2	2	2	14	11	7	11	2	8	2	2	3	12	2	46	13	14	3	2	2	5	1	1	2	2	2	12	9	14	2	5	16	2	13	2	12	2	2	11
BioNumericsAB	DS10801262-DT201009_2020.TE.155983.1.2_Dr70	ATCC19115	2	2	11	15	14	9	8	12	2	2	2	14	11	7	11	2	8	2	2	3	12	2	46	13	14	3	2	2	5	1	1	2	2	2	12	9	14	2	5	16	2	13	2	12	2	2	11
BioNumericsAB	DS10801262-DT201009_2020.TE.155983.1.2_Dr80	ATCC19115	2	2	11	15	14	9	8	12	2	2	2	14	11	7	11	2	8	2	2	3	12	2	46	13	14	3	2	2	5	1	1	2	2	2	12	9	14	2	5	16	2	13	2	12	2	2	11
BioNumericsAB	DS10801262-DT201009_2020.TE.155983.1.2_Dr90	ATCC19115	2	2	11	15	14	9	8	12	2	2	2	14	11	7	11	2	8	2	2	3	12	2	46	13	14	3	2	2	5	1	1	2	2	2	12	9	14	2	5	16	2	13	2	12	2	2	11
BioNumericsAB	DS10801263-DT201009_2020.TE.155983.1.3_Dr10	ATCC19115	2	2	11	15	NULL	9	8	12	2	2	2	NULL	11	NULL	11	2	NULL	NULL	2	NULL	12	2	46	13	NULL	3	2	NULL	5	1	1	2	2	2	NULL	9	NULL	2	5	NULL	2	NULL	2	NULL	2	2	NULL
BioNumericsAB	DS10801263-DT201009_2020.TE.155983.1.3_Dr100	ATCC19115	2	2	11	15	14	9	8	12	2	2	2	14	11	7	11	2	8	2	2	3	12	2	46	13	14	3	2	2	5	1	1	2	2	2	12	9	14	2	5	16	2	13	2	12	2	2	11
BioNumericsAB	DS10801263-DT201009_2020.TE.155983.1.3_Dr20	ATCC19115	2	2	11	15	14	9	8	12	2	2	2	14	11	7	11	2	8	2	2	3	12	2	46	13	14	3	2	2	5	1	1	2	2	2	12	9	14	2	5	16	2	13	2	12	2	2	11
BioNumericsAB	DS10801263-DT201009_2020.TE.155983.1.3_Dr30	ATCC19115	2	2	11	15	14	9	8	12	2	2	2	14	11	7	11	2	8	2	2	3	12	2	46	13	14	3	2	2	5	1	1	2	2	2	12	9	14	2	5	16	2	13	2	12	2	2	11
BioNumericsAB	DS10801263-DT201009_2020.TE.155983.1.3_Dr40	ATCC19115	2	2	11	15	14	9	8	12	2	2	2	14	11	7	11	2	8	2	2	3	12	2	46	13	14	3	2	2	5	1	1	2	2	2	12	9	14	2	5	16	2	13	2	12	2	2	11
BioNumericsAB	DS10801263-DT201009_2020.TE.155983.1.3_Dr50	ATCC19115	2	2	11	15	14	9	8	12	2	2	2	14	11	7	11	2	8	2	2	3	12	2	46	13	14	3	2	2	5	1	1	2	2	2	12	9	14	2	5	16	2	13	2	12	2	2	11
BioNumericsAB	DS10801263-DT201009_2020.TE.155983.1.3_Dr60	ATCC19115	2	2	11	15	14	9	8	12	2	2	2	14	11	7	11	2	8	2	2	3	12	2	46	13	14	3	2	2	5	1	1	2	2	2	12	9	14	2	5	16	2	13	2	12	2	2	11
BioNumericsAB	DS10801263-DT201009_2020.TE.155983.1.3_Dr70	ATCC19115	2	2	11	15	14	9	8	12	2	2	2	14	11	7	11	2	8	2	2	3	12	2	46	13	14	3	2	2	5	1	1	2	2	2	12	9	14	2	5	16	2	13	2	12	2	2	11
BioNumericsAB	DS10801263-DT201009_2020.TE.155983.1.3_Dr80	ATCC19115	2	2	11	15	14	9	8	12	2	2	2	14	11	7	11	2	8	2	2	3	12	2	46	13	14	3	2	2	5	1	1	2	2	2	12	9	14	2	5	16	2	13	2	12	2	2	11
BioNumericsAB	DS10801263-DT201009_2020.TE.155983.1.3_Dr90	ATCC19115	2	2	11	15	14	9	8	12	2	2	2	14	11	7	11	2	8	2	2	3	12	2	46	13	14	3	2	2	5	1	1	2	2	2	12	9	14	2	5	16	2	13	2	12	2	2	11
BioNumericsAB	DS10801264-DT201009_2020.TE.155983.1.4_Dr10	ATCC19115	2	2	11	15	NULL	9	NULL	12	2	2	2	NULL	11	7	11	2	8	2	2	3	12	NULL	46	13	NULL	3	2	2	5	1	1	2	2	2	NULL	NULL	NULL	2	5	NULL	2	NULL	2	NULL	2	2	11
BioNumericsAB	DS10801264-DT201009_2020.TE.155983.1.4_Dr100	ATCC19115	2	2	11	15	14	9	8	12	2	2	2	14	11	7	11	2	8	2	2	3	12	2	46	13	14	3	2	2	5	1	1	2	2	2	12	9	14	2	5	16	2	13	2	12	2	2	11
BioNumericsAB	DS10801264-DT201009_2020.TE.155983.1.4_Dr20	ATCC19115	2	2	11	15	14	9	8	12	2	2	2	14	11	7	11	2	8	2	2	3	12	2	46	13	14	3	2	2	5	1	1	2	2	2	12	9	14	2	5	16	2	13	2	12	2	2	11
BioNumericsAB	DS10801264-DT201009_2020.TE.155983.1.4_Dr30	ATCC19115	2	2	11	15	14	9	8	12	2	2	2	14	11	7	11	2	8	2	2	3	12	2	46	13	14	3	2	2	5	1	1	2	2	2	12	9	14	2	5	16	2	13	2	12	2	2	11
BioNumericsAB	DS10801264-DT201009_2020.TE.155983.1.4_Dr40	ATCC19115	2	2	11	15	14	9	8	12	2	2	2	14	11	7	11	2	8	2	2	3	12	2	46	13	14	3	2	2	5	1	1	2	2	2	12	9	14	2	5	16	2	13	2	12	2	2	11
BioNumericsAB	DS10801264-DT201009_2020.TE.155983.1.4_Dr50	ATCC19115	2	2	11	15	14	9	8	12	2	2	2	14	11	7	11	2	8	2	2	3	12	2	46	13	14	3	2	2	5	1	1	2	2	2	12	9	14	2	5	16	2	13	2	12	2	2	11
BioNumericsAB	DS10801264-DT201009_2020.TE.155983.1.4_Dr60	ATCC19115	2	2	11	15	14	9	8	12	2	2	2	14	11	7	11	2	8	2	2	3	12	2	46	13	14	3	2	2	5	1	1	2	2	2	12	9	14	2	5	16	2	13	2	12	2	2	11
BioNumericsAB	DS10801264-DT201009_2020.TE.155983.1.4_Dr70	ATCC19115	2	2	11	15	14	9	8	12	2	2	2	14	11	7	11	2	8	2	2	3	12	2	46	13	14	3	2	2	5	1	1	2	2	2	12	9	14	2	5	16	2	13	2	12	2	2	11
BioNumericsAB	DS10801264-DT201009_2020.TE.155983.1.4_Dr80	ATCC19115	2	2	11	15	14	9	8	12	2	2	2	14	11	7	11	2	8	2	2	3	12	2	46	13	14	3	2	2	5	1	1	2	2	2	12	9	14	2	5	16	2	13	2	12	2	2	11
BioNumericsAB	DS10801264-DT201009_2020.TE.155983.1.4_Dr90	ATCC19115	2	2	11	15	14	9	8	12	2	2	2	14	11	7	11	2	8	2	2	3	12	2	46	13	14	3	2	2	5	1	1	2	2	2	12	9	14	2	5	16	2	13	2	12	2	2	11
BioNumericsAB	DS10801265-DT201009_2020.TE.155983.1.5_Dr10	ATCC19115	NULL	2	11	NULL	NULL	9	NULL	NULL	NULL	2	2	NULL	11	7	11	2	8	2	2	NULL	12	2	46	13	NULL	NULL	2	2	5	1	1	2	NULL	2	12	9	14	2	5	NULL	2	NULL	NULL	12	NULL	2	11
BioNumericsAB	DS10801265-DT201009_2020.TE.155983.1.5_Dr100	ATCC19115	2	2	11	15	14	9	8	12	2	2	2	14	11	7	11	2	8	2	2	3	12	2	46	13	14	3	2	2	5	1	1	2	2	2	12	9	14	2	5	16	2	13	2	12	2	2	11
BioNumericsAB	DS10801265-DT201009_2020.TE.155983.1.5_Dr20	ATCC19115	2	2	11	15	14	9	8	12	2	2	2	14	11	7	11	2	8	2	2	3	12	2	46	13	14	3	2	2	5	1	1	2	2	2	12	9	NULL	2	5	16	2	13	2	12	2	2	11
BioNumericsAB	DS10801265-DT201009_2020.TE.155983.1.5_Dr30	ATCC19115	2	2	11	15	14	9	8	12	2	2	2	14	11	7	11	2	8	2	2	3	12	2	46	13	14	3	2	2	5	1	1	2	2	2	12	9	14	2	5	16	2	13	2	12	2	2	11
BioNumericsAB	DS10801265-DT201009_2020.TE.155983.1.5_Dr40	ATCC19115	2	2	11	15	14	9	8	12	2	2	2	14	11	7	11	2	8	2	2	3	12	2	46	13	14	3	2	2	5	1	1	2	2	2	12	9	14	2	5	16	2	13	2	12	2	2	11
BioNumericsAB	DS10801265-DT201009_2020.TE.155983.1.5_Dr50	ATCC19115	2	2	11	15	14	9	8	12	2	2	2	14	11	7	11	2	8	2	2	3	12	2	46	13	14	3	2	2	5	1	1	2	2	2	12	9	14	2	5	16	2	13	2	12	2	2	11
BioNumericsAB	DS10801265-DT201009_2020.TE.155983.1.5_Dr60	ATCC19115	2	2	11	15	14	9	8	12	2	2	2	14	11	7	11	2	8	2	2	3	12	2	46	13	14	3	2	2	5	1	1	2	2	2	12	9	14	2	5	16	2	13	2	12	2	2	11
BioNumericsAB	DS10801265-DT201009_2020.TE.155983.1.5_Dr70	ATCC19115	2	2	11	15	14	9	8	12	2	2	2	14	11	7	11	2	8	2	2	3	12	2	46	13	14	3	2	2	5	1	1	2	2	2	12	9	14	2	5	16	2	13	2	12	2	2	11
BioNumericsAB	DS10801265-DT201009_2020.TE.155983.1.5_Dr80	ATCC19115	2	2	11	15	14	9	8	12	2	2	2	14	11	7	11	2	8	2	2	3	12	2	46	13	14	3	2	2	5	1	1	2	2	2	12	9	14	2	5	16	2	13	2	12	2	2	11
BioNumericsAB	DS10801265-DT201009_2020.TE.155983.1.5_Dr90	ATCC19115	2	2	11	15	14	9	8	12	2	2	2	14	11	7	11	2	8	2	2	3	12	2	46	13	14	3	2	2	5	1	1	2	2	2	12	9	14	2	5	16	2	13	2	12	2	2	11
BioNumericsAB	DS10801266-DT201009_2020.TE.155983.1.6_Dr10	ATCC19115	2	2	11	NULL	NULL	9	NULL	NULL	2	2	2	NULL	11	7	11	2	8	NULL	NULL	3	NULL	2	46	13	NULL	NULL	NULL	NULL	NULL	1	1	2	2	2	NULL	NULL	NULL	2	5	NULL	2	NULL	2	NULL	NULL	2	NULL
BioNumericsAB	DS10801266-DT201009_2020.TE.155983.1.6_Dr100	ATCC19115	2	2	11	15	14	9	8	12	2	2	2	14	11	7	11	2	8	2	2	3	12	2	46	13	14	3	2	2	5	1	1	2	2	2	12	9	14	2	5	16	2	13	2	12	2	2	11
BioNumericsAB	DS10801266-DT201009_2020.TE.155983.1.6_Dr20	ATCC19115	2	NULL	11	15	14	9	8	12	2	2	2	14	11	7	11	2	8	2	2	3	12	2	46	13	14	3	2	2	5	1	1	2	2	2	12	9	14	2	5	16	2	13	2	12	2	2	11
BioNumericsAB	DS10801266-DT201009_2020.TE.155983.1.6_Dr30	ATCC19115	2	2	11	15	14	9	8	12	2	2	2	14	11	NULL	11	2	8	2	2	3	12	2	46	13	14	3	2	2	5	1	1	2	2	2	12	9	14	2	5	16	2	13	2	12	2	2	11
BioNumericsAB	DS10801266-DT201009_2020.TE.155983.1.6_Dr40	ATCC19115	2	2	11	15	14	9	8	12	2	2	2	14	11	7	11	2	8	2	2	3	12	2	46	13	14	3	2	2	5	1	1	2	2	2	12	9	14	2	5	16	2	13	2	12	2	2	11
BioNumericsAB	DS10801266-DT201009_2020.TE.155983.1.6_Dr50	ATCC19115	2	2	11	15	14	9	8	12	2	2	2	14	11	7	11	2	8	2	2	3	12	2	46	13	14	3	2	2	5	1	1	2	2	2	12	9	14	2	5	16	2	13	2	12	2	2	11
BioNumericsAB	DS10801266-DT201009_2020.TE.155983.1.6_Dr60	ATCC19115	2	2	11	15	14	9	8	12	2	2	2	14	11	7	11	2	8	2	2	3	12	2	46	13	14	3	2	2	5	1	1	2	2	2	12	9	14	2	5	16	2	13	2	12	2	2	11
BioNumericsAB	DS10801266-DT201009_2020.TE.155983.1.6_Dr70	ATCC19115	2	2	11	15	14	9	8	12	2	2	2	14	11	7	11	2	8	2	2	3	12	2	46	13	14	3	2	2	5	1	1	2	2	2	12	9	14	2	5	16	2	13	2	12	2	2	11
BioNumericsAB	DS10801266-DT201009_2020.TE.155983.1.6_Dr80	ATCC19115	2	2	11	15	14	9	8	12	2	2	2	14	11	7	11	2	8	2	2	3	12	2	46	13	14	3	2	2	5	1	1	2	2	2	12	9	14	2	5	16	2	13	2	12	2	2	11
BioNumericsAB	DS10801266-DT201009_2020.TE.155983.1.6_Dr90	ATCC19115	2	2	11	15	14	9	8	12	2	2	2	14	11	7	11	2	8	2	2	3	12	2	46	13	14	3	2	2	5	1	1	2	2	2	12	9	14	2	5	16	2	13	2	12	2	2	11
BioNumericsAB	DS10801320-DT201009_2020.TE.155996.1.1_Dr10	ATCC19114	10	NULL	15	NULL	NULL	12	11	16	13	10	NULL	17	14	10	13	9	12	10	NULL	12	15	NULL	12	NULL	NULL	13	11	5	NULL	2	1	8	9	3	16	12	NULL	17	4	19	5	16	12	14	NULL	4	NULL
BioNumericsAB	DS10801320-DT201009_2020.TE.155996.1.1_Dr100	ATCC19114	10	13	15	18	17	12	11	16	13	10	9	17	14	10	13	9	12	10	10	12	15	6	12	15	17	13	11	5	17	2	1	8	9	3	16	12	18	17	4	19	5	16	12	14	NULL	4	NULL
BioNumericsAB	DS10801320-DT201009_2020.TE.155996.1.1_Dr20	ATCC19114	10	13	15	18	17	12	11	16	13	10	9	17	14	10	13	9	12	10	10	12	15	6	12	15	17	13	11	5	17	2	1	8	9	3	16	12	18	17	4	19	5	16	12	14	NULL	4	NULL
BioNumericsAB	DS10801320-DT201009_2020.TE.155996.1.1_Dr30	ATCC19114	10	13	15	18	17	12	11	16	13	10	9	17	14	10	13	9	12	10	10	12	15	6	12	15	17	13	11	5	17	2	1	8	9	3	16	12	18	17	4	19	5	16	12	14	NULL	4	NULL
BioNumericsAB	DS10801320-DT201009_2020.TE.155996.1.1_Dr40	ATCC19114	10	13	15	18	17	12	11	16	13	10	9	17	14	10	13	9	12	10	10	12	15	6	12	15	17	13	11	5	17	2	1	8	9	3	16	12	18	17	4	19	5	16	12	14	NULL	4	NULL
BioNumericsAB	DS10801320-DT201009_2020.TE.155996.1.1_Dr50	ATCC19114	10	13	15	18	17	12	11	16	13	10	9	17	14	10	13	9	12	10	10	12	15	6	12	15	17	13	11	5	17	2	1	8	9	3	16	12	18	17	4	19	5	16	12	14	NULL	4	NULL
BioNumericsAB	DS10801320-DT201009_2020.TE.155996.1.1_Dr60	ATCC19114	10	13	15	18	17	12	11	16	13	10	9	17	14	10	13	9	12	10	10	12	15	6	12	15	17	13	11	5	17	2	1	8	9	3	16	12	18	17	4	19	5	16	12	14	NULL	4	NULL
BioNumericsAB	DS10801320-DT201009_2020.TE.155996.1.1_Dr70	ATCC19114	10	13	15	18	17	12	11	16	13	10	9	17	14	10	13	9	12	10	10	12	15	6	12	15	17	13	11	5	17	2	1	8	9	3	16	12	18	17	4	19	5	16	12	14	NULL	4	NULL
BioNumericsAB	DS10801320-DT201009_2020.TE.155996.1.1_Dr80	ATCC19114	10	13	15	18	17	12	11	16	13	10	9	17	14	10	13	9	12	10	10	12	15	6	12	15	17	13	11	5	17	2	1	8	9	3	16	12	18	17	4	19	5	16	12	14	NULL	4	NULL
BioNumericsAB	DS10801320-DT201009_2020.TE.155996.1.1_Dr90	ATCC19114	10	13	15	18	17	12	11	16	13	10	9	17	14	10	13	9	12	10	10	12	15	6	12	15	17	13	11	5	17	2	1	8	9	3	16	12	18	17	4	19	5	16	12	14	NULL	4	NULL
BioNumericsAB	DS10801321-DT201009_2020.TE.155996.1.2_Dr10	ATCC19114	NULL	13	15	NULL	NULL	12	11	16	13	10	9	NULL	14	10	NULL	9	12	10	NULL	12	NULL	6	12	15	NULL	NULL	11	NULL	17	2	1	8	NULL	NULL	NULL	12	NULL	17	4	NULL	5	NULL	12	14	NULL	4	NULL
BioNumericsAB	DS10801321-DT201009_2020.TE.155996.1.2_Dr100	ATCC19114	10	13	15	18	17	12	11	16	13	10	9	17	14	10	13	9	12	10	10	12	15	6	12	15	17	13	11	5	17	2	1	8	9	3	16	12	18	17	4	19	5	16	12	14	NULL	4	NULL
BioNumericsAB	DS10801321-DT201009_2020.TE.155996.1.2_Dr20	ATCC19114	10	13	15	18	17	12	11	16	13	10	9	17	14	10	13	9	12	10	10	12	15	6	12	15	NULL	13	11	5	17	2	1	8	9	3	16	12	18	17	4	19	5	16	12	14	NULL	4	NULL
BioNumericsAB	DS10801321-DT201009_2020.TE.155996.1.2_Dr30	ATCC19114	10	13	15	18	17	12	11	16	13	10	9	17	14	10	13	9	12	10	10	12	15	6	12	15	17	13	11	5	17	2	1	8	9	3	16	12	18	17	4	19	5	16	12	14	NULL	4	NULL
BioNumericsAB	DS10801321-DT201009_2020.TE.155996.1.2_Dr40	ATCC19114	10	13	15	18	17	12	11	16	13	10	9	17	14	10	13	9	12	10	10	12	15	6	12	15	17	13	11	5	17	2	1	8	9	3	16	12	18	17	4	19	5	16	12	14	NULL	4	NULL
BioNumericsAB	DS10801321-DT201009_2020.TE.155996.1.2_Dr50	ATCC19114	10	13	15	18	17	12	11	16	13	10	9	17	14	10	13	9	12	10	10	12	15	6	12	15	17	13	11	5	17	2	1	8	9	3	16	12	18	17	4	19	5	16	12	14	NULL	4	NULL
BioNumericsAB	DS10801321-DT201009_2020.TE.155996.1.2_Dr60	ATCC19114	10	13	15	18	17	12	11	16	13	10	9	17	14	10	13	9	12	10	10	12	15	6	12	15	17	13	11	5	17	2	1	8	9	3	16	12	18	17	4	19	5	16	12	14	NULL	4	NULL
BioNumericsAB	DS10801321-DT201009_2020.TE.155996.1.2_Dr70	ATCC19114	10	13	15	18	17	12	11	16	13	10	9	17	14	10	13	9	12	10	10	12	15	6	12	15	17	13	11	5	17	2	1	8	9	3	16	12	18	17	4	19	5	16	12	14	NULL	4	NULL
BioNumericsAB	DS10801321-DT201009_2020.TE.155996.1.2_Dr80	ATCC19114	10	13	15	18	17	12	11	16	13	10	9	17	14	10	13	9	12	10	10	12	15	6	12	15	17	13	11	5	17	2	1	8	9	3	16	12	18	17	4	19	5	16	12	14	NULL	4	NULL
BioNumericsAB	DS10801321-DT201009_2020.TE.155996.1.2_Dr90	ATCC19114	10	13	15	18	17	12	11	16	13	10	9	17	14	10	13	9	12	10	10	12	15	6	12	15	17	13	11	5	17	2	1	8	9	3	16	12	18	17	4	19	5	16	12	14	NULL	4	NULL
BioNumericsAB	DS10801322-DT201009_2020.TE.155996.1.3_Dr10	ATCC19114	NULL	NULL	15	NULL	NULL	12	11	NULL	NULL	10	NULL	17	14	10	13	NULL	NULL	10	10	12	15	6	12	NULL	NULL	13	11	5	17	2	1	8	9	3	NULL	NULL	NULL	NULL	4	NULL	5	NULL	12	14	NULL	4	NULL
BioNumericsAB	DS10801322-DT201009_2020.TE.155996.1.3_Dr100	ATCC19114	10	13	15	18	17	12	11	16	13	10	9	17	14	10	13	9	12	10	10	12	15	6	12	15	17	13	11	5	17	2	1	8	9	3	16	12	18	17	4	19	5	16	12	14	NULL	4	NULL
BioNumericsAB	DS10801322-DT201009_2020.TE.155996.1.3_Dr20	ATCC19114	10	13	15	18	17	12	11	16	13	10	9	17	14	10	13	9	12	10	10	12	15	6	12	15	17	13	11	5	17	2	1	8	9	3	16	12	18	17	4	19	5	16	12	14	NULL	4	NULL
BioNumericsAB	DS10801322-DT201009_2020.TE.155996.1.3_Dr30	ATCC19114	10	13	15	18	17	12	11	16	13	10	9	17	14	10	13	9	12	10	10	12	15	6	12	15	17	13	11	5	17	2	1	8	9	3	16	12	18	17	4	19	5	16	12	14	NULL	4	NULL
BioNumericsAB	DS10801322-DT201009_2020.TE.155996.1.3_Dr40	ATCC19114	10	13	15	18	17	12	11	16	13	10	9	17	14	10	13	9	12	10	10	12	15	6	12	15	17	13	11	5	17	2	1	8	9	3	16	12	18	17	4	19	5	16	12	14	NULL	4	NULL
BioNumericsAB	DS10801322-DT201009_2020.TE.155996.1.3_Dr50	ATCC19114	10	13	15	18	17	12	11	16	13	10	9	17	14	10	13	9	12	10	10	12	15	6	12	15	17	13	11	5	17	2	1	8	9	3	16	12	18	17	4	19	5	16	12	14	NULL	4	NULL
BioNumericsAB	DS10801322-DT201009_2020.TE.155996.1.3_Dr60	ATCC19114	10	13	15	18	17	12	11	16	13	10	9	17	14	10	13	9	12	10	10	12	15	6	12	15	17	13	11	5	17	2	1	8	9	3	16	12	18	17	4	19	5	16	12	14	NULL	4	NULL
BioNumericsAB	DS10801322-DT201009_2020.TE.155996.1.3_Dr70	ATCC19114	10	13	15	18	17	12	11	16	13	10	9	17	14	10	13	9	12	10	10	12	15	6	12	15	17	13	11	5	17	2	1	8	9	3	16	12	18	17	4	19	5	16	12	14	NULL	4	NULL
BioNumericsAB	DS10801322-DT201009_2020.TE.155996.1.3_Dr80	ATCC19114	10	13	15	18	17	12	11	16	13	10	9	17	14	10	13	9	12	10	10	12	15	6	12	15	17	13	11	5	17	2	1	8	9	3	16	12	18	17	4	19	5	16	12	14	NULL	4	NULL
BioNumericsAB	DS10801322-DT201009_2020.TE.155996.1.3_Dr90	ATCC19114	10	13	15	18	17	12	11	16	13	10	9	17	14	10	13	9	12	10	10	12	15	6	12	15	17	13	11	5	17	2	1	8	9	3	16	12	18	17	4	19	5	16	12	14	NULL	4	NULL
BioNumericsAB	DS10801323-DT201009_2020.TE.155996.1.4_Dr10	ATCC19114	NULL	13	NULL	18	NULL	12	11	NULL	NULL	10	9	17	NULL	10	13	9	12	10	10	12	15	NULL	12	NULL	17	13	11	NULL	NULL	NULL	1	8	9	3	NULL	12	NULL	NULL	4	NULL	5	NULL	12	NULL	NULL	4	NULL
BioNumericsAB	DS10801323-DT201009_2020.TE.155996.1.4_Dr100	ATCC19114	10	13	15	18	17	12	11	16	13	10	9	17	14	10	13	9	12	10	10	12	15	6	12	15	17	13	11	5	17	2	1	8	9	3	16	12	18	17	4	19	5	16	12	14	NULL	4	NULL
BioNumericsAB	DS10801323-DT201009_2020.TE.155996.1.4_Dr20	ATCC19114	10	13	15	18	17	12	11	16	13	10	9	17	14	10	13	9	12	10	10	12	15	6	12	15	17	13	11	5	17	2	1	8	9	3	16	12	18	17	4	19	5	16	12	14	NULL	4	NULL
BioNumericsAB	DS10801323-DT201009_2020.TE.155996.1.4_Dr30	ATCC19114	10	13	15	18	17	12	11	16	13	10	9	17	14	10	13	9	12	10	10	12	15	6	12	15	17	13	11	5	17	2	1	8	9	3	16	12	18	17	4	19	5	16	12	14	NULL	4	NULL
BioNumericsAB	DS10801323-DT201009_2020.TE.155996.1.4_Dr40	ATCC19114	10	13	15	18	17	12	11	16	13	10	9	17	14	10	13	9	12	10	10	12	15	6	12	15	17	13	11	5	17	2	1	8	9	3	16	12	18	17	4	19	5	16	12	14	NULL	4	NULL
BioNumericsAB	DS10801323-DT201009_2020.TE.155996.1.4_Dr50	ATCC19114	10	13	15	18	17	12	11	16	13	10	9	17	14	10	13	9	12	10	10	12	15	6	12	15	17	13	11	5	17	2	1	8	9	3	16	12	18	17	4	19	5	16	12	14	NULL	4	NULL
BioNumericsAB	DS10801323-DT201009_2020.TE.155996.1.4_Dr60	ATCC19114	10	13	15	18	17	12	11	16	13	10	9	17	14	10	13	9	12	10	10	12	15	6	12	15	17	13	11	5	17	2	1	8	9	3	16	12	18	17	4	19	5	16	12	14	NULL	4	NULL
BioNumericsAB	DS10801323-DT201009_2020.TE.155996.1.4_Dr70	ATCC19114	10	13	15	18	17	12	11	16	13	10	9	17	14	10	13	9	12	10	10	12	15	6	12	15	17	13	11	5	17	2	1	8	9	3	16	12	18	17	4	19	5	16	12	14	NULL	4	NULL
BioNumericsAB	DS10801323-DT201009_2020.TE.155996.1.4_Dr80	ATCC19114	10	13	15	18	17	12	11	16	13	10	9	17	14	10	13	9	12	10	10	12	15	6	12	15	17	13	11	5	17	2	1	8	9	3	16	12	18	17	4	19	5	16	12	14	NULL	4	NULL
BioNumericsAB	DS10801323-DT201009_2020.TE.155996.1.4_Dr90	ATCC19114	10	13	15	18	17	12	11	16	13	10	9	17	14	10	13	9	12	10	10	12	15	6	12	15	17	13	11	5	17	2	1	8	9	3	16	12	18	17	4	19	5	16	12	14	NULL	4	NULL
BioNumericsAB	DS10801324-DT201009_2020.TE.155996.1.5_Dr10	ATCC19114	10	NULL	NULL	18	17	12	11	16	13	10	9	NULL	14	10	13	9	NULL	10	10	12	NULL	6	NULL	15	NULL	13	11	5	NULL	2	1	8	9	3	16	12	18	NULL	4	NULL	5	16	12	14	NULL	4	NULL
BioNumericsAB	DS10801324-DT201009_2020.TE.155996.1.5_Dr100	ATCC19114	10	13	15	18	17	12	11	16	13	10	9	17	14	10	13	9	12	10	10	12	15	6	12	15	17	13	11	5	17	2	1	8	9	3	16	12	18	17	4	19	5	16	12	14	NULL	4	NULL
BioNumericsAB	DS10801324-DT201009_2020.TE.155996.1.5_Dr20	ATCC19114	10	13	NULL	18	NULL	12	11	16	13	10	9	17	14	10	13	9	12	10	10	12	15	6	12	15	17	13	11	5	17	2	1	8	9	3	16	12	18	17	4	19	5	16	12	14	NULL	4	NULL
BioNumericsAB	DS10801324-DT201009_2020.TE.155996.1.5_Dr30	ATCC19114	10	13	15	18	17	12	11	16	13	10	9	17	14	10	13	9	12	10	10	12	15	6	12	15	17	13	11	5	17	2	1	8	9	3	16	12	18	17	4	19	5	16	12	14	NULL	4	NULL
BioNumericsAB	DS10801324-DT201009_2020.TE.155996.1.5_Dr40	ATCC19114	10	13	15	18	17	12	11	16	13	10	9	17	14	10	13	9	12	10	10	12	15	6	12	15	17	13	11	5	17	2	1	8	9	3	16	12	18	17	4	19	5	16	12	14	NULL	4	NULL
BioNumericsAB	DS10801324-DT201009_2020.TE.155996.1.5_Dr50	ATCC19114	10	13	15	18	17	12	11	16	13	10	9	17	14	10	13	9	12	10	10	12	15	6	12	15	17	13	11	5	17	2	1	8	9	3	16	12	18	17	4	19	5	16	12	14	NULL	4	NULL
BioNumericsAB	DS10801324-DT201009_2020.TE.155996.1.5_Dr60	ATCC19114	10	13	15	18	17	12	11	16	13	10	9	17	14	10	13	9	12	10	10	12	15	6	12	15	17	13	11	5	17	2	1	8	9	3	16	12	18	17	4	19	5	16	12	14	NULL	4	NULL
BioNumericsAB	DS10801324-DT201009_2020.TE.155996.1.5_Dr70	ATCC19114	10	13	15	18	17	12	11	16	13	10	9	17	14	10	13	9	12	10	10	12	15	6	12	15	17	13	11	5	17	2	1	8	9	3	16	12	18	17	4	19	5	16	12	14	NULL	4	NULL
BioNumericsAB	DS10801324-DT201009_2020.TE.155996.1.5_Dr80	ATCC19114	10	13	15	18	17	12	11	16	13	10	9	17	14	10	13	9	12	10	10	12	15	6	12	15	17	13	11	5	17	2	1	8	9	3	16	12	18	17	4	19	5	16	12	14	NULL	4	NULL
BioNumericsAB	DS10801324-DT201009_2020.TE.155996.1.5_Dr90	ATCC19114	10	13	15	18	17	12	11	16	13	10	9	17	14	10	13	9	12	10	10	12	15	6	12	15	17	13	11	5	17	2	1	8	9	3	16	12	18	17	4	19	5	16	12	14	NULL	4	NULL
BioNumericsAB	DS10801325-DT201009_2020.TE.155996.1.6_Dr10	ATCC19114	10	NULL	15	NULL	NULL	12	11	16	NULL	10	9	17	14	10	NULL	9	NULL	10	10	12	15	NULL	12	15	17	13	11	NULL	NULL	NULL	1	8	NULL	3	NULL	12	18	17	4	19	5	16	12	14	NULL	4	NULL
BioNumericsAB	DS10801325-DT201009_2020.TE.155996.1.6_Dr100	ATCC19114	10	13	15	18	17	12	11	16	13	10	9	17	14	10	13	9	12	10	10	12	15	6	12	15	17	13	11	5	17	2	1	8	9	3	16	12	18	17	4	19	5	16	12	14	NULL	4	NULL
BioNumericsAB	DS10801325-DT201009_2020.TE.155996.1.6_Dr20	ATCC19114	10	13	15	NULL	17	12	11	16	13	10	9	17	14	NULL	13	9	12	10	10	12	15	6	12	15	17	13	11	5	17	2	1	8	9	3	16	12	18	17	4	19	5	16	12	14	NULL	4	NULL
BioNumericsAB	DS10801325-DT201009_2020.TE.155996.1.6_Dr30	ATCC19114	10	13	15	18	17	12	11	16	13	10	9	17	14	10	13	9	12	10	10	12	15	6	12	15	17	13	11	5	17	2	1	8	9	3	16	12	18	17	4	19	5	16	12	14	NULL	4	NULL
BioNumericsAB	DS10801325-DT201009_2020.TE.155996.1.6_Dr40	ATCC19114	10	13	15	18	17	12	11	16	13	10	9	17	14	10	13	9	12	10	10	12	15	6	12	15	17	13	11	5	17	2	1	8	9	3	16	12	18	17	4	19	5	16	12	14	NULL	4	NULL
BioNumericsAB	DS10801325-DT201009_2020.TE.155996.1.6_Dr50	ATCC19114	10	13	15	18	17	12	11	16	13	10	9	17	14	10	13	9	12	10	10	12	15	6	12	15	17	13	11	5	17	2	1	8	9	3	16	12	18	17	4	19	5	16	12	14	NULL	4	NULL
BioNumericsAB	DS10801325-DT201009_2020.TE.155996.1.6_Dr60	ATCC19114	10	13	15	18	17	12	11	16	13	10	9	17	14	10	13	9	12	10	10	12	15	6	12	15	17	13	11	5	17	2	1	8	9	3	16	12	18	17	4	19	5	16	12	14	NULL	4	NULL
BioNumericsAB	DS10801325-DT201009_2020.TE.155996.1.6_Dr70	ATCC19114	10	13	15	18	17	12	11	16	13	10	9	17	14	10	13	9	12	10	10	12	15	6	12	15	17	13	11	5	17	2	1	8	9	3	16	12	18	17	4	19	5	16	12	14	NULL	4	NULL
BioNumericsAB	DS10801325-DT201009_2020.TE.155996.1.6_Dr80	ATCC19114	10	13	15	18	17	12	11	16	13	10	9	17	14	10	13	9	12	10	10	12	15	6	12	15	17	13	11	5	17	2	1	8	9	3	16	12	18	17	4	19	5	16	12	14	NULL	4	NULL
BioNumericsAB	DS10801325-DT201009_2020.TE.155996.1.6_Dr90	ATCC19114	10	13	15	18	17	12	11	16	13	10	9	17	14	10	13	9	12	10	10	12	15	6	12	15	17	13	11	5	17	2	1	8	9	3	16	12	18	17	4	19	5	16	12	14	NULL	4	NULL
BioNumericsAB	DS10801333-DT201009_2020.TE.156004.1.1_Dr10	ATCCBAA679	1	1	1	1	NULL	NULL	1	1	1	NULL	NULL	NULL	1	NULL	1	1	1	1	NULL	1	NULL	NULL	1	1	NULL	1	1	1	1	1	1	NULL	1	1	1	1	NULL	1	1	NULL	1	1	1	1	NULL	1	1
BioNumericsAB	DS10801333-DT201009_2020.TE.156004.1.1_Dr100	ATCCBAA679	1	1	1	1	1	1	1	1	1	1	1	1	1	1	1	1	1	1	1	1	1	1	1	1	1	1	1	1	1	1	1	1	1	1	1	1	1	1	1	1	1	1	1	1	1	1	1
BioNumericsAB	DS10801333-DT201009_2020.TE.156004.1.1_Dr20	ATCCBAA679	1	1	1	1	1	1	1	1	1	1	1	1	1	1	1	1	1	1	1	1	1	1	1	1	1	1	1	1	1	1	1	1	1	1	1	1	1	1	1	1	1	1	1	1	1	1	1
BioNumericsAB	DS10801333-DT201009_2020.TE.156004.1.1_Dr30	ATCCBAA679	1	1	1	1	1	1	1	1	1	1	1	1	1	1	1	1	1	1	1	1	1	1	1	1	1	1	1	1	1	1	1	1	1	1	1	1	1	1	1	1	1	1	1	1	1	1	1
BioNumericsAB	DS10801333-DT201009_2020.TE.156004.1.1_Dr40	ATCCBAA679	1	1	1	1	1	1	1	1	1	1	1	1	1	1	1	1	1	1	1	1	1	1	1	1	1	1	1	1	1	1	1	1	1	1	1	1	1	1	1	1	1	1	1	1	1	1	1
BioNumericsAB	DS10801333-DT201009_2020.TE.156004.1.1_Dr50	ATCCBAA679	1	1	1	1	1	1	1	1	1	1	1	1	1	1	1	1	1	1	1	1	1	1	1	1	1	1	1	1	1	1	1	1	1	1	1	1	1	1	1	1	1	1	1	1	1	1	1
BioNumericsAB	DS10801333-DT201009_2020.TE.156004.1.1_Dr60	ATCCBAA679	1	1	1	1	1	1	1	1	1	1	1	1	1	1	1	1	1	1	1	1	1	1	1	1	1	1	1	1	1	1	1	1	1	1	1	1	1	1	1	1	1	1	1	1	1	1	1
BioNumericsAB	DS10801333-DT201009_2020.TE.156004.1.1_Dr70	ATCCBAA679	1	1	1	1	1	1	1	1	1	1	1	1	1	1	1	1	1	1	1	1	1	1	1	1	1	1	1	1	1	1	1	1	1	1	1	1	1	1	1	1	1	1	1	1	1	1	1
BioNumericsAB	DS10801333-DT201009_2020.TE.156004.1.1_Dr80	ATCCBAA679	1	1	1	1	1	1	1	1	1	1	1	1	1	1	1	1	1	1	1	1	1	1	1	1	1	1	1	1	1	1	1	1	1	1	1	1	1	1	1	1	1	1	1	1	1	1	1
BioNumericsAB	DS10801333-DT201009_2020.TE.156004.1.1_Dr90	ATCCBAA679	1	1	1	1	1	1	1	1	1	1	1	1	1	1	1	1	1	1	1	1	1	1	1	1	1	1	1	1	1	1	1	1	1	1	1	1	1	1	1	1	1	1	1	1	1	1	1
BioNumericsAB	DS10801334-DT201009_2020.TE.156004.1.2_Dr10	ATCCBAA679	NULL	NULL	1	NULL	NULL	1	1	NULL	NULL	1	1	NULL	1	1	1	1	1	1	1	1	1	1	1	1	NULL	1	NULL	1	NULL	1	1	1	1	NULL	NULL	1	1	1	1	NULL	1	1	1	1	1	1	1
BioNumericsAB	DS10801334-DT201009_2020.TE.156004.1.2_Dr100	ATCCBAA679	1	1	1	1	1	1	1	1	1	1	1	1	1	1	1	1	1	1	1	1	1	1	1	1	1	1	1	1	1	1	1	1	1	1	1	1	1	1	1	1	1	1	1	1	1	1	1
BioNumericsAB	DS10801334-DT201009_2020.TE.156004.1.2_Dr20	ATCCBAA679	1	1	1	1	1	1	1	1	1	1	1	1	1	1	1	1	1	1	1	1	1	1	1	1	1	1	NULL	1	1	1	1	1	1	1	1	1	1	1	1	1	1	1	1	1	1	1	1
BioNumericsAB	DS10801334-DT201009_2020.TE.156004.1.2_Dr30	ATCCBAA679	1	1	1	1	1	1	1	1	1	1	1	1	1	1	1	1	1	1	1	1	1	1	1	1	1	1	1	1	1	1	1	1	1	1	1	1	1	1	1	1	1	1	1	1	1	1	1
BioNumericsAB	DS10801334-DT201009_2020.TE.156004.1.2_Dr40	ATCCBAA679	1	1	1	1	1	1	1	1	1	1	1	1	1	1	1	1	1	1	1	1	1	1	1	1	1	1	1	1	1	1	1	1	1	1	1	1	1	1	1	1	1	1	1	1	1	1	1
BioNumericsAB	DS10801334-DT201009_2020.TE.156004.1.2_Dr50	ATCCBAA679	1	1	1	1	1	1	1	1	1	1	1	1	1	1	1	1	1	1	1	1	1	1	1	1	1	1	1	1	1	1	1	1	1	1	1	1	1	1	1	1	1	1	1	1	1	1	1
BioNumericsAB	DS10801334-DT201009_2020.TE.156004.1.2_Dr60	ATCCBAA679	1	1	1	1	1	1	1	1	1	1	1	1	1	1	1	1	1	1	1	1	1	1	1	1	1	1	1	1	1	1	1	1	1	1	1	1	1	1	1	1	1	1	1	1	1	1	1
BioNumericsAB	DS10801334-DT201009_2020.TE.156004.1.2_Dr70	ATCCBAA679	1	1	1	1	1	1	1	1	1	1	1	1	1	1	1	1	1	1	1	1	1	1	1	1	1	1	1	1	1	1	1	1	1	1	1	1	1	1	1	1	1	1	1	1	1	1	1
BioNumericsAB	DS10801334-DT201009_2020.TE.156004.1.2_Dr80	ATCCBAA679	1	1	1	1	1	1	1	1	1	1	1	1	1	1	1	1	1	1	1	1	1	1	1	1	1	1	1	1	1	1	1	1	1	1	1	1	1	1	1	1	1	1	1	1	1	1	1
BioNumericsAB	DS10801334-DT201009_2020.TE.156004.1.2_Dr90	ATCCBAA679	1	1	1	1	1	1	1	1	1	1	1	1	1	1	1	1	1	1	1	1	1	1	1	1	1	1	1	1	1	1	1	1	1	1	1	1	1	1	1	1	1	1	1	1	1	1	1
BioNumericsAB	DS10801335-DT201009_2020.TE.156004.1.3_Dr10	ATCCBAA679	NULL	NULL	1	1	NULL	1	1	NULL	1	1	1	1	1	NULL	1	NULL	1	1	1	1	NULL	1	1	1	NULL	1	1	1	NULL	1	1	NULL	NULL	1	NULL	1	1	1	1	NULL	1	1	1	1	NULL	NULL	NULL
BioNumericsAB	DS10801335-DT201009_2020.TE.156004.1.3_Dr100	ATCCBAA679	1	1	1	1	1	1	1	1	1	1	1	1	1	1	1	1	1	1	1	1	1	1	1	1	1	1	1	1	1	1	1	1	1	1	1	1	1	1	1	1	1	1	1	1	1	1	1
BioNumericsAB	DS10801335-DT201009_2020.TE.156004.1.3_Dr20	ATCCBAA679	1	1	1	1	1	1	1	1	1	1	1	1	1	1	1	1	1	1	1	1	1	NULL	1	1	1	1	1	1	1	1	1	1	1	1	1	1	1	1	1	1	1	1	1	1	1	1	1
BioNumericsAB	DS10801335-DT201009_2020.TE.156004.1.3_Dr30	ATCCBAA679	1	1	1	1	1	1	1	1	1	1	1	1	1	1	1	1	1	1	1	1	1	1	1	1	1	1	1	1	1	1	1	1	1	1	1	1	1	1	1	1	1	1	1	1	1	1	1
BioNumericsAB	DS10801335-DT201009_2020.TE.156004.1.3_Dr40	ATCCBAA679	1	1	1	1	1	1	1	1	1	1	1	1	1	1	1	1	1	1	1	1	1	1	1	1	1	1	1	1	1	1	1	1	1	1	1	1	1	1	1	1	1	1	1	1	1	1	1
BioNumericsAB	DS10801335-DT201009_2020.TE.156004.1.3_Dr50	ATCCBAA679	1	1	1	1	1	1	1	1	1	1	1	1	1	1	1	1	1	1	1	1	1	1	1	1	1	1	1	1	1	1	1	1	1	1	1	1	1	1	1	1	1	1	1	1	1	1	1
BioNumericsAB	DS10801335-DT201009_2020.TE.156004.1.3_Dr60	ATCCBAA679	1	1	1	1	1	1	1	1	1	1	1	1	1	1	1	1	1	1	1	1	1	1	1	1	1	1	1	1	1	1	1	1	1	1	1	1	1	1	1	1	1	1	1	1	1	1	1
BioNumericsAB	DS10801335-DT201009_2020.TE.156004.1.3_Dr70	ATCCBAA679	1	1	1	1	1	1	1	1	1	1	1	1	1	1	1	1	1	1	1	1	1	1	1	1	1	1	1	1	1	1	1	1	1	1	1	1	1	1	1	1	1	1	1	1	1	1	1
BioNumericsAB	DS10801335-DT201009_2020.TE.156004.1.3_Dr80	ATCCBAA679	1	1	1	1	1	1	1	1	1	1	1	1	1	1	1	1	1	1	1	1	1	1	1	1	1	1	1	1	1	1	1	1	1	1	1	1	1	1	1	1	1	1	1	1	1	1	1
BioNumericsAB	DS10801335-DT201009_2020.TE.156004.1.3_Dr90	ATCCBAA679	1	1	1	1	1	1	1	1	1	1	1	1	1	1	1	1	1	1	1	1	1	1	1	1	1	1	1	1	1	1	1	1	1	1	1	1	1	1	1	1	1	1	1	1	1	1	1
BioNumericsAB	DS10801336-DT201009_2020.TE.156004.1.4_Dr10	ATCCBAA679	1	1	1	1	1	1	NULL	NULL	NULL	1	1	1	NULL	1	NULL	1	NULL	1	NULL	1	1	1	NULL	1	NULL	1	NULL	1	1	NULL	NULL	1	1	1	NULL	NULL	1	1	1	NULL	1	1	1	1	NULL	1	1
BioNumericsAB	DS10801336-DT201009_2020.TE.156004.1.4_Dr100	ATCCBAA679	1	1	1	1	1	1	1	1	1	1	1	1	1	1	1	1	1	1	1	1	1	1	1	1	1	1	1	1	1	1	1	1	1	1	1	1	1	1	1	1	1	1	1	1	1	1	1
BioNumericsAB	DS10801336-DT201009_2020.TE.156004.1.4_Dr20	ATCCBAA679	1	1	1	1	1	1	1	1	1	1	1	1	1	1	1	1	1	1	1	1	1	1	1	1	1	1	1	NULL	1	1	1	1	1	1	1	1	1	1	1	1	1	1	1	1	1	1	1
BioNumericsAB	DS10801336-DT201009_2020.TE.156004.1.4_Dr30	ATCCBAA679	1	1	1	1	1	1	1	1	1	1	1	1	1	1	1	1	1	1	1	1	1	1	1	1	1	1	1	1	1	1	1	1	1	1	1	1	1	1	1	1	1	1	1	1	1	1	1
BioNumericsAB	DS10801336-DT201009_2020.TE.156004.1.4_Dr40	ATCCBAA679	1	1	1	1	1	1	1	1	1	1	1	1	1	1	1	1	1	1	1	1	1	1	1	1	1	1	1	1	1	1	1	1	1	1	1	1	1	1	1	1	1	1	1	1	1	1	1
BioNumericsAB	DS10801336-DT201009_2020.TE.156004.1.4_Dr50	ATCCBAA679	1	1	1	1	1	1	1	1	1	1	1	1	1	1	1	1	1	1	1	1	1	1	1	1	1	1	1	1	1	1	1	1	1	1	1	1	1	1	1	1	1	1	1	1	1	1	1
BioNumericsAB	DS10801336-DT201009_2020.TE.156004.1.4_Dr60	ATCCBAA679	1	1	1	1	1	1	1	1	1	1	1	1	1	1	1	1	1	1	1	1	1	1	1	1	1	1	1	1	1	1	1	1	1	1	1	1	1	1	1	1	1	1	1	1	1	1	1
BioNumericsAB	DS10801336-DT201009_2020.TE.156004.1.4_Dr70	ATCCBAA679	1	1	1	1	1	1	1	1	1	1	1	1	1	1	1	1	1	1	1	1	1	1	1	1	1	1	1	1	1	1	1	1	1	1	1	1	1	1	1	1	1	1	1	1	1	1	1
BioNumericsAB	DS10801336-DT201009_2020.TE.156004.1.4_Dr80	ATCCBAA679	1	1	1	1	1	1	1	1	1	1	1	1	1	1	1	1	1	1	1	1	1	1	1	1	1	1	1	1	1	1	1	1	1	1	1	1	1	1	1	1	1	1	1	1	1	1	1
BioNumericsAB	DS10801336-DT201009_2020.TE.156004.1.4_Dr90	ATCCBAA679	1	1	1	1	1	1	1	1	1	1	1	1	1	1	1	1	1	1	1	1	1	1	1	1	1	1	1	1	1	1	1	1	1	1	1	1	1	1	1	1	1	1	1	1	1	1	1
BioNumericsAB	DS10801337-DT201009_2020.TE.156004.1.5_Dr10	ATCCBAA679	1	NULL	1	NULL	1	1	1	1	NULL	NULL	1	1	NULL	NULL	1	1	1	1	1	1	1	1	NULL	NULL	1	1	NULL	1	NULL	1	1	1	1	1	NULL	NULL	NULL	NULL	1	1	1	1	1	1	NULL	1	1
BioNumericsAB	DS10801337-DT201009_2020.TE.156004.1.5_Dr100	ATCCBAA679	1	1	1	1	1	1	1	1	1	1	1	1	1	1	1	1	1	1	1	1	1	1	1	1	1	1	1	1	1	1	1	1	1	1	1	1	1	1	1	1	1	1	1	1	1	1	1
BioNumericsAB	DS10801337-DT201009_2020.TE.156004.1.5_Dr20	ATCCBAA679	NULL	1	1	1	1	1	1	1	1	1	1	NULL	1	1	1	1	1	1	1	1	1	1	1	1	1	1	1	1	1	1	1	1	1	1	1	1	1	1	1	1	1	1	1	1	1	1	1
BioNumericsAB	DS10801337-DT201009_2020.TE.156004.1.5_Dr30	ATCCBAA679	1	1	1	1	1	1	1	1	1	1	1	1	1	1	1	1	1	1	1	1	1	1	1	1	1	1	1	1	1	1	1	1	1	1	1	1	1	1	1	1	1	1	1	1	1	1	1
BioNumericsAB	DS10801337-DT201009_2020.TE.156004.1.5_Dr40	ATCCBAA679	1	1	1	1	1	1	1	1	1	1	1	1	1	1	1	1	1	1	1	1	1	1	1	1	1	1	1	1	1	1	1	1	1	1	1	1	1	1	1	1	1	1	1	1	1	1	1
BioNumericsAB	DS10801337-DT201009_2020.TE.156004.1.5_Dr50	ATCCBAA679	1	1	1	1	1	1	1	1	1	1	1	1	1	1	1	1	1	1	1	1	1	1	1	1	1	1	1	1	1	1	1	1	1	1	1	1	1	1	1	1	1	1	1	1	1	1	1
BioNumericsAB	DS10801337-DT201009_2020.TE.156004.1.5_Dr60	ATCCBAA679	1	1	1	1	1	1	1	1	1	1	1	1	1	1	1	1	1	1	1	1	1	1	1	1	1	1	1	1	1	1	1	1	1	1	1	1	1	1	1	1	1	1	1	1	1	1	1
BioNumericsAB	DS10801337-DT201009_2020.TE.156004.1.5_Dr70	ATCCBAA679	1	1	1	1	1	1	1	1	1	1	1	1	1	1	1	1	1	1	1	1	1	1	1	1	1	1	1	1	1	1	1	1	1	1	1	1	1	1	1	1	1	1	1	1	1	1	1
BioNumericsAB	DS10801337-DT201009_2020.TE.156004.1.5_Dr80	ATCCBAA679	1	1	1	1	1	1	1	1	1	1	1	1	1	1	1	1	1	1	1	1	1	1	1	1	1	1	1	1	1	1	1	1	1	1	1	1	1	1	1	1	1	1	1	1	1	1	1
BioNumericsAB	DS10801337-DT201009_2020.TE.156004.1.5_Dr90	ATCCBAA679	1	1	1	1	1	1	1	1	1	1	1	1	1	1	1	1	1	1	1	1	1	1	1	1	1	1	1	1	1	1	1	1	1	1	1	1	1	1	1	1	1	1	1	1	1	1	1
BioNumericsAB	DS10801338-DT201009_2020.TE.156004.1.6_Dr10	ATCCBAA679	1	1	1	NULL	1	1	NULL	1	NULL	1	1	NULL	1	NULL	1	1	1	1	1	1	1	1	1	NULL	NULL	NULL	1	1	1	1	1	1	NULL	1	NULL	NULL	1	1	1	NULL	1	1	1	1	NULL	NULL	1
BioNumericsAB	DS10801338-DT201009_2020.TE.156004.1.6_Dr100	ATCCBAA679	1	1	1	1	1	1	1	1	1	1	1	1	1	1	1	1	1	1	1	1	1	1	1	1	1	1	1	1	1	1	1	1	1	1	1	1	1	1	1	1	1	1	1	1	1	1	1
BioNumericsAB	DS10801338-DT201009_2020.TE.156004.1.6_Dr20	ATCCBAA679	1	1	1	1	1	1	1	1	1	1	1	1	1	1	1	1	1	1	1	1	1	1	1	1	1	1	1	1	1	1	1	1	1	1	1	1	1	1	1	1	1	1	1	1	1	1	1
BioNumericsAB	DS10801338-DT201009_2020.TE.156004.1.6_Dr30	ATCCBAA679	1	1	1	1	1	1	1	1	1	1	1	1	1	1	1	1	1	1	1	1	1	1	1	1	1	1	1	1	1	1	1	1	1	1	1	1	1	1	1	1	1	1	1	1	1	1	1
BioNumericsAB	DS10801338-DT201009_2020.TE.156004.1.6_Dr40	ATCCBAA679	1	1	1	1	1	1	1	1	1	1	1	1	1	1	1	1	1	1	1	1	1	1	1	1	1	1	1	1	1	1	1	1	1	1	1	1	1	1	1	1	1	1	1	1	1	1	1
BioNumericsAB	DS10801338-DT201009_2020.TE.156004.1.6_Dr50	ATCCBAA679	1	1	1	1	1	1	1	1	1	1	1	1	1	1	1	1	1	1	1	1	1	1	1	1	1	1	1	1	1	1	1	1	1	1	1	1	1	1	1	1	1	1	1	1	1	1	1
BioNumericsAB	DS10801338-DT201009_2020.TE.156004.1.6_Dr60	ATCCBAA679	1	1	1	1	1	1	1	1	1	1	1	1	1	1	1	1	1	1	1	1	1	1	1	1	1	1	1	1	1	1	1	1	1	1	1	1	1	1	1	1	1	1	1	1	1	1	1
BioNumericsAB	DS10801338-DT201009_2020.TE.156004.1.6_Dr70	ATCCBAA679	1	1	1	1	1	1	1	1	1	1	1	1	1	1	1	1	1	1	1	1	1	1	1	1	1	1	1	1	1	1	1	1	1	1	1	1	1	1	1	1	1	1	1	1	1	1	1
BioNumericsAB	DS10801338-DT201009_2020.TE.156004.1.6_Dr80	ATCCBAA679	1	1	1	1	1	1	1	1	1	1	1	1	1	1	1	1	1	1	1	1	1	1	1	1	1	1	1	1	1	1	1	1	1	1	1	1	1	1	1	1	1	1	1	1	1	1	1
BioNumericsAB	DS10801338-DT201009_2020.TE.156004.1.6_Dr90	ATCCBAA679	1	1	1	1	1	1	1	1	1	1	1	1	1	1	1	1	1	1	1	1	1	1	1	1	1	1	1	1	1	1	1	1	1	1	1	1	1	1	1	1	1	1	1	1	1	1	1
BioNumericsAB	DS10935038-DT201110_2020.TE.219096.1.1_Dr10	ATCCBAA679	1	1	1	1	NULL	1	1	1	1	1	1	1	1	1	1	1	NULL	NULL	1	1	1	1	1	1	NULL	1	1	1	1	1	1	1	NULL	1	NULL	1	1	NULL	1	NULL	1	1	1	1	1	1	NULL
BioNumericsAB	DS10935038-DT201110_2020.TE.219096.1.1_Dr100	ATCCBAA679	1	1	1	1	1	1	1	1	1	1	1	1	1	1	1	1	1	1	1	1	1	1	1	1	1	1	1	1	1	1	1	1	1	1	1	1	1	1	1	1	1	1	1	1	1	1	1
BioNumericsAB	DS10935038-DT201110_2020.TE.219096.1.1_Dr20	ATCCBAA679	1	1	1	1	1	1	1	1	1	1	1	1	1	1	1	1	1	1	1	1	1	1	1	1	1	1	1	1	1	1	1	1	1	1	1	1	1	1	1	1	1	1	1	1	1	1	1
BioNumericsAB	DS10935038-DT201110_2020.TE.219096.1.1_Dr30	ATCCBAA679	1	1	1	1	1	1	1	1	1	1	1	1	1	1	1	1	1	1	1	1	1	1	1	1	1	1	1	1	1	1	1	1	1	1	1	1	1	1	1	1	1	1	1	1	1	1	1
BioNumericsAB	DS10935038-DT201110_2020.TE.219096.1.1_Dr40	ATCCBAA679	1	1	1	1	1	1	1	1	1	1	1	1	1	1	1	1	1	1	1	1	1	1	1	1	1	1	1	1	1	1	1	1	1	1	1	1	1	1	1	1	1	1	1	1	1	1	1
BioNumericsAB	DS10935038-DT201110_2020.TE.219096.1.1_Dr50	ATCCBAA679	1	1	1	1	1	1	1	1	1	1	1	1	1	1	1	1	1	1	1	1	1	1	1	1	1	1	1	1	1	1	1	1	1	1	1	1	1	1	1	1	1	1	1	1	1	1	1
BioNumericsAB	DS10935038-DT201110_2020.TE.219096.1.1_Dr60	ATCCBAA679	1	1	1	1	1	1	1	1	1	1	1	1	1	1	1	1	1	1	1	1	1	1	1	1	1	1	1	1	1	1	1	1	1	1	1	1	1	1	1	1	1	1	1	1	1	1	1
BioNumericsAB	DS10935038-DT201110_2020.TE.219096.1.1_Dr70	ATCCBAA679	1	1	1	1	1	1	1	1	1	1	1	1	1	1	1	1	1	1	1	1	1	1	1	1	1	1	1	1	1	1	1	1	1	1	1	1	1	1	1	1	1	1	1	1	1	1	1
BioNumericsAB	DS10935038-DT201110_2020.TE.219096.1.1_Dr80	ATCCBAA679	1	1	1	1	1	1	1	1	1	1	1	1	1	1	1	1	1	1	1	1	1	1	1	1	1	1	1	1	1	1	1	1	1	1	1	1	1	1	1	1	1	1	1	1	1	1	1
BioNumericsAB	DS10935038-DT201110_2020.TE.219096.1.1_Dr90	ATCCBAA679	1	1	1	1	1	1	1	1	1	1	1	1	1	1	1	1	1	1	1	1	1	1	1	1	1	1	1	1	1	1	1	1	1	1	1	1	1	1	1	1	1	1	1	1	1	1	1
BioNumericsAB	DS10935039-DT201110_2020.TE.219096.1.2_Dr10	ATCCBAA679	1	NULL	1	1	1	1	1	1	1	1	1	1	1	1	1	1	1	NULL	1	1	1	1	1	1	NULL	NULL	1	1	NULL	1	1	1	NULL	1	1	1	1	1	1	1	1	NULL	1	1	1	1	1
BioNumericsAB	DS10935039-DT201110_2020.TE.219096.1.2_Dr100	ATCCBAA679	1	1	1	1	1	1	1	1	1	1	1	1	1	1	1	1	1	1	1	1	1	1	1	1	1	1	1	1	1	1	1	1	1	1	1	1	1	1	1	1	1	1	1	1	1	1	1
BioNumericsAB	DS10935039-DT201110_2020.TE.219096.1.2_Dr20	ATCCBAA679	1	1	1	1	1	1	1	1	1	1	1	1	1	1	1	1	1	1	1	1	1	1	1	1	1	1	1	1	1	1	1	1	1	1	1	1	1	1	1	1	1	1	1	1	1	1	1
BioNumericsAB	DS10935039-DT201110_2020.TE.219096.1.2_Dr30	ATCCBAA679	1	1	1	1	1	1	1	1	1	1	1	1	1	1	1	1	1	1	1	1	1	1	1	1	1	1	1	1	1	1	1	1	1	1	1	1	1	1	1	1	1	1	1	1	1	1	1
BioNumericsAB	DS10935039-DT201110_2020.TE.219096.1.2_Dr40	ATCCBAA679	1	1	1	1	1	1	1	1	1	1	1	1	1	1	1	1	1	1	1	1	1	1	1	1	1	1	1	1	1	1	1	1	1	1	1	1	1	1	1	1	1	1	1	1	1	1	1
BioNumericsAB	DS10935039-DT201110_2020.TE.219096.1.2_Dr50	ATCCBAA679	1	1	1	1	1	1	1	1	1	1	1	1	1	1	1	1	1	1	1	1	1	1	1	1	1	1	1	1	1	1	1	1	1	1	1	1	1	1	1	1	1	1	1	1	1	1	1
BioNumericsAB	DS10935039-DT201110_2020.TE.219096.1.2_Dr60	ATCCBAA679	1	1	1	1	1	1	1	1	1	1	1	1	1	1	1	1	1	1	1	1	1	1	1	1	1	1	1	1	1	1	1	1	1	1	1	1	1	1	1	1	1	1	1	1	1	1	1
BioNumericsAB	DS10935039-DT201110_2020.TE.219096.1.2_Dr70	ATCCBAA679	1	1	1	1	1	1	1	1	1	1	1	1	1	1	1	1	1	1	1	1	1	1	1	1	1	1	1	1	1	1	1	1	1	1	1	1	1	1	1	1	1	1	1	1	1	1	1
BioNumericsAB	DS10935039-DT201110_2020.TE.219096.1.2_Dr80	ATCCBAA679	1	1	1	1	1	1	1	1	1	1	1	1	1	1	1	1	1	1	1	1	1	1	1	1	1	1	1	1	1	1	1	1	1	1	1	1	1	1	1	1	1	1	1	1	1	1	1
BioNumericsAB	DS10935039-DT201110_2020.TE.219096.1.2_Dr90	ATCCBAA679	1	1	1	1	1	1	1	1	1	1	1	1	1	1	1	1	1	1	1	1	1	1	1	1	1	1	1	1	1	1	1	1	1	1	1	1	1	1	1	1	1	1	1	1	1	1	1
BioNumericsAB	DS10935040-DT201110_2020.TE.219096.1.3_Dr10	ATCCBAA679	NULL	NULL	1	1	NULL	1	NULL	NULL	1	NULL	1	1	1	1	1	1	1	1	1	1	NULL	NULL	1	1	NULL	1	NULL	NULL	NULL	1	1	NULL	NULL	1	NULL	1	1	1	1	NULL	NULL	1	1	1	1	NULL	1
BioNumericsAB	DS10935040-DT201110_2020.TE.219096.1.3_Dr100	ATCCBAA679	1	1	1	1	1	1	1	1	1	1	1	1	1	1	1	1	1	1	1	1	1	1	1	1	1	1	1	1	1	1	1	1	1	1	1	1	1	1	1	1	1	1	1	1	1	1	1
BioNumericsAB	DS10935040-DT201110_2020.TE.219096.1.3_Dr20	ATCCBAA679	1	1	1	1	1	1	1	1	1	1	1	1	1	1	1	1	1	1	1	1	1	1	1	1	1	1	1	1	1	1	1	1	1	1	1	1	1	1	1	1	1	1	1	1	1	1	1
BioNumericsAB	DS10935040-DT201110_2020.TE.219096.1.3_Dr30	ATCCBAA679	1	1	1	1	1	1	1	1	1	1	1	1	1	1	1	1	1	1	1	1	1	1	1	1	1	1	1	1	1	1	1	1	1	1	1	1	1	1	1	1	1	1	1	1	1	1	1
BioNumericsAB	DS10935040-DT201110_2020.TE.219096.1.3_Dr40	ATCCBAA679	1	1	1	1	1	1	1	1	1	1	1	1	1	1	1	1	1	1	1	1	1	1	1	1	1	1	1	1	1	1	1	1	1	1	1	1	1	1	1	1	1	1	1	1	1	1	1
BioNumericsAB	DS10935040-DT201110_2020.TE.219096.1.3_Dr50	ATCCBAA679	1	1	1	1	1	1	1	1	1	1	1	1	1	1	1	1	1	1	1	1	1	1	1	1	1	1	1	1	1	1	1	1	1	1	1	1	1	1	1	1	1	1	1	1	1	1	1
BioNumericsAB	DS10935040-DT201110_2020.TE.219096.1.3_Dr60	ATCCBAA679	1	1	1	1	1	1	1	1	1	1	1	1	1	1	1	1	1	1	1	1	1	1	1	1	1	1	1	1	1	1	1	1	1	1	1	1	1	1	1	1	1	1	1	1	1	1	1
BioNumericsAB	DS10935040-DT201110_2020.TE.219096.1.3_Dr70	ATCCBAA679	1	1	1	1	1	1	1	1	1	1	1	1	1	1	1	1	1	1	1	1	1	1	1	1	1	1	1	1	1	1	1	1	1	1	1	1	1	1	1	1	1	1	1	1	1	1	1
BioNumericsAB	DS10935040-DT201110_2020.TE.219096.1.3_Dr80	ATCCBAA679	1	1	1	1	1	1	1	1	1	1	1	1	1	1	1	1	1	1	1	1	1	1	1	1	1	1	1	1	1	1	1	1	1	1	1	1	1	1	1	1	1	1	1	1	1	1	1
BioNumericsAB	DS10935040-DT201110_2020.TE.219096.1.3_Dr90	ATCCBAA679	1	1	1	1	1	1	1	1	1	1	1	1	1	1	1	1	1	1	1	1	1	1	1	1	1	1	1	1	1	1	1	1	1	1	1	1	1	1	1	1	1	1	1	1	1	1	1
BioNumericsAB	DS10935041-DT201110_2020.TE.219096.1.4_Dr10	ATCCBAA679	1	1	NULL	NULL	1	1	1	1	1	1	1	NULL	NULL	1	NULL	1	1	1	1	1	1	1	1	1	NULL	1	1	1	1	1	1	1	1	1	NULL	1	NULL	1	1	1	1	1	NULL	1	NULL	1	1
BioNumericsAB	DS10935041-DT201110_2020.TE.219096.1.4_Dr100	ATCCBAA679	1	1	1	1	1	1	1	1	1	1	1	1	1	1	1	1	1	1	1	1	1	1	1	1	1	1	1	1	1	1	1	1	1	1	1	1	1	1	1	1	1	1	1	1	1	1	1
BioNumericsAB	DS10935041-DT201110_2020.TE.219096.1.4_Dr20	ATCCBAA679	1	1	1	1	1	1	1	1	1	1	1	1	1	1	1	1	1	1	1	1	1	1	1	1	1	1	1	1	1	1	1	1	1	1	NULL	1	1	1	1	1	1	1	1	1	1	1	1
BioNumericsAB	DS10935041-DT201110_2020.TE.219096.1.4_Dr30	ATCCBAA679	1	1	1	1	1	1	1	1	1	1	1	1	1	1	1	1	1	1	1	1	1	1	1	1	1	1	1	1	1	1	1	1	1	1	NULL	1	1	1	1	1	1	1	1	1	1	1	1
BioNumericsAB	DS10935041-DT201110_2020.TE.219096.1.4_Dr40	ATCCBAA679	1	1	1	1	1	1	1	1	1	1	1	1	1	1	1	1	1	1	1	1	1	1	1	1	1	1	1	1	1	1	1	1	1	1	1	1	1	1	1	1	1	1	1	1	1	1	1
BioNumericsAB	DS10935041-DT201110_2020.TE.219096.1.4_Dr50	ATCCBAA679	1	1	1	1	1	1	1	1	1	1	1	1	1	1	1	1	1	1	1	1	1	1	1	1	1	1	1	1	1	1	1	1	1	1	1	1	1	1	1	1	1	1	1	1	1	1	1
BioNumericsAB	DS10935041-DT201110_2020.TE.219096.1.4_Dr60	ATCCBAA679	1	1	1	1	1	1	1	1	1	1	1	1	1	1	1	1	1	1	1	1	1	1	1	1	1	1	1	1	1	1	1	1	1	1	1	1	1	1	1	1	1	1	1	1	1	1	1
BioNumericsAB	DS10935041-DT201110_2020.TE.219096.1.4_Dr70	ATCCBAA679	1	1	1	1	1	1	1	1	1	1	1	1	1	1	1	1	1	1	1	1	1	1	1	1	1	1	1	1	1	1	1	1	1	1	1	1	1	1	1	1	1	1	1	1	1	1	1
BioNumericsAB	DS10935041-DT201110_2020.TE.219096.1.4_Dr80	ATCCBAA679	1	1	1	1	1	1	1	1	1	1	1	1	1	1	1	1	1	1	1	1	1	1	1	1	1	1	1	1	1	1	1	1	1	1	1	1	1	1	1	1	1	1	1	1	1	1	1
BioNumericsAB	DS10935041-DT201110_2020.TE.219096.1.4_Dr90	ATCCBAA679	1	1	1	1	1	1	1	1	1	1	1	1	1	1	1	1	1	1	1	1	1	1	1	1	1	1	1	1	1	1	1	1	1	1	1	1	1	1	1	1	1	1	1	1	1	1	1
BioNumericsAB	DS10935042-DT201110_2020.TE.219096.1.5_Dr10	ATCCBAA679	1	NULL	1	NULL	1	1	1	1	1	NULL	1	NULL	1	1	1	1	1	1	NULL	NULL	NULL	1	1	1	NULL	1	NULL	1	1	NULL	1	1	NULL	1	NULL	1	1	1	1	NULL	1	1	1	1	NULL	1	1
BioNumericsAB	DS10935042-DT201110_2020.TE.219096.1.5_Dr100	ATCCBAA679	1	1	1	1	1	1	1	1	1	1	1	1	1	1	1	1	1	1	1	1	1	1	1	1	1	1	1	1	1	1	1	1	1	1	1	1	1	1	1	1	1	1	1	1	1	1	1
BioNumericsAB	DS10935042-DT201110_2020.TE.219096.1.5_Dr20	ATCCBAA679	1	1	1	1	1	1	1	1	1	1	1	1	1	1	1	1	1	1	1	1	1	1	1	1	1	1	1	1	1	1	1	1	1	1	1	1	1	1	1	1	1	1	1	1	1	1	1
BioNumericsAB	DS10935042-DT201110_2020.TE.219096.1.5_Dr30	ATCCBAA679	1	1	1	1	1	1	1	1	1	1	1	1	1	1	1	1	1	1	1	1	1	1	1	1	1	1	1	1	1	1	1	1	1	1	1	1	1	1	1	1	1	1	1	1	1	1	1
BioNumericsAB	DS10935042-DT201110_2020.TE.219096.1.5_Dr40	ATCCBAA679	1	1	1	1	1	1	1	1	1	1	1	1	1	1	1	1	1	1	1	1	1	1	1	1	1	1	1	1	1	1	1	1	1	1	1	1	1	1	1	1	1	1	1	1	1	1	1
BioNumericsAB	DS10935042-DT201110_2020.TE.219096.1.5_Dr50	ATCCBAA679	1	1	1	1	1	1	1	1	1	1	1	1	1	1	1	1	1	1	1	1	1	1	1	1	1	1	1	1	1	1	1	1	1	1	1	1	1	1	1	1	1	1	1	1	1	1	1
BioNumericsAB	DS10935042-DT201110_2020.TE.219096.1.5_Dr60	ATCCBAA679	1	1	1	1	1	1	1	1	1	1	1	1	1	1	1	1	1	1	1	1	1	1	1	1	1	1	1	1	1	1	1	1	1	1	1	1	1	1	1	1	1	1	1	1	1	1	1
BioNumericsAB	DS10935042-DT201110_2020.TE.219096.1.5_Dr70	ATCCBAA679	1	1	1	1	1	1	1	1	1	1	1	1	1	1	1	1	1	1	1	1	1	1	1	1	1	1	1	1	1	1	1	1	1	1	1	1	1	1	1	1	1	1	1	1	1	1	1
BioNumericsAB	DS10935042-DT201110_2020.TE.219096.1.5_Dr80	ATCCBAA679	1	1	1	1	1	1	1	1	1	1	1	1	1	1	1	1	1	1	1	1	1	1	1	1	1	1	1	1	1	1	1	1	1	1	1	1	1	1	1	1	1	1	1	1	1	1	1
BioNumericsAB	DS10935042-DT201110_2020.TE.219096.1.5_Dr90	ATCCBAA679	1	1	1	1	1	1	1	1	1	1	1	1	1	1	1	1	1	1	1	1	1	1	1	1	1	1	1	1	1	1	1	1	1	1	1	1	1	1	1	1	1	1	1	1	1	1	1
BioNumericsAB	DS10935043-DT201110_2020.TE.219096.1.6_Dr10	ATCCBAA679	1	NULL	1	NULL	NULL	1	1	1	1	1	1	1	1	1	1	NULL	1	NULL	NULL	1	NULL	NULL	NULL	1	NULL	1	1	NULL	1	1	1	NULL	1	1	1	NULL	NULL	1	1	NULL	1	1	NULL	1	NULL	1	NULL
BioNumericsAB	DS10935043-DT201110_2020.TE.219096.1.6_Dr100	ATCCBAA679	1	1	1	1	1	1	1	1	1	1	1	1	1	1	1	1	1	1	1	1	1	1	1	1	1	1	1	1	1	1	1	1	1	1	1	1	1	1	1	1	1	1	1	1	1	1	1
BioNumericsAB	DS10935043-DT201110_2020.TE.219096.1.6_Dr20	ATCCBAA679	1	1	1	1	1	1	1	1	1	1	1	1	1	1	1	1	1	1	1	1	1	1	1	1	NULL	1	1	1	1	1	1	1	1	1	1	1	1	1	1	1	1	1	1	1	1	1	1
BioNumericsAB	DS10935043-DT201110_2020.TE.219096.1.6_Dr30	ATCCBAA679	1	1	1	1	1	1	1	1	1	1	1	1	1	1	1	1	1	1	1	1	1	1	1	1	1	1	1	1	1	1	1	1	1	1	1	1	1	1	1	1	1	1	1	1	1	1	1
BioNumericsAB	DS10935043-DT201110_2020.TE.219096.1.6_Dr40	ATCCBAA679	1	1	1	1	1	1	1	1	1	1	1	1	1	1	1	1	1	1	1	1	1	1	1	1	1	1	1	1	1	1	1	1	1	1	1	1	1	1	1	1	1	1	1	1	1	1	1
BioNumericsAB	DS10935043-DT201110_2020.TE.219096.1.6_Dr50	ATCCBAA679	1	1	1	1	1	1	1	1	1	1	1	1	1	1	1	1	1	1	1	1	1	1	1	1	1	1	1	1	1	1	1	1	1	1	1	1	1	1	1	1	1	1	1	1	1	1	1
BioNumericsAB	DS10935043-DT201110_2020.TE.219096.1.6_Dr60	ATCCBAA679	1	1	1	1	1	1	1	1	1	1	1	1	1	1	1	1	1	1	1	1	1	1	1	1	1	1	1	1	1	1	1	1	1	1	1	1	1	1	1	1	1	1	1	1	1	1	1
BioNumericsAB	DS10935043-DT201110_2020.TE.219096.1.6_Dr70	ATCCBAA679	1	1	1	1	1	1	1	1	1	1	1	1	1	1	1	1	1	1	1	1	1	1	1	1	1	1	1	1	1	1	1	1	1	1	1	1	1	1	1	1	1	1	1	1	1	1	1
BioNumericsAB	DS10935043-DT201110_2020.TE.219096.1.6_Dr80	ATCCBAA679	1	1	1	1	1	1	1	1	1	1	1	1	1	1	1	1	1	1	1	1	1	1	1	1	1	1	1	1	1	1	1	1	1	1	1	1	1	1	1	1	1	1	1	1	1	1	1
BioNumericsAB	DS10935043-DT201110_2020.TE.219096.1.6_Dr90	ATCCBAA679	1	1	1	1	1	1	1	1	1	1	1	1	1	1	1	1	1	1	1	1	1	1	1	1	1	1	1	1	1	1	1	1	1	1	1	1	1	1	1	1	1	1	1	1	1	1	1
BioNumericsAB	DS10935048-DT201110_2020.TE.219105.1.1_Dr10	ATCC19114	10	13	15	18	NULL	NULL	11	NULL	NULL	NULL	9	NULL	14	NULL	13	9	12	10	10	12	15	6	12	15	NULL	13	NULL	NULL	NULL	NULL	1	8	NULL	3	NULL	12	NULL	17	NULL	NULL	5	NULL	12	14	NULL	4	NULL
BioNumericsAB	DS10935048-DT201110_2020.TE.219105.1.1_Dr100	ATCC19114	10	13	15	18	17	12	11	16	13	10	9	17	14	10	13	9	12	10	10	12	15	6	12	15	17	13	11	5	17	2	1	8	9	3	16	12	18	17	4	19	5	16	12	14	NULL	4	NULL
BioNumericsAB	DS10935048-DT201110_2020.TE.219105.1.1_Dr20	ATCC19114	10	13	15	18	17	12	11	16	13	10	9	17	14	10	13	9	12	10	10	12	15	6	12	15	17	13	11	5	17	2	1	8	9	3	16	12	18	17	4	19	5	16	12	14	NULL	4	NULL
BioNumericsAB	DS10935048-DT201110_2020.TE.219105.1.1_Dr30	ATCC19114	10	13	15	18	17	12	11	16	13	10	9	17	14	10	13	9	12	10	10	12	15	6	12	15	17	13	11	5	17	2	1	8	9	3	NULL	12	18	17	4	19	5	16	12	14	NULL	4	NULL
BioNumericsAB	DS10935048-DT201110_2020.TE.219105.1.1_Dr40	ATCC19114	10	13	15	18	17	12	11	16	13	10	9	17	14	10	13	9	12	10	10	12	15	6	12	15	17	13	11	5	17	2	1	8	9	3	16	12	18	17	4	19	5	16	12	14	NULL	4	NULL
BioNumericsAB	DS10935048-DT201110_2020.TE.219105.1.1_Dr50	ATCC19114	10	13	15	18	17	12	11	16	13	10	9	17	14	10	13	9	12	10	10	12	15	6	12	15	17	13	11	5	17	2	1	8	9	3	16	12	18	17	4	19	5	16	12	14	NULL	4	NULL
BioNumericsAB	DS10935048-DT201110_2020.TE.219105.1.1_Dr60	ATCC19114	10	13	15	18	17	12	11	16	13	10	9	17	14	10	13	9	12	10	10	12	15	6	12	15	17	13	11	5	17	2	1	8	9	3	16	12	18	17	4	19	5	16	12	14	NULL	4	NULL
BioNumericsAB	DS10935048-DT201110_2020.TE.219105.1.1_Dr70	ATCC19114	10	13	15	18	17	12	11	16	13	10	9	17	14	10	13	9	12	10	10	12	15	6	12	15	17	13	11	5	17	2	1	8	9	3	16	12	18	17	4	19	5	16	12	14	NULL	4	NULL
BioNumericsAB	DS10935048-DT201110_2020.TE.219105.1.1_Dr80	ATCC19114	10	13	15	18	17	12	11	16	13	10	9	17	14	10	13	9	12	10	10	12	15	6	12	15	17	13	11	5	17	2	1	8	9	3	16	12	18	17	4	19	5	16	12	14	NULL	4	NULL
BioNumericsAB	DS10935048-DT201110_2020.TE.219105.1.1_Dr90	ATCC19114	10	13	15	18	17	12	11	16	13	10	9	17	14	10	13	9	12	10	10	12	15	6	12	15	17	13	11	5	17	2	1	8	9	3	16	12	18	17	4	19	5	16	12	14	NULL	4	NULL
BioNumericsAB	DS10935049-DT201110_2020.TE.219105.1.2_Dr10	ATCC19114	10	13	NULL	18	NULL	NULL	11	NULL	13	10	9	NULL	14	10	13	NULL	12	10	10	12	NULL	6	12	NULL	NULL	13	NULL	NULL	17	2	1	8	NULL	3	NULL	12	18	17	NULL	NULL	5	16	12	14	NULL	4	NULL
BioNumericsAB	DS10935049-DT201110_2020.TE.219105.1.2_Dr100	ATCC19114	10	13	15	18	17	12	11	16	13	10	9	17	14	10	13	9	12	10	10	12	15	6	12	15	17	13	11	5	17	2	1	8	9	3	16	12	18	17	4	19	5	16	12	14	NULL	4	NULL
BioNumericsAB	DS10935049-DT201110_2020.TE.219105.1.2_Dr20	ATCC19114	10	13	15	18	17	12	11	16	13	10	9	17	14	10	13	9	12	10	10	12	15	6	12	15	17	13	11	5	17	2	1	8	9	3	16	12	18	17	4	19	5	16	12	14	NULL	4	NULL
BioNumericsAB	DS10935049-DT201110_2020.TE.219105.1.2_Dr30	ATCC19114	10	13	15	18	17	12	11	16	13	10	9	17	14	10	13	9	12	10	10	12	15	6	12	15	17	13	11	5	17	2	1	8	9	3	16	12	18	17	4	19	5	16	12	14	NULL	4	NULL
BioNumericsAB	DS10935049-DT201110_2020.TE.219105.1.2_Dr40	ATCC19114	10	13	15	18	17	12	11	16	13	10	9	17	14	10	13	9	12	10	10	12	15	6	12	15	17	13	11	5	17	2	1	8	9	3	16	12	18	17	4	19	5	16	12	14	NULL	4	NULL
BioNumericsAB	DS10935049-DT201110_2020.TE.219105.1.2_Dr50	ATCC19114	10	13	15	18	17	12	11	16	13	10	9	17	14	10	13	9	12	10	10	12	15	6	12	15	17	13	11	5	17	2	1	8	9	3	16	12	18	17	4	19	5	16	12	14	NULL	4	NULL
BioNumericsAB	DS10935049-DT201110_2020.TE.219105.1.2_Dr60	ATCC19114	10	13	15	18	17	12	11	16	13	10	9	17	14	10	13	9	12	10	10	12	15	6	12	15	17	13	11	5	17	2	1	8	9	3	16	12	18	17	4	19	5	16	12	14	NULL	4	NULL
BioNumericsAB	DS10935049-DT201110_2020.TE.219105.1.2_Dr70	ATCC19114	10	13	15	18	17	12	11	16	13	10	9	17	14	10	13	9	12	10	10	12	15	6	12	15	17	13	11	5	17	2	1	8	9	3	16	12	18	17	4	19	5	16	12	14	NULL	4	NULL
BioNumericsAB	DS10935049-DT201110_2020.TE.219105.1.2_Dr80	ATCC19114	10	13	15	18	17	12	11	16	13	10	9	17	14	10	13	9	12	10	10	12	15	6	12	15	17	13	11	5	17	2	1	8	9	3	16	12	18	17	4	19	5	16	12	14	NULL	4	NULL
BioNumericsAB	DS10935049-DT201110_2020.TE.219105.1.2_Dr90	ATCC19114	10	13	15	18	17	12	11	16	13	10	9	17	14	10	13	9	12	10	10	12	15	6	12	15	17	13	11	5	17	2	1	8	9	3	16	12	18	17	4	19	5	16	12	14	NULL	4	NULL
BioNumericsAB	DS10935050-DT201110_2020.TE.219105.1.3_Dr10	ATCC19114	10	13	NULL	18	NULL	12	NULL	16	13	10	9	17	14	10	13	9	12	10	10	NULL	15	NULL	12	NULL	NULL	13	11	5	17	NULL	1	NULL	9	3	NULL	12	18	NULL	4	NULL	5	16	12	14	NULL	4	NULL
BioNumericsAB	DS10935050-DT201110_2020.TE.219105.1.3_Dr100	ATCC19114	10	13	15	18	17	12	11	16	13	10	9	17	14	10	13	9	12	10	10	12	15	6	12	15	17	13	11	5	17	2	1	8	9	3	16	12	18	17	4	19	5	16	12	14	NULL	4	NULL
BioNumericsAB	DS10935050-DT201110_2020.TE.219105.1.3_Dr20	ATCC19114	10	13	15	18	17	12	11	16	13	10	9	17	14	10	13	9	12	10	10	12	15	6	12	15	17	13	11	5	17	2	1	8	9	3	16	12	18	17	4	19	5	16	12	14	NULL	4	NULL
BioNumericsAB	DS10935050-DT201110_2020.TE.219105.1.3_Dr30	ATCC19114	10	13	15	18	17	12	11	16	13	10	9	17	14	10	13	9	12	10	10	12	15	6	12	15	17	13	11	5	17	2	1	8	9	3	16	12	18	17	4	19	5	16	12	14	NULL	4	NULL
BioNumericsAB	DS10935050-DT201110_2020.TE.219105.1.3_Dr40	ATCC19114	10	13	15	18	17	12	11	16	13	10	9	17	14	10	13	9	12	10	10	12	15	6	12	15	17	13	11	5	17	2	1	8	9	3	16	12	18	17	4	19	5	16	12	14	NULL	4	NULL
BioNumericsAB	DS10935050-DT201110_2020.TE.219105.1.3_Dr50	ATCC19114	10	13	15	18	17	12	11	16	13	10	9	17	14	10	13	9	12	10	10	12	15	6	12	15	17	13	11	5	17	2	1	8	9	3	16	12	18	17	4	19	5	16	12	14	NULL	4	NULL
BioNumericsAB	DS10935050-DT201110_2020.TE.219105.1.3_Dr60	ATCC19114	10	13	15	18	17	12	11	16	13	10	9	17	14	10	13	9	12	10	10	12	15	6	12	15	17	13	11	5	17	2	1	8	9	3	16	12	18	17	4	19	5	16	12	14	NULL	4	NULL
BioNumericsAB	DS10935050-DT201110_2020.TE.219105.1.3_Dr70	ATCC19114	10	13	15	18	17	12	11	16	13	10	9	17	14	10	13	9	12	10	10	12	15	6	12	15	17	13	11	5	17	2	1	8	9	3	16	12	18	17	4	19	5	16	12	14	NULL	4	NULL
BioNumericsAB	DS10935050-DT201110_2020.TE.219105.1.3_Dr80	ATCC19114	10	13	15	18	17	12	11	16	13	10	9	17	14	10	13	9	12	10	10	12	15	6	12	15	17	13	11	5	17	2	1	8	9	3	16	12	18	17	4	19	5	16	12	14	NULL	4	NULL
BioNumericsAB	DS10935050-DT201110_2020.TE.219105.1.3_Dr90	ATCC19114	10	13	15	18	17	12	11	16	13	10	9	17	14	10	13	9	12	10	10	12	15	6	12	15	17	13	11	5	17	2	1	8	9	3	16	12	18	17	4	19	5	16	12	14	NULL	4	NULL
BioNumericsAB	DS10935051-DT201110_2020.TE.219105.1.4_Dr10	ATCC19114	10	13	15	NULL	NULL	12	NULL	16	13	NULL	9	NULL	NULL	10	13	NULL	NULL	10	10	12	15	6	NULL	NULL	17	13	11	5	NULL	2	1	8	9	NULL	NULL	12	18	17	NULL	NULL	NULL	16	NULL	14	NULL	4	NULL
BioNumericsAB	DS10935051-DT201110_2020.TE.219105.1.4_Dr100	ATCC19114	10	13	15	18	17	12	11	16	13	10	9	17	14	10	13	9	12	10	10	12	15	6	12	15	17	13	11	5	17	2	1	8	9	3	16	12	18	17	4	19	5	16	12	14	NULL	4	NULL
BioNumericsAB	DS10935051-DT201110_2020.TE.219105.1.4_Dr20	ATCC19114	10	13	15	18	17	12	11	16	13	10	9	17	14	10	13	9	12	10	10	12	15	6	12	15	17	13	11	5	17	2	1	8	9	3	16	12	18	17	4	19	5	16	12	14	NULL	4	NULL
BioNumericsAB	DS10935051-DT201110_2020.TE.219105.1.4_Dr30	ATCC19114	10	13	15	18	17	12	11	16	13	10	9	17	14	10	13	9	12	10	10	12	15	6	12	15	17	13	11	5	17	2	1	8	9	3	16	12	18	17	4	19	5	16	12	14	NULL	4	NULL
BioNumericsAB	DS10935051-DT201110_2020.TE.219105.1.4_Dr40	ATCC19114	10	13	15	18	17	12	11	16	13	10	9	17	14	10	13	9	12	10	10	12	15	6	12	15	17	13	11	5	17	2	1	8	9	3	16	12	18	17	4	19	5	16	12	14	NULL	4	NULL
BioNumericsAB	DS10935051-DT201110_2020.TE.219105.1.4_Dr50	ATCC19114	10	13	15	18	17	12	11	16	13	10	9	17	14	10	13	9	12	10	10	12	15	6	12	15	17	13	11	5	17	2	1	8	9	3	16	12	18	17	4	19	5	16	12	14	NULL	4	NULL
BioNumericsAB	DS10935051-DT201110_2020.TE.219105.1.4_Dr60	ATCC19114	10	13	15	18	17	12	11	16	13	10	9	17	14	10	13	9	12	10	10	12	15	6	12	15	17	13	11	5	17	2	1	8	9	3	16	12	18	17	4	19	5	16	12	14	NULL	4	NULL
BioNumericsAB	DS10935051-DT201110_2020.TE.219105.1.4_Dr70	ATCC19114	10	13	15	18	17	12	11	16	13	10	9	17	14	10	13	9	12	10	10	12	15	6	12	15	17	13	11	5	17	2	1	8	9	3	16	12	18	17	4	19	5	16	12	14	NULL	4	NULL
BioNumericsAB	DS10935051-DT201110_2020.TE.219105.1.4_Dr80	ATCC19114	10	13	15	18	17	12	11	16	13	10	9	17	14	10	13	9	12	10	10	12	15	6	12	15	17	13	11	5	17	2	1	8	9	3	16	12	18	17	4	19	5	16	12	14	NULL	4	NULL
BioNumericsAB	DS10935051-DT201110_2020.TE.219105.1.4_Dr90	ATCC19114	10	13	15	18	17	12	11	16	13	10	9	17	14	10	13	9	12	10	10	12	15	6	12	15	17	13	11	5	17	2	1	8	9	3	16	12	18	17	4	19	5	16	12	14	NULL	4	NULL
BioNumericsAB	DS10935052-DT201110_2020.TE.219105.1.5_Dr10	ATCC19114	10	NULL	NULL	18	NULL	12	NULL	NULL	13	10	NULL	17	14	NULL	13	9	12	10	NULL	NULL	15	NULL	NULL	NULL	NULL	13	11	5	17	NULL	1	8	9	3	NULL	NULL	18	17	4	19	5	NULL	12	NULL	NULL	4	NULL
BioNumericsAB	DS10935052-DT201110_2020.TE.219105.1.5_Dr100	ATCC19114	10	13	15	18	17	12	11	16	13	10	9	17	14	10	13	9	12	10	10	12	15	6	12	15	17	13	11	5	17	2	1	8	9	3	16	12	18	17	4	19	5	16	12	14	NULL	4	NULL
BioNumericsAB	DS10935052-DT201110_2020.TE.219105.1.5_Dr20	ATCC19114	10	13	15	18	17	12	11	16	13	10	9	17	14	10	13	9	12	10	10	12	15	6	12	15	NULL	13	11	5	17	2	1	8	9	3	16	12	18	17	4	19	5	16	12	14	NULL	4	NULL
BioNumericsAB	DS10935052-DT201110_2020.TE.219105.1.5_Dr30	ATCC19114	10	13	15	18	17	12	11	16	13	10	9	17	14	10	13	9	12	10	10	12	15	6	12	15	17	13	11	5	17	2	1	8	9	3	NULL	12	18	17	4	19	5	16	12	14	NULL	4	NULL
BioNumericsAB	DS10935052-DT201110_2020.TE.219105.1.5_Dr40	ATCC19114	10	13	15	18	17	12	11	16	13	10	9	17	14	10	13	9	12	10	10	12	15	6	12	15	17	13	11	5	17	2	1	8	9	3	16	12	18	17	4	19	5	16	12	14	NULL	4	NULL
BioNumericsAB	DS10935052-DT201110_2020.TE.219105.1.5_Dr50	ATCC19114	10	13	15	18	17	12	11	16	13	10	9	17	14	10	13	9	12	10	10	12	15	6	12	15	17	13	11	5	17	2	1	8	9	3	16	12	18	17	4	19	5	16	12	14	NULL	4	NULL
BioNumericsAB	DS10935052-DT201110_2020.TE.219105.1.5_Dr60	ATCC19114	10	13	15	18	17	12	11	16	13	10	9	17	14	10	13	9	12	10	10	12	15	6	12	15	17	13	11	5	17	2	1	8	9	3	16	12	18	17	4	19	5	16	12	14	NULL	4	NULL
BioNumericsAB	DS10935052-DT201110_2020.TE.219105.1.5_Dr70	ATCC19114	10	13	15	18	17	12	11	16	13	10	9	17	14	10	13	9	12	10	10	12	15	6	12	15	17	13	11	5	17	2	1	8	9	3	16	12	18	17	4	19	5	16	12	14	NULL	4	NULL
BioNumericsAB	DS10935052-DT201110_2020.TE.219105.1.5_Dr80	ATCC19114	10	13	15	18	17	12	11	16	13	10	9	17	14	10	13	9	12	10	10	12	15	6	12	15	17	13	11	5	17	2	1	8	9	3	16	12	18	17	4	19	5	16	12	14	NULL	4	NULL
BioNumericsAB	DS10935052-DT201110_2020.TE.219105.1.5_Dr90	ATCC19114	10	13	15	18	17	12	11	16	13	10	9	17	14	10	13	9	12	10	10	12	15	6	12	15	17	13	11	5	17	2	1	8	9	3	16	12	18	17	4	19	5	16	12	14	NULL	4	NULL
BioNumericsAB	DS10935053-DT201110_2020.TE.219105.1.6_Dr10	ATCC19114	NULL	NULL	15	18	NULL	12	11	16	13	10	9	NULL	NULL	NULL	NULL	9	NULL	10	10	12	NULL	6	12	15	NULL	13	11	5	17	NULL	1	8	9	3	16	12	18	17	4	NULL	5	16	NULL	14	NULL	4	NULL
BioNumericsAB	DS10935053-DT201110_2020.TE.219105.1.6_Dr100	ATCC19114	10	13	15	18	17	12	11	16	13	10	9	17	14	10	13	9	12	10	10	12	15	6	12	15	17	13	11	5	17	2	1	8	9	3	16	12	18	17	4	19	5	16	12	14	NULL	4	NULL
BioNumericsAB	DS10935053-DT201110_2020.TE.219105.1.6_Dr20	ATCC19114	10	13	15	18	17	12	11	16	13	10	9	17	14	10	13	9	12	10	10	12	15	6	12	15	17	13	11	5	17	2	1	8	9	3	16	12	18	17	4	19	5	16	12	14	NULL	4	NULL
BioNumericsAB	DS10935053-DT201110_2020.TE.219105.1.6_Dr30	ATCC19114	10	13	15	18	17	12	11	16	13	10	9	17	14	10	13	9	12	10	10	12	15	6	12	15	17	13	11	5	17	2	1	8	9	3	16	12	18	17	4	19	5	16	12	14	NULL	4	NULL
BioNumericsAB	DS10935053-DT201110_2020.TE.219105.1.6_Dr40	ATCC19114	10	13	15	18	17	12	11	16	13	10	9	17	14	10	13	9	12	10	10	12	15	6	12	15	17	13	11	5	17	2	1	8	9	3	16	12	18	17	4	19	5	16	12	14	NULL	4	NULL
BioNumericsAB	DS10935053-DT201110_2020.TE.219105.1.6_Dr50	ATCC19114	10	13	15	18	17	12	11	16	13	10	9	17	14	10	13	9	12	10	10	12	15	6	12	15	17	13	11	5	17	2	1	8	9	3	16	12	18	17	4	19	5	16	12	14	NULL	4	NULL
BioNumericsAB	DS10935053-DT201110_2020.TE.219105.1.6_Dr60	ATCC19114	10	13	15	18	17	12	11	16	13	10	9	17	14	10	13	9	12	10	10	12	15	6	12	15	17	13	11	5	17	2	1	8	9	3	16	12	18	17	4	19	5	16	12	14	NULL	4	NULL
BioNumericsAB	DS10935053-DT201110_2020.TE.219105.1.6_Dr70	ATCC19114	10	13	15	18	17	12	11	16	13	10	9	17	14	10	13	9	12	10	10	12	15	6	12	15	17	13	11	5	17	2	1	8	9	3	16	12	18	17	4	19	5	16	12	14	NULL	4	NULL
BioNumericsAB	DS10935053-DT201110_2020.TE.219105.1.6_Dr80	ATCC19114	10	13	15	18	17	12	11	16	13	10	9	17	14	10	13	9	12	10	10	12	15	6	12	15	17	13	11	5	17	2	1	8	9	3	16	12	18	17	4	19	5	16	12	14	NULL	4	NULL
BioNumericsAB	DS10935053-DT201110_2020.TE.219105.1.6_Dr90	ATCC19114	10	13	15	18	17	12	11	16	13	10	9	17	14	10	13	9	12	10	10	12	15	6	12	15	17	13	11	5	17	2	1	8	9	3	16	12	18	17	4	19	5	16	12	14	NULL	4	NULL
BioNumericsAB	DS10935054-DT201110_2020.TE.219109.1.1_Dr10	ATCC19115	NULL	NULL	NULL	NULL	NULL	NULL	8	12	NULL	2	2	14	11	NULL	11	NULL	NULL	2	2	3	NULL	2	NULL	NULL	14	3	NULL	2	5	NULL	1	2	NULL	2	12	9	NULL	NULL	5	NULL	NULL	13	2	12	2	2	NULL
BioNumericsAB	DS10935054-DT201110_2020.TE.219109.1.1_Dr100	ATCC19115	2	2	11	15	14	9	8	12	2	2	2	14	11	7	11	2	8	2	2	3	12	2	46	13	14	3	2	2	5	1	1	2	2	2	12	9	14	2	5	16	2	13	2	12	2	2	11
BioNumericsAB	DS10935054-DT201110_2020.TE.219109.1.1_Dr20	ATCC19115	2	2	11	15	14	9	8	12	2	2	2	14	11	7	11	2	8	2	2	3	12	2	46	13	14	3	NULL	2	5	1	1	2	2	2	12	9	14	2	5	16	2	13	2	12	2	2	11
BioNumericsAB	DS10935054-DT201110_2020.TE.219109.1.1_Dr30	ATCC19115	2	2	11	15	14	9	8	12	2	2	2	14	11	7	11	2	8	2	2	3	12	2	46	13	14	3	2	2	5	1	1	2	2	2	12	9	14	2	5	16	2	13	2	12	2	2	11
BioNumericsAB	DS10935054-DT201110_2020.TE.219109.1.1_Dr40	ATCC19115	2	2	11	15	14	9	8	12	2	2	2	14	11	7	11	2	8	2	2	3	12	2	46	13	14	3	2	2	5	1	1	2	2	2	12	9	14	2	5	16	2	13	2	12	2	2	11
BioNumericsAB	DS10935054-DT201110_2020.TE.219109.1.1_Dr50	ATCC19115	2	2	11	15	14	9	8	12	2	2	2	14	11	7	11	2	8	2	2	3	12	2	46	13	14	3	2	2	5	1	1	2	2	2	12	9	14	2	5	16	2	13	2	12	2	2	11
BioNumericsAB	DS10935054-DT201110_2020.TE.219109.1.1_Dr60	ATCC19115	2	2	11	15	14	9	8	12	2	2	2	14	11	7	11	2	8	2	2	3	12	2	46	13	14	3	2	2	5	1	1	2	2	2	12	9	14	2	5	16	2	13	2	12	2	2	11
BioNumericsAB	DS10935054-DT201110_2020.TE.219109.1.1_Dr70	ATCC19115	2	2	11	15	14	9	8	12	2	2	2	14	11	7	11	2	8	2	2	3	12	2	46	13	14	3	2	2	5	1	1	2	2	2	12	9	14	2	5	16	2	13	2	12	2	2	11
BioNumericsAB	DS10935054-DT201110_2020.TE.219109.1.1_Dr80	ATCC19115	2	2	11	15	14	9	8	12	2	2	2	14	11	7	11	2	8	2	2	3	12	2	46	13	14	3	2	2	5	1	1	2	2	2	12	9	14	2	5	16	2	13	2	12	2	2	11
BioNumericsAB	DS10935054-DT201110_2020.TE.219109.1.1_Dr90	ATCC19115	2	2	11	15	14	9	8	12	2	2	2	14	11	7	11	2	8	2	2	3	12	2	46	13	14	3	2	2	5	1	1	2	2	2	12	9	14	2	5	16	2	13	2	12	2	2	11
BioNumericsAB	DS10935055-DT201110_2020.TE.219109.1.2_Dr10	ATCC19115	2	NULL	NULL	NULL	NULL	9	8	NULL	NULL	NULL	2	NULL	11	NULL	NULL	2	8	2	2	3	NULL	2	46	13	NULL	NULL	2	2	5	1	1	2	2	2	NULL	NULL	NULL	NULL	5	NULL	2	13	2	12	2	2	11
BioNumericsAB	DS10935055-DT201110_2020.TE.219109.1.2_Dr100	ATCC19115	2	2	11	15	14	9	8	12	2	2	2	14	11	7	11	2	8	2	2	3	12	2	46	13	14	3	2	2	5	1	1	2	2	2	12	9	14	2	5	16	2	13	2	12	2	2	11
BioNumericsAB	DS10935055-DT201110_2020.TE.219109.1.2_Dr20	ATCC19115	2	2	11	15	14	9	8	12	2	2	2	14	11	7	11	2	8	2	2	3	12	2	46	13	14	3	2	2	5	1	1	2	2	2	12	9	14	2	5	16	2	13	2	12	2	2	11
BioNumericsAB	DS10935055-DT201110_2020.TE.219109.1.2_Dr30	ATCC19115	2	2	11	15	14	9	8	12	2	2	2	14	11	7	11	2	8	2	2	3	12	2	46	13	14	3	2	2	5	1	1	2	2	2	12	9	14	2	5	16	2	13	2	12	2	2	11
BioNumericsAB	DS10935055-DT201110_2020.TE.219109.1.2_Dr40	ATCC19115	2	2	11	15	14	9	8	12	2	2	2	14	11	7	11	2	8	2	2	3	12	2	46	13	14	3	2	2	5	1	1	2	2	2	12	9	14	2	5	16	2	13	2	12	2	2	11
BioNumericsAB	DS10935055-DT201110_2020.TE.219109.1.2_Dr50	ATCC19115	2	2	11	15	14	9	8	12	2	2	2	14	11	7	11	2	8	2	2	3	12	2	46	13	14	3	2	2	5	1	1	2	2	2	12	9	14	2	5	16	2	13	2	12	2	2	11
BioNumericsAB	DS10935055-DT201110_2020.TE.219109.1.2_Dr60	ATCC19115	2	2	11	15	14	9	8	12	2	2	2	14	11	7	11	2	8	2	2	3	12	2	46	13	14	3	2	2	5	1	1	2	2	2	12	9	14	2	5	16	2	13	2	12	2	2	11
BioNumericsAB	DS10935055-DT201110_2020.TE.219109.1.2_Dr70	ATCC19115	2	2	11	15	14	9	8	12	2	2	2	14	11	7	11	2	8	2	2	3	12	2	46	13	14	3	2	2	5	1	1	2	2	2	12	9	14	2	5	16	2	13	2	12	2	2	11
BioNumericsAB	DS10935055-DT201110_2020.TE.219109.1.2_Dr80	ATCC19115	2	2	11	15	14	9	8	12	2	2	2	14	11	7	11	2	8	2	2	3	12	2	46	13	14	3	2	2	5	1	1	2	2	2	12	9	14	2	5	16	2	13	2	12	2	2	11
BioNumericsAB	DS10935055-DT201110_2020.TE.219109.1.2_Dr90	ATCC19115	2	2	11	15	14	9	8	12	2	2	2	14	11	7	11	2	8	2	2	3	12	2	46	13	14	3	2	2	5	1	1	2	2	2	12	9	14	2	5	16	2	13	2	12	2	2	11
BioNumericsAB	DS10935056-DT201110_2020.TE.219109.1.3_Dr10	ATCC19115	NULL	2	11	NULL	14	NULL	NULL	12	NULL	2	2	14	11	NULL	NULL	2	8	2	2	NULL	12	2	46	NULL	14	3	2	2	5	1	1	2	2	2	NULL	9	14	2	5	NULL	2	13	2	12	NULL	2	NULL
BioNumericsAB	DS10935056-DT201110_2020.TE.219109.1.3_Dr100	ATCC19115	2	2	11	15	14	9	8	12	2	2	2	14	11	7	11	2	8	2	2	3	12	2	46	13	14	3	2	2	5	1	1	2	2	2	12	9	14	2	5	16	2	13	2	12	2	2	11
BioNumericsAB	DS10935056-DT201110_2020.TE.219109.1.3_Dr20	ATCC19115	2	2	11	15	14	9	NULL	12	2	2	2	NULL	11	7	11	2	8	2	2	3	12	2	46	13	14	3	2	2	5	1	1	2	2	2	12	9	14	2	5	16	2	13	2	12	2	2	11
BioNumericsAB	DS10935056-DT201110_2020.TE.219109.1.3_Dr30	ATCC19115	2	2	11	15	14	9	8	12	2	2	2	14	11	7	11	2	8	2	2	3	12	2	46	13	14	3	2	2	5	1	1	2	2	2	12	9	14	2	5	16	2	13	2	12	2	2	11
BioNumericsAB	DS10935056-DT201110_2020.TE.219109.1.3_Dr40	ATCC19115	2	2	11	15	14	9	8	12	2	2	2	14	11	7	11	2	8	2	2	3	12	2	46	13	14	3	2	2	5	1	1	2	2	2	12	9	14	2	5	16	2	13	2	12	2	2	11
BioNumericsAB	DS10935056-DT201110_2020.TE.219109.1.3_Dr50	ATCC19115	2	2	11	15	14	9	8	12	2	2	2	14	11	7	11	2	8	2	2	3	12	2	46	13	14	3	2	2	5	1	1	2	2	2	12	9	14	2	5	16	2	13	2	12	2	2	11
BioNumericsAB	DS10935056-DT201110_2020.TE.219109.1.3_Dr60	ATCC19115	2	2	11	15	14	9	8	12	2	2	2	14	11	7	11	2	8	2	2	3	12	2	46	13	14	3	2	2	5	1	1	2	2	2	12	9	14	2	5	16	2	13	2	12	2	2	11
BioNumericsAB	DS10935056-DT201110_2020.TE.219109.1.3_Dr70	ATCC19115	2	2	11	15	14	9	8	12	2	2	2	14	11	7	11	2	8	2	2	3	12	2	46	13	14	3	2	2	5	1	1	2	2	2	12	9	14	2	5	16	2	13	2	12	2	2	11
[truncated: 878 more rows]
[truncated: 1,701 more columns]
