# Supplementary material for: In vitro and in silico parameters for precise cgMLST typing of Listeria monocytogenes
Source: BMC Genomics. 2022 Mar 26;23:235. doi: 10.1186/s12864-022-08437-4 (PMC8961897; doi:10.1186/s12864-022-08437-4)
Supplement: Supplementary file 3 — Additional file 3 Standardized outcomes of the cgMLST workflows BIGSdb (n = 420), INNUENDO (n = 336), GENPAT (n = 420), SeqSphere (n = 420), BioNumerics (n = 420) and MentaLiST (n = 420) applied to downsampled paired-end reads from 3 reference genomes of Listeria monocytogenes (i.e. ATCC19114, ATCC19115 and ATCCBAA679) with associated de novo assembly parameters assessed with Quast (version 5.0.2) and MultiQC (version 1.9). The targeted read depth (Dr: 10X, 20X, 30X, 40X, 50X, 60X, 70X, 80X, 90X and 100X) were prepared according to kmer depth (Dk): 8X, 15X, 23X, 30X, 38X, 45X, 52X, 60X, 67X, 75X) setting of BBNorm (read length R = 150 and kmer size K = 30). Because of internal firewall, the INNUca assembler integrated into the cgMLST workflow INNUENDO cannot not perform assemblies of paired-end reads with read depth of coverage of 20X (n = 42) and 10X (n = 42). (TSV 1207 kb) [file 12864_2022_8437_MOESM3_ESM.tsv]

index	sample	reference_strain	sample_origin	DNA_extraction_replicate	sequencing_replicate	targeted_depth	BBMap_read_depth	BBMap_read_breadth	INNUca_read_depth	workflow	contigs_0bp	contigs_1000bp	contigs_5000bp	contigs_10000bp	contigs_25000bp	contigs_50000bp	total_length_0bp	total_length_1000bp	total_length_5000bp	total_length_10000bp	total_length_25000bp	total_length_50000bp	largest_contig	total_length	GC%	N50	NG50	N75	NG75	L50	LG50	L75	LG75	misassemblies	misassembled_contigs	misassembled_contigs_length	local_misassemblies	scaffold_gap_ext_mis	scaffold_gap_loc_mis	unaligned_mis_contigs	unaligned_contigs	unaligned_contigs_partial	unaligned_length	genome_fraction_%	Duplication_ratio	Ns_per_100_kbp	mismatches_per_100_kbp	indels_per_100_kbp	largest_alignment
1	DS10801320-DT201009_2020.TE.155996.1.1_Dr10	ATCC19114	fifth_culture	extraction_A	NextSeq_A	Dr10-Dk8	10.7668	99.1840	11.2	BIGSdb	14.0	13.0	13.0	11.0	10.0	9.0	2948732.0	2948130.0	2948130.0	2937829.0	2919761.0	2885030.0	523777.0	2948732.0	38.08	451445.0	412153.0	268249.0	268249.0	3.0	4.0	6.0	6.0	0.0	0.0	0.0	2.0	1.0	0.0	0.0	0.0	0.0	0.0	98.935	1.0	4.41	1.73	0.34	523777.0
2	DS10801320-DT201009_2020.TE.155996.1.1_Dr20	ATCC19114	fifth_culture	extraction_A	NextSeq_A	Dr20-Dk16	21.2680	99.2538	20.38	BIGSdb	12.0	10.0	9.0	8.0	7.0	6.0	2949482.0	2948431.0	2945630.0	2940490.0	2922096.0	2887474.0	961139.0	2949482.0	38.08	537342.0	537342.0	522429.0	522429.0	2.0	2.0	4.0	4.0	1.0	1.0	961139.0	3.0	0.0	0.0	0.0	0.0	0.0	0.0	98.975	1.0	3.39	2.1	0.17	848115.0
3	DS10801320-DT201009_2020.TE.155996.1.1_Dr30	ATCC19114	fifth_culture	extraction_A	NextSeq_A	Dr30-Dk23	30.3832	99.2505	29.34	BIGSdb	13.0	11.0	10.0	8.0	7.0	6.0	2949869.0	2948926.0	2946125.0	2935736.0	2917510.0	2882888.0	961126.0	2949869.0	38.08	538017.0	538017.0	522429.0	522429.0	2.0	2.0	4.0	4.0	0.0	0.0	0.0	2.0	1.0	0.0	0.0	0.0	0.0	0.0	98.975	1.0	6.78	1.59	0.07	961026.0
4	DS10801320-DT201009_2020.TE.155996.1.1_Dr40	ATCC19114	fifth_culture	extraction_A	NextSeq_A	Dr40-Dk31	40.7791	99.4336	38.64	BIGSdb	13.0	9.0	8.0	7.0	7.0	6.0	2949730.0	2947854.0	2945860.0	2940746.0	2940746.0	2906124.0	961126.0	2949730.0	38.08	556462.0	556462.0	522053.0	522053.0	2.0	2.0	4.0	4.0	0.0	0.0	0.0	4.0	1.0	0.0	0.0	0.0	0.0	0.0	98.972	1.0	6.78	1.53	0.1	961026.0
5	DS10801320-DT201009_2020.TE.155996.1.1_Dr50	ATCC19114	fifth_culture	extraction_A	NextSeq_A	Dr50-Dk38	50.0456	99.3001	51.13	BIGSdb	13.0	10.0	9.0	8.0	7.0	6.0	2949826.0	2948260.0	2946266.0	2941150.0	2922947.0	2888325.0	961366.0	2949826.0	38.08	537970.0	537970.0	522053.0	522053.0	2.0	2.0	4.0	4.0	0.0	0.0	0.0	1.0	1.0	0.0	0.0	0.0	0.0	0.0	98.981	1.0	6.78	0.37	0.14	961266.0
6	DS10801320-DT201009_2020.TE.155996.1.1_Dr60	ATCC19114	fifth_culture	extraction_A	NextSeq_A	Dr60-Dk45	59.5165	99.3035	56.23	BIGSdb	13.0	10.0	9.0	8.0	7.0	6.0	2949934.0	2948284.0	2946290.0	2941152.0	2922949.0	2888327.0	961366.0	2949934.0	38.08	537970.0	537970.0	522053.0	522053.0	2.0	2.0	4.0	4.0	0.0	0.0	0.0	1.0	1.0	0.0	0.0	0.0	0.0	0.0	98.985	1.0	6.78	0.37	0.14	961266.0
7	DS10801320-DT201009_2020.TE.155996.1.1_Dr70	ATCC19114	fifth_culture	extraction_A	NextSeq_A	Dr70-Dk53	70.3107	99.2938	66.55	BIGSdb	11.0	10.0	9.0	8.0	7.0	6.0	2949340.0	2948534.0	2946540.0	2941426.0	2922917.0	2888295.0	961366.0	2949340.0	38.08	537970.0	537970.0	522429.0	522429.0	2.0	2.0	4.0	4.0	0.0	0.0	0.0	2.0	1.0	0.0	0.0	0.0	0.0	0.0	98.966	1.0	6.78	1.49	0.14	961266.0
8	DS10801320-DT201009_2020.TE.155996.1.1_Dr80	ATCC19114	fifth_culture	extraction_A	NextSeq_A	Dr80-Dk60	79.7319	99.3171	78.05	BIGSdb	11.0	10.0	9.0	8.0	7.0	6.0	2949384.0	2948578.0	2946584.0	2941468.0	2923265.0	2888643.0	961366.0	2949384.0	38.08	538017.0	538017.0	522428.0	522428.0	2.0	2.0	4.0	4.0	0.0	0.0	0.0	1.0	1.0	0.0	0.0	0.0	0.0	0.0	98.961	1.0	10.17	0.58	0.14	961266.0
9	DS10801320-DT201009_2020.TE.155996.1.1_Dr90	ATCC19114	fifth_culture	extraction_A	NextSeq_A	Dr90-Dk68	90.5007	99.3274	87.05	BIGSdb	11.0	10.0	9.0	8.0	7.0	6.0	2948759.0	2947953.0	2945959.0	2940821.0	2923027.0	2888405.0	961126.0	2948759.0	38.07	538017.0	538017.0	522428.0	522428.0	2.0	2.0	4.0	4.0	0.0	0.0	0.0	2.0	1.0	0.0	0.0	0.0	0.0	0.0	98.942	1.0	10.17	0.71	0.14	961026.0
10	DS10801320-DT201009_2020.TE.155996.1.1_Dr100	ATCC19114	fifth_culture	extraction_A	NextSeq_A	Dr100-Dk75	99.9328	99.3549	94.35	BIGSdb	12.0	10.0	9.0	8.0	7.0	6.0	2949887.0	2949018.0	2946217.0	2941101.0	2922898.0	2888276.0	961366.0	2949887.0	38.08	538025.0	538025.0	522053.0	522053.0	2.0	2.0	4.0	4.0	0.0	0.0	0.0	1.0	1.0	0.0	0.0	0.0	0.0	0.0	98.979	1.0	10.17	0.68	0.14	961266.0
11	DS10801261-DT201009_2020.TE.155983.1.1_Dr10	ATCC19115	fifth_culture	extraction_A	NextSeq_A	Dr10-Dk8	10.9424	99.2116	11.2	BIGSdb	20.0	19.0	17.0	15.0	14.0	11.0	2916450.0	2915648.0	2909911.0	2899439.0	2882880.0	2769845.0	932970.0	2916450.0	37.87	225290.0	225290.0	177327.0	177327.0	3.0	3.0	6.0	6.0	0.0	0.0	0.0	6.0	0.0	1.0	0.0	0.0	0.0	0.0	98.816	1.0	7.89	2.23	0.45	932970.0
12	DS10801261-DT201009_2020.TE.155983.1.1_Dr20	ATCC19115	fifth_culture	extraction_A	NextSeq_A	Dr20-Dk16	21.5734	99.2942	20.7	BIGSdb	16.0	13.0	12.0	11.0	11.0	9.0	2920497.0	2919025.0	2917617.0	2912545.0	2912545.0	2841448.0	592587.0	2920497.0	37.87	477148.0	477148.0	277925.0	225315.0	3.0	3.0	5.0	6.0	0.0	0.0	0.0	4.0	0.0	1.0	0.0	0.0	0.0	0.0	98.952	1.0	6.85	2.64	0.38	592587.0
13	DS10801261-DT201009_2020.TE.155983.1.1_Dr30	ATCC19115	fifth_culture	extraction_A	NextSeq_A	Dr30-Dk23	30.8570	99.3075	28.86	BIGSdb	13.0	12.0	11.0	9.0	8.0	7.0	2921193.0	2920728.0	2919204.0	2905796.0	2889088.0	2860157.0	933237.0	2921193.0	37.88	576448.0	576448.0	321507.0	321507.0	2.0	2.0	4.0	4.0	0.0	0.0	0.0	2.0	0.0	2.0	0.0	0.0	0.0	0.0	98.973	1.0	10.27	0.96	0.1	933137.0
14	DS10801261-DT201009_2020.TE.155983.1.1_Dr40	ATCC19115	fifth_culture	extraction_A	NextSeq_A	Dr40-Dk31	41.6899	99.3457	36.64	BIGSdb	14.0	12.0	11.0	9.0	8.0	7.0	2922184.0	2921326.0	2919802.0	2906342.0	2889558.0	2860629.0	933626.0	2922184.0	37.88	576123.0	576123.0	321507.0	321507.0	2.0	2.0	4.0	4.0	0.0	0.0	0.0	1.0	0.0	5.0	0.0	0.0	0.0	0.0	98.983	1.0	20.53	0.99	0.27	933326.0
15	DS10801261-DT201009_2020.TE.155983.1.1_Dr50	ATCC19115	fifth_culture	extraction_A	NextSeq_A	Dr50-Dk38	51.2787	99.3322	48.14	BIGSdb	12.0	10.0	9.0	8.0	8.0	7.0	2921105.0	2920178.0	2918770.0	2913698.0	2913698.0	2884767.0	932885.0	2921105.0	37.87	592870.0	592870.0	321507.0	321507.0	2.0	2.0	4.0	4.0	0.0	0.0	0.0	2.0	1.0	1.0	0.0	0.0	0.0	0.0	98.968	1.0	10.27	0.17	0.1	932785.0
16	DS10801261-DT201009_2020.TE.155983.1.1_Dr60	ATCC19115	fifth_culture	extraction_A	NextSeq_A	Dr60-Dk45	60.8460	99.3275	57.57	BIGSdb	12.0	11.0	10.0	9.0	8.0	7.0	2921787.0	2921322.0	2919914.0	2914770.0	2898043.0	2869114.0	933491.0	2921787.0	37.88	576399.0	576399.0	321507.0	321507.0	2.0	2.0	4.0	4.0	0.0	0.0	0.0	2.0	0.0	2.0	0.0	0.0	0.0	0.0	98.995	1.0	10.27	0.34	0.1	933491.0
17	DS10801261-DT201009_2020.TE.155983.1.1_Dr70	ATCC19115	fifth_culture	extraction_A	NextSeq_A	Dr70-Dk53	71.8319	99.3862	66.87	BIGSdb	13.0	12.0	11.0	10.0	9.0	8.0	2921707.0	2921242.0	2919718.0	2914673.0	2897946.0	2869015.0	933375.0	2921707.0	37.88	576528.0	576528.0	321379.0	321379.0	2.0	2.0	4.0	4.0	0.0	0.0	0.0	1.0	0.0	0.0	0.0	0.0	0.0	0.0	99.002	1.0	3.42	0.24	0.1	933375.0
18	DS10801261-DT201009_2020.TE.155983.1.1_Dr80	ATCC19115	fifth_culture	extraction_A	NextSeq_A	Dr80-Dk60	81.4422	99.3841	73.7	BIGSdb	12.0	11.0	10.0	9.0	8.0	7.0	2921347.0	2920882.0	2919474.0	2914429.0	2897823.0	2868892.0	933491.0	2921347.0	37.87	576194.0	576194.0	321507.0	321507.0	2.0	2.0	4.0	4.0	0.0	0.0	0.0	2.0	0.0	0.0	0.0	0.0	0.0	0.0	98.99	1.0	3.42	0.41	0.14	933491.0
19	DS10801261-DT201009_2020.TE.155983.1.1_Dr90	ATCC19115	fifth_culture	extraction_A	NextSeq_A	Dr90-Dk68	92.5720	99.3881	86.96	BIGSdb	12.0	11.0	10.0	9.0	8.0	7.0	2921789.0	2921324.0	2919916.0	2914772.0	2898023.0	2869094.0	933491.0	2921789.0	37.88	576408.0	576408.0	321379.0	321379.0	2.0	2.0	4.0	4.0	0.0	0.0	0.0	2.0	0.0	2.0	0.0	0.0	0.0	0.0	98.993	1.0	10.27	0.51	0.14	933491.0
20	DS10801261-DT201009_2020.TE.155983.1.1_Dr100	ATCC19115	fifth_culture	extraction_A	NextSeq_A	Dr100-Dk75	102.1780	99.4226	94.92	BIGSdb	12.0	11.0	10.0	9.0	8.0	7.0	2921829.0	2921364.0	2919956.0	2914812.0	2898063.0	2869132.0	933491.0	2921829.0	37.88	576486.0	576486.0	321379.0	321379.0	2.0	2.0	4.0	4.0	0.0	0.0	0.0	2.0	1.0	1.0	0.0	0.0	0.0	0.0	98.993	1.0	10.27	0.51	0.1	933491.0
21	DS10801333-DT201009_2020.TE.156004.1.1_Dr10	ATCCBAA679	fifth_culture	extraction_A	NextSeq_A	Dr10-Dk8	10.9757	99.2326	11.2	BIGSdb	16.0	14.0	14.0	14.0	12.0	11.0	2914276.0	2913076.0	2913076.0	2913076.0	2878021.0	2850745.0	496810.0	2914276.0	37.86	444551.0	444551.0	201532.0	201532.0	4.0	4.0	6.0	6.0	1.0	1.0	444551.0	3.0	0.0	0.0	0.0	0.0	0.0	0.0	98.968	1.0	1.03	2.47	0.51	496810.0
22	DS10801333-DT201009_2020.TE.156004.1.1_Dr20	ATCCBAA679	fifth_culture	extraction_A	NextSeq_A	Dr20-Dk16	21.6135	99.2840	21.63	BIGSdb	14.0	9.0	8.0	8.0	8.0	8.0	2916266.0	2913985.0	2909183.0	2909183.0	2909183.0	2909183.0	887475.0	2916266.0	37.87	583734.0	496821.0	438544.0	438544.0	2.0	3.0	4.0	4.0	0.0	0.0	0.0	3.0	0.0	0.0	0.0	0.0	0.0	0.0	99.033	1.0	6.86	0.79	0.27	887475.0
23	DS10801333-DT201009_2020.TE.156004.1.1_Dr30	ATCCBAA679	fifth_culture	extraction_A	NextSeq_A	Dr30-Dk23	31.0441	99.2941	30.76	BIGSdb	13.0	9.0	8.0	8.0	8.0	8.0	2915808.0	2913943.0	2909718.0	2909718.0	2909718.0	2909718.0	887405.0	2915808.0	37.86	583863.0	496821.0	439321.0	439321.0	2.0	3.0	4.0	4.0	0.0	0.0	0.0	2.0	0.0	3.0	0.0	0.0	1.0	1691.0	98.95	1.0	10.29	1.58	0.55	887405.0
24	DS10801333-DT201009_2020.TE.156004.1.1_Dr40	ATCCBAA679	fifth_culture	extraction_A	NextSeq_A	Dr40-Dk31	41.8587	99.2923	43.28	BIGSdb	13.0	9.0	8.0	8.0	8.0	8.0	2916543.0	2915014.0	2910228.0	2910228.0	2910228.0	2910228.0	887828.0	2916543.0	37.87	583810.0	497579.0	438544.0	438544.0	2.0	3.0	4.0	4.0	0.0	0.0	0.0	1.0	0.0	1.0	0.0	0.0	0.0	0.0	99.034	1.0	6.86	1.2	0.55	887828.0
25	DS10801333-DT201009_2020.TE.156004.1.1_Dr50	ATCCBAA679	fifth_culture	extraction_A	NextSeq_A	Dr50-Dk38	51.4463	99.3207	50.86	BIGSdb	11.0	8.0	7.0	7.0	7.0	7.0	2916180.0	2914857.0	2910055.0	2910055.0	2910055.0	2910055.0	887405.0	2916180.0	37.86	583513.0	503896.0	496821.0	496821.0	2.0	3.0	4.0	4.0	0.0	0.0	0.0	1.0	0.0	2.0	0.0	0.0	0.0	0.0	99.029	1.0	10.29	1.41	0.62	887405.0
26	DS10801333-DT201009_2020.TE.156004.1.1_Dr60	ATCCBAA679	fifth_culture	extraction_A	NextSeq_A	Dr60-Dk45	61.0169	99.3336	60.72	BIGSdb	12.0	9.0	8.0	8.0	8.0	8.0	2916155.0	2914980.0	2910178.0	2910178.0	2910178.0	2910178.0	887469.0	2916155.0	37.86	583919.0	497678.0	438544.0	438544.0	2.0	3.0	4.0	4.0	0.0	0.0	0.0	1.0	0.0	2.0	0.0	0.0	0.0	0.0	99.022	1.0	10.29	1.06	0.51	887469.0
27	DS10801333-DT201009_2020.TE.156004.1.1_Dr70	ATCCBAA679	fifth_culture	extraction_A	NextSeq_A	Dr70-Dk53	72.0149	99.3588	68.56	BIGSdb	11.0	9.0	8.0	8.0	8.0	8.0	2915852.0	2914991.0	2910314.0	2910314.0	2910314.0	2910314.0	887469.0	2915852.0	37.86	584044.0	497678.0	438544.0	438544.0	2.0	3.0	4.0	4.0	0.0	0.0	0.0	1.0	0.0	2.0	0.0	0.0	0.0	0.0	99.019	1.0	10.29	1.06	0.51	887469.0
28	DS10801333-DT201009_2020.TE.156004.1.1_Dr80	ATCCBAA679	fifth_culture	extraction_A	NextSeq_A	Dr80-Dk60	81.6692	99.3558	81.45	BIGSdb	12.0	10.0	9.0	9.0	9.0	8.0	2915707.0	2914846.0	2910044.0	2910044.0	2910044.0	2882490.0	887469.0	2915707.0	37.86	583661.0	497678.0	438544.0	438544.0	2.0	3.0	4.0	4.0	0.0	0.0	0.0	1.0	0.0	1.0	0.0	0.0	0.0	0.0	99.008	1.0	6.86	1.13	0.45	887469.0
29	DS10801333-DT201009_2020.TE.156004.1.1_Dr90	ATCCBAA679	fifth_culture	extraction_A	NextSeq_A	Dr90-Dk68	92.5995	99.3612	88.63	BIGSdb	13.0	10.0	9.0	9.0	9.0	8.0	2916043.0	2914817.0	2910031.0	2910031.0	2910031.0	2882477.0	887469.0	2916043.0	37.86	583677.0	497678.0	438544.0	438544.0	2.0	3.0	4.0	4.0	0.0	0.0	0.0	1.0	0.0	1.0	0.0	0.0	0.0	0.0	99.025	1.0	6.86	1.1	0.45	887469.0
30	DS10801333-DT201009_2020.TE.156004.1.1_Dr100	ATCCBAA679	fifth_culture	extraction_A	NextSeq_A	Dr100-Dk75	102.0034	99.3758	101.03	BIGSdb	11.0	8.0	7.0	7.0	7.0	7.0	2916005.0	2914615.0	2910265.0	2910265.0	2910265.0	2910265.0	887468.0	2916005.0	37.86	583810.0	503796.0	496821.0	496821.0	2.0	3.0	4.0	4.0	0.0	0.0	0.0	1.0	0.0	3.0	0.0	0.0	0.0	0.0	99.02	1.0	10.29	1.23	0.55	887468.0
31	DS10801323-DT201009_2020.TE.155996.1.4_Dr10	ATCC19114	tenth_culture	extraction_A	NextSeq_A	Dr10-Dk8	10.7861	99.1858	11.2	BIGSdb	18.0	17.0	16.0	14.0	13.0	10.0	2947637.0	2947115.0	2944314.0	2931112.0	2913256.0	2823942.0	557970.0	2947637.0	38.07	383096.0	383096.0	230561.0	230561.0	4.0	4.0	6.0	6.0	1.0	1.0	557970.0	3.0	0.0	0.0	0.0	0.0	0.0	0.0	98.865	1.001	3.73	2.44	0.2	456477.0
32	DS10801323-DT201009_2020.TE.155996.1.4_Dr20	ATCC19114	tenth_culture	extraction_A	NextSeq_A	Dr20-Dk16	21.2517	99.2108	21.65	BIGSdb	10.0	10.0	8.0	8.0	7.0	6.0	2948655.0	2948655.0	2940890.0	2940890.0	2922777.0	2888155.0	961231.0	2948655.0	38.07	537957.0	537957.0	522429.0	522429.0	2.0	2.0	4.0	4.0	1.0	1.0	961231.0	4.0	0.0	0.0	0.0	0.0	0.0	0.0	98.941	1.0	0.0	2.17	0.14	848505.0
33	DS10801323-DT201009_2020.TE.155996.1.4_Dr30	ATCC19114	tenth_culture	extraction_A	NextSeq_A	Dr30-Dk23	30.4354	99.2406	27.72	BIGSdb	12.0	10.0	9.0	8.0	7.0	6.0	2949410.0	2948705.0	2945904.0	2940790.0	2922887.0	2888265.0	961126.0	2949410.0	38.08	537945.0	537945.0	522436.0	522436.0	2.0	2.0	4.0	4.0	0.0	0.0	0.0	2.0	1.0	0.0	0.0	0.0	0.0	0.0	98.965	1.0	6.78	0.51	0.37	961026.0
34	DS10801323-DT201009_2020.TE.155996.1.4_Dr40	ATCC19114	tenth_culture	extraction_A	NextSeq_A	Dr40-Dk31	40.7852	99.2668	39.13	BIGSdb	11.0	10.0	9.0	8.0	7.0	6.0	2949860.0	2949530.0	2946729.0	2941613.0	2923104.0	2888482.0	961366.0	2949860.0	38.08	537955.0	537955.0	522429.0	522429.0	2.0	2.0	4.0	4.0	0.0	0.0	0.0	1.0	1.0	0.0	0.0	0.0	0.0	0.0	98.981	1.0	6.78	0.31	0.17	961266.0
35	DS10801323-DT201009_2020.TE.155996.1.4_Dr50	ATCC19114	tenth_culture	extraction_A	NextSeq_A	Dr50-Dk38	50.1432	99.2820	49.72	BIGSdb	10.0	9.0	8.0	7.0	7.0	6.0	2949552.0	2948746.0	2946752.0	2941638.0	2941638.0	2907016.0	961366.0	2949552.0	38.08	556183.0	556183.0	522429.0	522429.0	2.0	2.0	4.0	4.0	0.0	0.0	0.0	1.0	1.0	1.0	0.0	0.0	0.0	0.0	98.962	1.0	13.56	0.47	0.2	961266.0
36	DS10801323-DT201009_2020.TE.155996.1.4_Dr60	ATCC19114	tenth_culture	extraction_A	NextSeq_A	Dr60-Dk45	59.5856	99.4548	57.21	BIGSdb	12.0	10.0	9.0	8.0	7.0	6.0	2949562.0	2948290.0	2946296.0	2941158.0	2923226.0	2888604.0	961366.0	2949562.0	38.08	537976.0	537976.0	522428.0	522428.0	2.0	2.0	4.0	4.0	0.0	0.0	0.0	1.0	1.0	0.0	0.0	0.0	0.0	0.0	98.969	1.0	10.17	0.51	0.14	961266.0
37	DS10801323-DT201009_2020.TE.155996.1.4_Dr70	ATCC19114	tenth_culture	extraction_A	NextSeq_A	Dr70-Dk53	70.3915	99.2886	69.3	BIGSdb	12.0	10.0	9.0	8.0	7.0	6.0	2949359.0	2948515.0	2945714.0	2940576.0	2922851.0	2888229.0	961366.0	2949359.0	38.07	537976.0	537976.0	522053.0	522053.0	2.0	2.0	4.0	4.0	0.0	0.0	0.0	1.0	1.0	0.0	0.0	0.0	0.0	0.0	98.96	1.0	10.17	0.34	0.17	961266.0
38	DS10801323-DT201009_2020.TE.155996.1.4_Dr80	ATCC19114	tenth_culture	extraction_A	NextSeq_A	Dr80-Dk60	79.8149	99.3204	76.12	BIGSdb	10.0	9.0	8.0	7.0	7.0	6.0	2949954.0	2949148.0	2947154.0	2942040.0	2942040.0	2907418.0	961366.0	2949954.0	38.08	556585.0	556585.0	522429.0	522429.0	2.0	2.0	4.0	4.0	0.0	0.0	0.0	2.0	1.0	0.0	0.0	0.0	0.0	0.0	98.983	1.0	13.56	0.37	0.27	961266.0
39	DS10801323-DT201009_2020.TE.155996.1.4_Dr90	ATCC19114	tenth_culture	extraction_A	NextSeq_A	Dr90-Dk68	90.5689	99.3581	87.28	BIGSdb	11.0	9.0	8.0	7.0	7.0	6.0	2950080.0	2948944.0	2946950.0	2941836.0	2941836.0	2907214.0	961366.0	2950080.0	38.08	556585.0	556585.0	522429.0	522429.0	2.0	2.0	4.0	4.0	0.0	0.0	0.0	2.0	1.0	0.0	0.0	0.0	0.0	0.0	98.989	1.0	13.56	0.37	0.31	961266.0
40	DS10801323-DT201009_2020.TE.155996.1.4_Dr100	ATCC19114	tenth_culture	extraction_A	NextSeq_A	Dr100-Dk75	100.0324	99.5096	98.57	BIGSdb	11.0	10.0	9.0	8.0	7.0	6.0	2949660.0	2949195.0	2946394.0	2941256.0	2923498.0	2888876.0	961366.0	2949660.0	38.08	538144.0	538144.0	522428.0	522428.0	2.0	2.0	4.0	4.0	0.0	0.0	0.0	1.0	1.0	0.0	0.0	0.0	0.0	0.0	98.977	1.0	6.78	1.36	0.27	961266.0
41	DS10801264-DT201009_2020.TE.155983.1.4_Dr10	ATCC19115	tenth_culture	extraction_A	NextSeq_A	Dr10-Dk8	10.7749	99.2222	11.1	BIGSdb	26.0	24.0	19.0	17.0	16.0	12.0	2920624.0	2919368.0	2911468.0	2898011.0	2883577.0	2745996.0	931531.0	2920624.0	37.87	331036.0	331036.0	128080.0	128080.0	3.0	3.0	6.0	6.0	1.0	1.0	226519.0	3.0	0.0	0.0	0.0	4.0	0.0	3754.0	98.836	1.0	1.03	1.27	0.31	931531.0
42	DS10801264-DT201009_2020.TE.155983.1.4_Dr20	ATCC19115	tenth_culture	extraction_A	NextSeq_A	Dr20-Dk16	21.2735	99.2865	20.98	BIGSdb	20.0	15.0	12.0	11.0	10.0	8.0	2925357.0	2922387.0	2917983.0	2912787.0	2896092.0	2824981.0	933133.0	2925357.0	37.88	576525.0	576525.0	277797.0	277797.0	2.0	2.0	4.0	4.0	0.0	0.0	0.0	2.0	0.0	2.0	0.0	5.0	0.0	4951.0	98.954	1.0	10.26	0.75	0.17	933033.0
43	DS10801264-DT201009_2020.TE.155983.1.4_Dr30	ATCC19115	tenth_culture	extraction_A	NextSeq_A	Dr30-Dk23	30.4216	99.2852	31.51	BIGSdb	21.0	14.0	11.0	9.0	8.0	7.0	2926550.0	2922900.0	2918380.0	2907980.0	2891273.0	2862344.0	932993.0	2926550.0	37.88	575719.0	575719.0	321383.0	321383.0	2.0	2.0	4.0	4.0	0.0	0.0	0.0	2.0	0.0	1.0	0.0	5.0	0.0	4715.0	98.992	1.0	10.25	1.44	0.24	932892.0
44	DS10801264-DT201009_2020.TE.155983.1.4_Dr40	ATCC19115	tenth_culture	extraction_A	NextSeq_A	Dr40-Dk31	40.7963	99.3107	39.94	BIGSdb	18.0	14.0	11.0	10.0	9.0	8.0	2925600.0	2923693.0	2919289.0	2914216.0	2897637.0	2868706.0	576302.0	2925600.0	37.88	505578.0	505578.0	321507.0	321507.0	3.0	3.0	5.0	5.0	0.0	0.0	0.0	1.0	0.0	1.0	0.0	3.0	0.0	3667.0	98.996	1.0	6.84	0.17	0.07	576302.0
45	DS10801264-DT201009_2020.TE.155983.1.4_Dr50	ATCC19115	tenth_culture	extraction_A	NextSeq_A	Dr50-Dk38	50.0820	99.3291	46.54	BIGSdb	13.0	12.0	10.0	9.0	8.0	7.0	2924172.0	2923707.0	2920711.0	2915540.0	2899010.0	2870081.0	933222.0	2924172.0	37.88	576554.0	576554.0	322688.0	322688.0	2.0	2.0	4.0	4.0	0.0	0.0	0.0	1.0	0.0	1.0	0.0	2.0	0.0	2996.0	98.978	1.0	10.26	0.14	0.14	933122.0
46	DS10801264-DT201009_2020.TE.155983.1.4_Dr60	ATCC19115	tenth_culture	extraction_A	NextSeq_A	Dr60-Dk45	59.5371	99.3389	60.35	BIGSdb	12.0	12.0	10.0	9.0	8.0	7.0	2923856.0	2923856.0	2920860.0	2915522.0	2898964.0	2870035.0	933222.0	2923856.0	37.88	576387.0	576387.0	322816.0	322816.0	2.0	2.0	4.0	4.0	0.0	0.0	0.0	1.0	0.0	3.0	0.0	2.0	0.0	2996.0	98.972	1.0	10.26	0.21	0.03	933122.0
47	DS10801264-DT201009_2020.TE.155983.1.4_Dr70	ATCC19115	tenth_culture	extraction_A	NextSeq_A	Dr70-Dk53	70.3270	99.3594	68.42	BIGSdb	15.0	14.0	11.0	9.0	8.0	7.0	2924415.0	2923951.0	2919547.0	2909146.0	2892555.0	2863626.0	933276.0	2924415.0	37.88	576290.0	576290.0	321507.0	321507.0	2.0	2.0	4.0	4.0	0.0	0.0	0.0	1.0	0.0	2.0	0.0	2.0	0.0	2996.0	98.979	1.0	13.68	0.41	0.14	933176.0
48	DS10801264-DT201009_2020.TE.155983.1.4_Dr80	ATCC19115	tenth_culture	extraction_A	NextSeq_A	Dr80-Dk60	79.7366	99.3703	76.98	BIGSdb	13.0	12.0	10.0	9.0	8.0	7.0	2923387.0	2922922.0	2919527.0	2914455.0	2897897.0	2868968.0	933364.0	2923387.0	37.88	576284.0	576284.0	321507.0	321507.0	2.0	2.0	4.0	4.0	0.0	0.0	0.0	2.0	0.0	1.0	0.0	1.0	0.0	1987.0	98.987	1.0	6.84	0.58	0.34	933364.0
49	DS10801264-DT201009_2020.TE.155983.1.4_Dr90	ATCC19115	tenth_culture	extraction_A	NextSeq_A	Dr90-Dk68	90.5094	99.3989	86.05	BIGSdb	13.0	12.0	10.0	9.0	8.0	7.0	2923384.0	2922920.0	2919525.0	2914452.0	2897894.0	2868963.0	933478.0	2923384.0	37.88	576598.0	576598.0	321379.0	321379.0	2.0	2.0	4.0	4.0	0.0	0.0	0.0	2.0	0.0	1.0	0.0	1.0	0.0	1987.0	98.988	1.0	6.84	0.62	0.31	933478.0
50	DS10801264-DT201009_2020.TE.155983.1.4_Dr100	ATCC19115	tenth_culture	extraction_A	NextSeq_A	Dr100-Dk75	99.9955	99.3874	96.17	BIGSdb	15.0	13.0	10.0	9.0	8.0	7.0	2924258.0	2923464.0	2919060.0	2913988.0	2897430.0	2868501.0	933121.0	2924258.0	37.88	576302.0	576302.0	321383.0	321383.0	2.0	2.0	4.0	4.0	0.0	0.0	0.0	1.0	0.0	2.0	0.0	2.0	0.0	2996.0	98.98	1.0	10.26	0.55	0.34	933021.0
51	DS10801336-DT201009_2020.TE.156004.1.4_Dr10	ATCCBAA679	tenth_culture	extraction_A	NextSeq_A	Dr10-Dk8	10.8885	99.2182	11.1	BIGSdb	13.0	13.0	11.0	11.0	11.0	9.0	2913926.0	2913926.0	2906719.0	2906719.0	2906719.0	2834018.0	887294.0	2913926.0	37.86	583032.0	497974.0	261548.0	261548.0	2.0	3.0	4.0	4.0	0.0	0.0	0.0	3.0	0.0	2.0	0.0	0.0	0.0	0.0	98.945	1.0	7.21	2.4	0.48	887181.0
52	DS10801336-DT201009_2020.TE.156004.1.4_Dr20	ATCCBAA679	tenth_culture	extraction_A	NextSeq_A	Dr20-Dk16	21.4880	99.2852	21.28	BIGSdb	11.0	10.0	10.0	9.0	9.0	8.0	2915230.0	2914865.0	2914865.0	2909502.0	2909502.0	2881983.0	887766.0	2915230.0	37.86	583370.0	497417.0	438262.0	438262.0	2.0	3.0	4.0	4.0	0.0	0.0	0.0	3.0	0.0	0.0	0.0	0.0	1.0	1895.0	98.938	1.0	0.0	2.92	0.58	887766.0
53	DS10801336-DT201009_2020.TE.156004.1.4_Dr30	ATCCBAA679	tenth_culture	extraction_A	NextSeq_A	Dr30-Dk23	30.7923	99.3181	29.84	BIGSdb	16.0	10.0	9.0	9.0	8.0	8.0	2917237.0	2914430.0	2909895.0	2909895.0	2893229.0	2893229.0	887469.0	2917237.0	37.87	496821.0	496821.0	439038.0	439038.0	3.0	3.0	4.0	4.0	0.0	0.0	0.0	1.0	0.0	3.0	0.0	0.0	1.0	1691.0	98.993	1.0	10.28	1.17	0.34	887469.0
54	DS10801336-DT201009_2020.TE.156004.1.4_Dr40	ATCCBAA679	tenth_culture	extraction_A	NextSeq_A	Dr40-Dk31	41.5050	99.4402	40.54	BIGSdb	14.0	9.0	8.0	8.0	8.0	8.0	2916638.0	2914359.0	2909682.0	2909682.0	2909682.0	2909682.0	887469.0	2916638.0	37.87	584428.0	496821.0	438644.0	438644.0	2.0	3.0	4.0	4.0	0.0	0.0	0.0	1.0	0.0	2.0	0.0	0.0	1.0	1691.0	98.983	1.0	10.29	0.79	0.48	887469.0
55	DS10801336-DT201009_2020.TE.156004.1.4_Dr50	ATCCBAA679	tenth_culture	extraction_A	NextSeq_A	Dr50-Dk38	50.9522	99.3443	49.48	BIGSdb	14.0	9.0	8.0	8.0	8.0	8.0	2916241.0	2913961.0	2909284.0	2909284.0	2909284.0	2909284.0	887469.0	2916241.0	37.86	583978.0	496821.0	438381.0	438381.0	2.0	3.0	4.0	4.0	0.0	0.0	0.0	3.0	0.0	0.0	0.0	0.0	0.0	0.0	99.024	1.0	13.72	1.3	0.65	887469.0
56	DS10801336-DT201009_2020.TE.156004.1.4_Dr60	ATCCBAA679	tenth_culture	extraction_A	NextSeq_A	Dr60-Dk45	60.4778	99.4643	59.75	BIGSdb	14.0	9.0	9.0	8.0	8.0	8.0	2916253.0	2914023.0	2914023.0	2908952.0	2908952.0	2908952.0	887469.0	2916253.0	37.86	583650.0	496821.0	438544.0	438544.0	2.0	3.0	4.0	4.0	0.0	0.0	0.0	1.0	0.0	1.0	0.0	0.0	0.0	0.0	99.029	1.0	6.86	1.06	0.51	887469.0
57	DS10801336-DT201009_2020.TE.156004.1.4_Dr70	ATCCBAA679	tenth_culture	extraction_A	NextSeq_A	Dr70-Dk53	71.3802	99.3981	71.45	BIGSdb	13.0	9.0	8.0	8.0	8.0	8.0	2916518.0	2914990.0	2910078.0	2910078.0	2910078.0	2910078.0	887469.0	2916518.0	37.87	583918.0	497579.0	438644.0	438644.0	2.0	3.0	4.0	4.0	0.0	0.0	0.0	0.0	0.0	2.0	0.0	0.0	0.0	0.0	99.045	1.0	10.29	0.96	0.51	887469.0
58	DS10801336-DT201009_2020.TE.156004.1.4_Dr80	ATCCBAA679	tenth_culture	extraction_A	NextSeq_A	Dr80-Dk60	80.8758	99.4716	79.16	BIGSdb	12.0	9.0	8.0	8.0	8.0	8.0	2916421.0	2915195.0	2910393.0	2910393.0	2910393.0	2910393.0	887469.0	2916421.0	37.86	583919.0	497678.0	438644.0	438644.0	2.0	3.0	4.0	4.0	0.0	0.0	0.0	1.0	0.0	2.0	0.0	0.0	0.0	0.0	99.035	1.0	10.29	1.06	0.51	887469.0
59	DS10801336-DT201009_2020.TE.156004.1.4_Dr90	ATCCBAA679	tenth_culture	extraction_A	NextSeq_A	Dr90-Dk68	91.8398	99.4845	92.22	BIGSdb	14.0	11.0	9.0	9.0	9.0	8.0	2916263.0	2914885.0	2908878.0	2908878.0	2908878.0	2883523.0	886745.0	2916263.0	37.86	583402.0	497678.0	438544.0	438544.0	2.0	3.0	4.0	4.0	0.0	0.0	0.0	1.0	0.0	1.0	0.0	0.0	0.0	0.0	99.025	1.0	6.86	0.62	0.24	886745.0
60	DS10801336-DT201009_2020.TE.156004.1.4_Dr100	ATCCBAA679	tenth_culture	extraction_A	NextSeq_A	Dr100-Dk75	101.3328	99.4834	97.5	BIGSdb	14.0	11.0	10.0	10.0	9.0	8.0	2915792.0	2913964.0	2909053.0	2909053.0	2892298.0	2866943.0	887469.0	2915792.0	37.86	496810.0	496810.0	438547.0	438547.0	3.0	3.0	4.0	4.0	0.0	0.0	0.0	1.0	0.0	0.0	0.0	0.0	0.0	0.0	98.937	1.001	6.86	1.85	0.45	887469.0
61	DS10801321-DT201009_2020.TE.155996.1.2_Dr10	ATCC19114	fifth_culture	extraction_B	NextSeq_A	Dr10-Dk8	10.7658	99.1910	11.1	BIGSdb	11.0	11.0	11.0	10.0	9.0	8.0	2946035.0	2946035.0	2946035.0	2940246.0	2920392.0	2884277.0	827959.0	2946035.0	38.07	522408.0	522408.0	268196.0	268196.0	3.0	3.0	5.0	5.0	1.0	1.0	827959.0	2.0	0.0	0.0	0.0	0.0	0.0	0.0	98.86	1.0	0.98	1.09	0.41	712049.0
62	DS10801321-DT201009_2020.TE.155996.1.2_Dr20	ATCC19114	fifth_culture	extraction_B	NextSeq_A	Dr20-Dk16	21.2128	99.2332	20.0	BIGSdb	11.0	10.0	9.0	8.0	7.0	6.0	2949321.0	2948991.0	2946190.0	2941074.0	2922685.0	2888063.0	961126.0	2949321.0	38.08	537981.0	537981.0	522428.0	522428.0	2.0	2.0	4.0	4.0	0.0	0.0	0.0	3.0	1.0	0.0	0.0	0.0	0.0	0.0	98.969	1.0	6.78	1.66	0.2	961026.0
63	DS10801321-DT201009_2020.TE.155996.1.2_Dr30	ATCC19114	fifth_culture	extraction_B	NextSeq_A	Dr30-Dk23	30.3534	99.2606	26.54	BIGSdb	14.0	10.0	9.0	8.0	7.0	6.0	2950196.0	2948320.0	2946326.0	2941021.0	2922462.0	2887840.0	961126.0	2950196.0	38.08	537948.0	537948.0	522053.0	522053.0	2.0	2.0	4.0	4.0	0.0	0.0	0.0	2.0	1.0	0.0	0.0	0.0	0.0	0.0	98.999	1.0	3.39	0.34	0.1	961026.0
64	DS10801321-DT201009_2020.TE.155996.1.2_Dr40	ATCC19114	fifth_culture	extraction_B	NextSeq_A	Dr40-Dk31	40.7216	99.2649	40.02	BIGSdb	15.0	11.0	10.0	8.0	7.0	6.0	2950068.0	2948192.0	2946198.0	2935811.0	2917315.0	2882693.0	961126.0	2950068.0	38.08	537981.0	537981.0	522053.0	522053.0	2.0	2.0	4.0	4.0	0.0	0.0	0.0	2.0	1.0	0.0	0.0	0.0	0.0	0.0	98.978	1.0	6.78	0.51	0.03	960636.0
65	DS10801321-DT201009_2020.TE.155996.1.2_Dr50	ATCC19114	fifth_culture	extraction_B	NextSeq_A	Dr50-Dk38	49.9840	99.2723	48.04	BIGSdb	12.0	10.0	9.0	8.0	7.0	6.0	2950296.0	2949109.0	2947115.0	2942001.0	2923402.0	2888780.0	961366.0	2950296.0	38.08	537948.0	537948.0	522428.0	522428.0	2.0	2.0	4.0	4.0	0.0	0.0	0.0	1.0	1.0	0.0	0.0	0.0	0.0	0.0	98.992	1.0	10.17	0.44	0.17	961266.0
66	DS10801321-DT201009_2020.TE.155996.1.2_Dr60	ATCC19114	fifth_culture	extraction_B	NextSeq_A	Dr60-Dk45	59.4394	99.2823	56.07	BIGSdb	11.0	10.0	9.0	8.0	7.0	6.0	2949827.0	2949021.0	2947027.0	2941913.0	2923314.0	2888692.0	961366.0	2949827.0	38.08	537960.0	537960.0	522428.0	522428.0	2.0	2.0	4.0	4.0	0.0	0.0	0.0	1.0	1.0	0.0	0.0	0.0	0.0	0.0	98.98	1.0	6.78	0.54	0.1	961266.0
67	DS10801321-DT201009_2020.TE.155996.1.2_Dr70	ATCC19114	fifth_culture	extraction_B	NextSeq_A	Dr70-Dk53	70.2705	99.3020	68.83	BIGSdb	13.0	10.0	9.0	8.0	7.0	6.0	2949951.0	2948276.0	2946282.0	2941168.0	2923042.0	2888420.0	961366.0	2949951.0	38.08	537963.0	537963.0	522053.0	522053.0	2.0	2.0	4.0	4.0	0.0	0.0	0.0	1.0	1.0	0.0	0.0	0.0	0.0	0.0	98.98	1.0	10.17	0.44	0.14	961266.0
68	DS10801321-DT201009_2020.TE.155996.1.2_Dr80	ATCC19114	fifth_culture	extraction_B	NextSeq_A	Dr80-Dk60	79.6043	99.3287	80.17	BIGSdb	11.0	10.0	9.0	8.0	7.0	6.0	2949150.0	2948685.0	2945884.0	2940746.0	2923155.0	2888533.0	961366.0	2949150.0	38.07	538005.0	538005.0	522428.0	522428.0	2.0	2.0	4.0	4.0	0.0	0.0	0.0	1.0	1.0	0.0	0.0	0.0	0.0	0.0	98.957	1.0	6.78	0.44	0.14	961266.0
69	DS10801321-DT201009_2020.TE.155996.1.2_Dr90	ATCC19114	fifth_culture	extraction_B	NextSeq_A	Dr90-Dk68	90.3810	99.3348	89.4	BIGSdb	13.0	10.0	9.0	8.0	7.0	6.0	2950506.0	2948856.0	2946862.0	2941724.0	2923125.0	2888503.0	961366.0	2950506.0	38.08	538046.0	538046.0	522053.0	522053.0	2.0	2.0	4.0	4.0	0.0	0.0	0.0	1.0	1.0	0.0	0.0	0.0	0.0	0.0	99.003	1.0	10.17	0.31	0.2	961266.0
70	DS10801321-DT201009_2020.TE.155996.1.2_Dr100	ATCC19114	fifth_culture	extraction_B	NextSeq_A	Dr100-Dk75	99.7318	99.3111	98.0	BIGSdb	12.0	10.0	9.0	8.0	7.0	6.0	2950290.0	2949103.0	2947109.0	2941995.0	2923324.0	2888702.0	961366.0	2950290.0	38.08	537970.0	537970.0	522428.0	522428.0	2.0	2.0	4.0	4.0	0.0	0.0	0.0	1.0	1.0	0.0	0.0	0.0	0.0	0.0	98.998	1.0	6.78	0.31	0.14	961266.0
71	DS10801262-DT201009_2020.TE.155983.1.2_Dr10	ATCC19115	fifth_culture	extraction_B	NextSeq_A	Dr10-Dk8	10.8867	99.2274	11.2	BIGSdb	19.0	18.0	13.0	12.0	12.0	9.0	2917589.0	2916777.0	2903852.0	2898718.0	2898718.0	2796842.0	931972.0	2917589.0	37.87	312547.0	312547.0	225198.0	225198.0	3.0	3.0	6.0	6.0	0.0	0.0	0.0	6.0	0.0	0.0	0.0	0.0	0.0	0.0	98.849	1.0	3.43	2.4	0.31	931972.0
72	DS10801262-DT201009_2020.TE.155983.1.2_Dr20	ATCC19115	fifth_culture	extraction_B	NextSeq_A	Dr20-Dk16	21.4649	99.2676	19.6	BIGSdb	14.0	12.0	10.0	9.0	9.0	8.0	2920111.0	2918850.0	2916386.0	2911380.0	2911380.0	2882463.0	932864.0	2920111.0	37.87	336812.0	336812.0	253976.0	253976.0	3.0	3.0	5.0	5.0	1.0	1.0	932864.0	4.0	0.0	1.0	0.0	0.0	0.0	0.0	98.931	1.0	6.85	1.37	0.27	932342.0
73	DS10801262-DT201009_2020.TE.155983.1.2_Dr30	ATCC19115	fifth_culture	extraction_B	NextSeq_A	Dr30-Dk23	30.7665	99.3120	27.84	BIGSdb	13.0	10.0	9.0	8.0	8.0	7.0	2921754.0	2920566.0	2919156.0	2914012.0	2914012.0	2885083.0	933221.0	2921754.0	37.88	592870.0	592870.0	321487.0	321487.0	2.0	2.0	4.0	4.0	0.0	0.0	0.0	2.0	0.0	3.0	0.0	0.0	0.0	0.0	98.989	1.0	13.69	0.14	0.1	933121.0
74	DS10801262-DT201009_2020.TE.155983.1.2_Dr40	ATCC19115	fifth_culture	extraction_B	NextSeq_A	Dr40-Dk31	41.5716	99.3258	37.63	BIGSdb	11.0	10.0	9.0	8.0	8.0	7.0	2920941.0	2920476.0	2919068.0	2913897.0	2913897.0	2884968.0	933078.0	2920941.0	37.87	592876.0	592876.0	321507.0	321507.0	2.0	2.0	4.0	4.0	0.0	0.0	0.0	3.0	0.0	1.0	0.0	0.0	0.0	0.0	98.968	1.0	13.69	0.24	0.21	933078.0
75	DS10801262-DT201009_2020.TE.155983.1.2_Dr50	ATCC19115	fifth_culture	extraction_B	NextSeq_A	Dr50-Dk38	51.1525	99.3405	49.6	BIGSdb	11.0	10.0	9.0	8.0	8.0	7.0	2921821.0	2921356.0	2919946.0	2914677.0	2914677.0	2885748.0	933599.0	2921821.0	37.87	592874.0	592874.0	321359.0	321359.0	2.0	2.0	4.0	4.0	0.0	0.0	0.0	3.0	0.0	4.0	0.0	0.0	0.0	0.0	98.982	1.0	23.96	0.31	0.17	933599.0
76	DS10801262-DT201009_2020.TE.155983.1.2_Dr60	ATCC19115	fifth_culture	extraction_B	NextSeq_A	Dr60-Dk45	60.6901	99.3586	57.53	BIGSdb	12.0	11.0	10.0	9.0	8.0	7.0	2921446.0	2920981.0	2919573.0	2914402.0	2897847.0	2868916.0	933343.0	2921446.0	37.87	576586.0	576586.0	321379.0	321379.0	2.0	2.0	4.0	4.0	0.0	0.0	0.0	1.0	0.0	3.0	0.0	0.0	0.0	0.0	98.979	1.0	17.11	0.14	0.14	933243.0
77	DS10801262-DT201009_2020.TE.155983.1.2_Dr70	ATCC19115	fifth_culture	extraction_B	NextSeq_A	Dr70-Dk53	71.6250	99.3372	67.36	BIGSdb	11.0	10.0	9.0	8.0	8.0	7.0	2921918.0	2921453.0	2920045.0	2914776.0	2914776.0	2885845.0	933490.0	2921918.0	37.87	592774.0	592774.0	321777.0	321777.0	2.0	2.0	4.0	4.0	0.0	0.0	0.0	3.0	0.0	4.0	0.0	0.0	0.0	0.0	98.979	1.0	20.53	0.31	0.14	933490.0
78	DS10801262-DT201009_2020.TE.155983.1.2_Dr80	ATCC19115	fifth_culture	extraction_B	NextSeq_A	Dr80-Dk60	81.1722	99.3802	78.18	BIGSdb	11.0	10.0	9.0	8.0	8.0	7.0	2921438.0	2920973.0	2919565.0	2914269.0	2914269.0	2885338.0	933490.0	2921438.0	37.87	592774.0	592774.0	321379.0	321379.0	2.0	2.0	4.0	4.0	0.0	0.0	0.0	3.0	0.0	1.0	0.0	0.0	0.0	0.0	98.979	1.0	10.27	0.31	0.14	933490.0
79	DS10801262-DT201009_2020.TE.155983.1.2_Dr90	ATCC19115	fifth_culture	extraction_B	NextSeq_A	Dr90-Dk68	92.1492	99.4111	87.12	BIGSdb	14.0	11.0	10.0	9.0	9.0	7.0	2920823.0	2919494.0	2918086.0	2912817.0	2912817.0	2835975.0	933343.0	2920823.0	37.88	592774.0	592774.0	272579.0	272579.0	2.0	2.0	4.0	4.0	0.0	0.0	0.0	3.0	0.0	5.0	0.0	0.0	0.0	0.0	98.939	1.0	20.54	0.51	0.14	933243.0
80	DS10801262-DT201009_2020.TE.155983.1.2_Dr100	ATCC19115	fifth_culture	extraction_B	NextSeq_A	Dr100-Dk75	101.7829	99.4052	94.97	BIGSdb	10.0	9.0	9.0	8.0	8.0	7.0	2921358.0	2920893.0	2920893.0	2915722.0	2915722.0	2886793.0	933500.0	2921358.0	37.87	592785.0	592785.0	322816.0	322816.0	2.0	2.0	4.0	4.0	0.0	0.0	0.0	3.0	0.0	2.0	0.0	0.0	0.0	0.0	98.982	1.0	13.69	0.27	0.1	933500.0
81	DS10801334-DT201009_2020.TE.156004.1.2_Dr10	ATCCBAA679	fifth_culture	extraction_B	NextSeq_A	Dr10-Dk8	10.8053	99.2302	11.0	BIGSdb	12.0	12.0	12.0	11.0	11.0	9.0	2915421.0	2915421.0	2915421.0	2910054.0	2910054.0	2843600.0	950078.0	2915421.0	37.86	552706.0	552706.0	237481.0	237481.0	2.0	2.0	4.0	4.0	1.0	1.0	950078.0	4.0	0.0	0.0	0.0	0.0	1.0	1691.0	98.944	1.0	1.37	4.77	0.93	552706.0
82	DS10801334-DT201009_2020.TE.156004.1.2_Dr20	ATCCBAA679	fifth_culture	extraction_B	NextSeq_A	Dr20-Dk16	21.2799	99.3001	21.41	BIGSdb	16.0	11.0	9.0	8.0	8.0	8.0	2916517.0	2913880.0	2907874.0	2902685.0	2902685.0	2902685.0	886065.0	2916517.0	37.86	583525.0	496821.0	438929.0	438929.0	2.0	3.0	4.0	4.0	0.0	0.0	0.0	3.0	0.0	1.0	0.0	0.0	0.0	0.0	99.023	1.0	10.29	1.51	0.38	886065.0
83	DS10801334-DT201009_2020.TE.156004.1.2_Dr30	ATCCBAA679	fifth_culture	extraction_B	NextSeq_A	Dr30-Dk23	30.4197	99.2985	29.42	BIGSdb	14.0	9.0	8.0	8.0	8.0	8.0	2916554.0	2914273.0	2909362.0	2909362.0	2909362.0	2909362.0	887475.0	2916554.0	37.87	584086.0	496821.0	438544.0	438544.0	2.0	3.0	4.0	4.0	0.0	0.0	0.0	3.0	0.0	0.0	0.0	0.0	0.0	0.0	99.038	1.0	6.86	1.2	0.27	887475.0
84	DS10801334-DT201009_2020.TE.156004.1.2_Dr40	ATCCBAA679	fifth_culture	extraction_B	NextSeq_A	Dr40-Dk31	40.9981	99.3582	41.53	BIGSdb	12.0	9.0	8.0	8.0	8.0	8.0	2916634.0	2915408.0	2910497.0	2910497.0	2910497.0	2910497.0	887469.0	2916634.0	37.87	584236.0	497678.0	438544.0	438544.0	2.0	3.0	4.0	4.0	0.0	0.0	0.0	0.0	0.0	1.0	0.0	0.0	0.0	0.0	99.043	1.0	10.29	0.55	0.41	887469.0
85	DS10801334-DT201009_2020.TE.156004.1.2_Dr50	ATCCBAA679	fifth_culture	extraction_B	NextSeq_A	Dr50-Dk38	50.2571	99.3449	48.53	BIGSdb	13.0	9.0	8.0	8.0	8.0	8.0	2916262.0	2914733.0	2909822.0	2909822.0	2909822.0	2909822.0	887469.0	2916262.0	37.86	583810.0	497579.0	438644.0	438644.0	2.0	3.0	4.0	4.0	0.0	0.0	0.0	2.0	0.0	2.0	0.0	0.0	1.0	1691.0	98.972	1.0	10.29	1.75	0.51	887469.0
86	DS10801334-DT201009_2020.TE.156004.1.2_Dr60	ATCCBAA679	fifth_culture	extraction_B	NextSeq_A	Dr60-Dk45	59.6468	99.3533	57.0	BIGSdb	12.0	9.0	8.0	8.0	8.0	8.0	2915883.0	2914154.0	2909368.0	2909368.0	2909368.0	2909368.0	887475.0	2915883.0	37.86	583971.0	496810.0	438544.0	438544.0	2.0	3.0	4.0	4.0	0.0	0.0	0.0	0.0	0.0	1.0	0.0	0.0	0.0	0.0	99.036	1.0	10.29	1.2	0.34	887475.0
87	DS10801334-DT201009_2020.TE.156004.1.2_Dr70	ATCCBAA679	fifth_culture	extraction_B	NextSeq_A	Dr70-Dk53	70.3456	99.3461	69.88	BIGSdb	11.0	9.0	8.0	8.0	8.0	8.0	2915899.0	2915038.0	2910252.0	2910252.0	2910252.0	2910252.0	887406.0	2915899.0	37.86	583935.0	497579.0	438644.0	438644.0	2.0	3.0	4.0	4.0	0.0	0.0	0.0	2.0	0.0	1.0	0.0	0.0	0.0	0.0	99.026	1.0	6.86	1.68	0.55	887406.0
88	DS10801334-DT201009_2020.TE.156004.1.2_Dr80	ATCCBAA679	fifth_culture	extraction_B	NextSeq_A	Dr80-Dk60	79.8854	99.3832	78.35	BIGSdb	11.0	9.0	8.0	8.0	8.0	8.0	2915607.0	2914824.0	2910038.0	2910038.0	2910038.0	2910038.0	887468.0	2915607.0	37.86	583935.0	497065.0	439102.0	439102.0	2.0	3.0	4.0	4.0	0.0	0.0	0.0	1.0	0.0	1.0	0.0	0.0	0.0	0.0	99.014	1.0	6.86	1.2	0.58	887468.0
89	DS10801334-DT201009_2020.TE.156004.1.2_Dr90	ATCCBAA679	fifth_culture	extraction_B	NextSeq_A	Dr90-Dk68	90.7178	99.3578	93.5	BIGSdb	11.0	9.0	8.0	8.0	8.0	8.0	2915741.0	2914880.0	2910094.0	2910094.0	2910094.0	2910094.0	887594.0	2915741.0	37.86	583810.0	497678.0	438544.0	438544.0	2.0	3.0	4.0	4.0	0.0	0.0	0.0	1.0	0.0	1.0	0.0	0.0	0.0	0.0	99.015	1.0	6.86	1.06	0.51	887594.0
90	DS10801334-DT201009_2020.TE.156004.1.2_Dr100	ATCCBAA679	fifth_culture	extraction_B	NextSeq_A	Dr100-Dk75	100.1486	99.3964	96.96	BIGSdb	11.0	9.0	8.0	8.0	8.0	8.0	2915888.0	2915027.0	2910241.0	2910241.0	2910241.0	2910241.0	887469.0	2915888.0	37.86	583935.0	497678.0	438544.0	438544.0	2.0	3.0	4.0	4.0	0.0	0.0	0.0	1.0	0.0	1.0	0.0	0.0	0.0	0.0	99.023	1.0	6.86	1.2	0.51	887469.0
91	DS10801324-DT201009_2020.TE.155996.1.5_Dr10	ATCC19114	tenth_culture	extraction_B	NextSeq_A	Dr10-Dk8	10.7782	99.1698	11.2	BIGSdb	13.0	13.0	12.0	11.0	10.0	9.0	2947186.0	2947186.0	2944385.0	2939331.0	2921434.0	2886670.0	848163.0	2947186.0	38.07	343593.0	343593.0	268221.0	268221.0	3.0	3.0	5.0	5.0	0.0	0.0	0.0	4.0	0.0	0.0	0.0	0.0	0.0	0.0	98.895	1.0	0.68	2.0	0.34	848163.0
92	DS10801324-DT201009_2020.TE.155996.1.5_Dr20	ATCC19114	tenth_culture	extraction_B	NextSeq_A	Dr20-Dk16	21.2631	99.2220	22.87	BIGSdb	12.0	11.0	11.0	9.0	8.0	7.0	2949451.0	2949076.0	2949076.0	2938749.0	2920411.0	2889958.0	885516.0	2949451.0	38.08	530597.0	530597.0	522512.0	522512.0	3.0	3.0	4.0	4.0	1.0	1.0	885516.0	1.0	0.0	1.0	0.0	0.0	0.0	0.0	98.96	1.0	3.39	2.51	0.2	851325.0
93	DS10801324-DT201009_2020.TE.155996.1.5_Dr30	ATCC19114	tenth_culture	extraction_B	NextSeq_A	Dr30-Dk23	30.3962	99.2548	32.31	BIGSdb	13.0	12.0	10.0	9.0	8.0	7.0	2949787.0	2949322.0	2945417.0	2940279.0	2922172.0	2887572.0	961126.0	2949787.0	38.08	535823.0	535823.0	269032.0	269032.0	2.0	2.0	4.0	4.0	0.0	0.0	0.0	2.0	1.0	0.0	0.0	0.0	0.0	0.0	98.977	1.0	6.78	0.54	0.14	960636.0
94	DS10801324-DT201009_2020.TE.155996.1.5_Dr40	ATCC19114	tenth_culture	extraction_B	NextSeq_A	Dr40-Dk31	40.8714	99.2811	38.63	BIGSdb	13.0	10.0	9.0	8.0	7.0	6.0	2950067.0	2948983.0	2946182.0	2941068.0	2922962.0	2888340.0	961392.0	2950067.0	38.08	537957.0	537957.0	522053.0	522053.0	2.0	2.0	4.0	4.0	0.0	0.0	0.0	1.0	1.0	0.0	0.0	0.0	0.0	0.0	98.99	1.0	10.17	0.31	0.17	961292.0
95	DS10801324-DT201009_2020.TE.155996.1.5_Dr50	ATCC19114	tenth_culture	extraction_B	NextSeq_A	Dr50-Dk38	50.2209	99.2866	49.12	BIGSdb	13.0	10.0	9.0	8.0	7.0	6.0	2950041.0	2948367.0	2946373.0	2941259.0	2922966.0	2888344.0	961366.0	2950041.0	38.08	537963.0	537963.0	522053.0	522053.0	2.0	2.0	4.0	4.0	0.0	0.0	0.0	1.0	1.0	0.0	0.0	0.0	0.0	0.0	98.986	1.0	6.78	0.51	0.14	961266.0
96	DS10801324-DT201009_2020.TE.155996.1.5_Dr60	ATCC19114	tenth_culture	extraction_B	NextSeq_A	Dr60-Dk45	59.7351	99.3258	59.49	BIGSdb	12.0	10.0	9.0	8.0	7.0	6.0	2949744.0	2948473.0	2946479.0	2941341.0	2923318.0	2888696.0	961366.0	2949744.0	38.08	537963.0	537963.0	522429.0	522429.0	2.0	2.0	4.0	4.0	0.0	0.0	0.0	1.0	1.0	0.0	0.0	0.0	0.0	0.0	98.978	1.0	6.78	0.34	0.17	961266.0
97	DS10801324-DT201009_2020.TE.155996.1.5_Dr70	ATCC19114	tenth_culture	extraction_B	NextSeq_A	Dr70-Dk53	70.4820	99.2991	71.84	BIGSdb	11.0	10.0	9.0	8.0	7.0	6.0	2948896.0	2948090.0	2946096.0	2940982.0	2922677.0	2888055.0	961126.0	2948896.0	38.08	537970.0	537970.0	522429.0	522429.0	2.0	2.0	4.0	4.0	0.0	0.0	0.0	3.0	1.0	0.0	0.0	0.0	0.0	0.0	98.955	1.0	6.78	1.59	0.2	960636.0
98	DS10801324-DT201009_2020.TE.155996.1.5_Dr80	ATCC19114	tenth_culture	extraction_B	NextSeq_A	Dr80-Dk60	79.8384	99.3244	76.17	BIGSdb	12.0	10.0	9.0	8.0	7.0	6.0	2949434.0	2948138.0	2946144.0	2941030.0	2922881.0	2888259.0	961126.0	2949434.0	38.08	537970.0	537970.0	522429.0	522429.0	2.0	2.0	4.0	4.0	0.0	0.0	0.0	2.0	1.0	0.0	0.0	0.0	0.0	0.0	98.969	1.0	6.78	0.44	0.14	960636.0
99	DS10801324-DT201009_2020.TE.155996.1.5_Dr90	ATCC19114	tenth_culture	extraction_B	NextSeq_A	Dr90-Dk68	90.6502	99.3164	89.14	BIGSdb	12.0	10.0	9.0	8.0	7.0	6.0	2949440.0	2948144.0	2946150.0	2941036.0	2922887.0	2888265.0	961126.0	2949440.0	38.08	537976.0	537976.0	522429.0	522429.0	2.0	2.0	4.0	4.0	0.0	0.0	0.0	2.0	1.0	0.0	0.0	0.0	0.0	0.0	98.969	1.0	6.78	0.51	0.14	960636.0
100	DS10801324-DT201009_2020.TE.155996.1.5_Dr100	ATCC19114	tenth_culture	extraction_B	NextSeq_A	Dr100-Dk75	100.2108	99.3260	98.55	BIGSdb	13.0	10.0	9.0	8.0	7.0	6.0	2949682.0	2948008.0	2946014.0	2940900.0	2922751.0	2888129.0	961366.0	2949682.0	38.08	537976.0	537976.0	522053.0	522053.0	2.0	2.0	4.0	4.0	0.0	0.0	0.0	1.0	1.0	0.0	0.0	0.0	0.0	0.0	98.975	1.0	6.78	0.51	0.14	961266.0
101	DS10801265-DT201009_2020.TE.155983.1.5_Dr10	ATCC19115	tenth_culture	extraction_B	NextSeq_A	Dr10-Dk8	10.8065	99.2212	11.1	BIGSdb	19.0	17.0	15.0	13.0	13.0	11.0	2916984.0	2915880.0	2906563.0	2896106.0	2896106.0	2825003.0	476892.0	2916984.0	37.87	331632.0	331632.0	218891.0	218891.0	4.0	4.0	7.0	7.0	1.0	1.0	433010.0	5.0	0.0	0.0	0.0	0.0	0.0	0.0	98.832	1.0	1.37	2.09	0.38	476892.0
102	DS10801265-DT201009_2020.TE.155983.1.5_Dr20	ATCC19115	tenth_culture	extraction_B	NextSeq_A	Dr20-Dk16	21.3078	99.2707	20.37	BIGSdb	11.0	10.0	10.0	8.0	7.0	7.0	2921985.0	2921218.0	2921218.0	2910739.0	2894173.0	2894173.0	616425.0	2921985.0	37.88	573193.0	573193.0	500291.0	500291.0	3.0	3.0	4.0	4.0	1.0	1.0	616425.0	3.0	0.0	0.0	0.0	0.0	0.0	0.0	99.01	1.0	0.0	1.23	0.07	587498.0
103	DS10801265-DT201009_2020.TE.155983.1.5_Dr30	ATCC19115	tenth_culture	extraction_B	NextSeq_A	Dr30-Dk23	30.4931	99.3111	29.87	BIGSdb	11.0	10.0	10.0	9.0	8.0	7.0	2921233.0	2920768.0	2920768.0	2915472.0	2898909.0	2869980.0	933231.0	2921233.0	37.88	576449.0	576449.0	322688.0	322688.0	2.0	2.0	4.0	4.0	0.0	0.0	0.0	1.0	0.0	3.0	0.0	0.0	0.0	0.0	98.977	1.0	17.12	0.14	0.21	933131.0
104	DS10801265-DT201009_2020.TE.155983.1.5_Dr40	ATCC19115	tenth_culture	extraction_B	NextSeq_A	Dr40-Dk31	40.9214	99.3337	40.06	BIGSdb	13.0	12.0	11.0	10.0	9.0	8.0	2921757.0	2921292.0	2919768.0	2914624.0	2897947.0	2869018.0	933142.0	2921757.0	37.88	576384.0	576384.0	321584.0	321584.0	2.0	2.0	4.0	4.0	0.0	0.0	0.0	0.0	1.0	3.0	0.0	0.0	0.0	0.0	98.979	1.0	20.54	0.14	0.14	933042.0
105	DS10801265-DT201009_2020.TE.155983.1.5_Dr50	ATCC19115	tenth_culture	extraction_B	NextSeq_A	Dr50-Dk38	50.2914	99.3248	47.7	BIGSdb	12.0	11.0	10.0	9.0	8.0	7.0	2921723.0	2921258.0	2919734.0	2914563.0	2897754.0	2868825.0	933375.0	2921723.0	37.88	576248.0	576248.0	321507.0	321507.0	2.0	2.0	4.0	4.0	0.0	0.0	0.0	2.0	0.0	1.0	0.0	0.0	0.0	0.0	98.991	1.0	10.27	0.38	0.14	933375.0
106	DS10801265-DT201009_2020.TE.155983.1.5_Dr60	ATCC19115	tenth_culture	extraction_B	NextSeq_A	Dr60-Dk45	59.8077	99.3541	56.9	BIGSdb	11.0	10.0	9.0	8.0	8.0	7.0	2921506.0	2921041.0	2919633.0	2914364.0	2914364.0	2885435.0	933491.0	2921506.0	37.87	592774.0	592774.0	321456.0	321456.0	2.0	2.0	4.0	4.0	0.0	0.0	0.0	3.0	0.0	2.0	0.0	0.0	0.0	0.0	98.986	1.0	13.69	0.31	0.14	933491.0
107	DS10801265-DT201009_2020.TE.155983.1.5_Dr70	ATCC19115	tenth_culture	extraction_B	NextSeq_A	Dr70-Dk53	70.5565	99.3402	69.11	BIGSdb	11.0	10.0	9.0	8.0	8.0	7.0	2921329.0	2920864.0	2919456.0	2914411.0	2914411.0	2885480.0	933491.0	2921329.0	37.87	592770.0	592770.0	321507.0	321507.0	2.0	2.0	4.0	4.0	0.0	0.0	0.0	3.0	0.0	1.0	0.0	0.0	0.0	0.0	98.987	1.0	6.85	0.31	0.1	933491.0
108	DS10801265-DT201009_2020.TE.155983.1.5_Dr80	ATCC19115	tenth_culture	extraction_B	NextSeq_A	Dr80-Dk60	80.0445	99.3754	79.3	BIGSdb	11.0	10.0	9.0	8.0	8.0	7.0	2921160.0	2920695.0	2919287.0	2914018.0	2914018.0	2885089.0	933222.0	2921160.0	37.87	592874.0	592874.0	321379.0	321379.0	2.0	2.0	4.0	4.0	0.0	0.0	0.0	2.0	0.0	3.0	0.0	0.0	0.0	0.0	98.967	1.0	13.69	0.14	0.1	933122.0
109	DS10801265-DT201009_2020.TE.155983.1.5_Dr90	ATCC19115	tenth_culture	extraction_B	NextSeq_A	Dr90-Dk68	90.8659	99.3867	88.28	BIGSdb	12.0	11.0	10.0	9.0	9.0	8.0	2921427.0	2920963.0	2919555.0	2914482.0	2914482.0	2885551.0	592785.0	2921427.0	37.87	505578.0	505578.0	321507.0	321507.0	3.0	3.0	5.0	5.0	0.0	0.0	0.0	3.0	0.0	1.0	0.0	0.0	0.0	0.0	98.985	1.0	6.85	0.31	0.07	592685.0
110	DS10801265-DT201009_2020.TE.155983.1.5_Dr100	ATCC19115	tenth_culture	extraction_B	NextSeq_A	Dr100-Dk75	100.4106	99.4008	93.64	BIGSdb	12.0	11.0	10.0	9.0	8.0	7.0	2921445.0	2920980.0	2919572.0	2914428.0	2897793.0	2868862.0	933491.0	2921445.0	37.87	576206.0	576206.0	321267.0	321267.0	2.0	2.0	4.0	4.0	0.0	0.0	0.0	3.0	0.0	2.0	0.0	0.0	0.0	0.0	98.986	1.0	10.27	0.41	0.17	933491.0
111	DS10801337-DT201009_2020.TE.156004.1.5_Dr10	ATCCBAA679	tenth_culture	extraction_B	NextSeq_A	Dr10-Dk8	10.9045	99.2412	11.2	BIGSdb	15.0	15.0	13.0	11.0	11.0	11.0	2914040.0	2914040.0	2911391.0	2900970.0	2900970.0	2900970.0	886452.0	2914040.0	37.86	361294.0	361294.0	225555.0	221569.0	3.0	3.0	5.0	6.0	0.0	0.0	0.0	4.0	0.0	0.0	0.0	0.0	0.0	0.0	98.942	1.0	4.46	2.03	0.58	886032.0
112	DS10801337-DT201009_2020.TE.156004.1.5_Dr20	ATCCBAA679	tenth_culture	extraction_B	NextSeq_A	Dr20-Dk16	21.5110	99.3103	21.03	BIGSdb	11.0	10.0	8.0	8.0	8.0	8.0	2915648.0	2915183.0	2909254.0	2909254.0	2909254.0	2909254.0	887469.0	2915648.0	37.86	583818.0	496810.0	438642.0	438642.0	2.0	3.0	4.0	4.0	0.0	0.0	0.0	2.0	0.0	2.0	0.0	0.0	1.0	1691.0	98.948	1.0	10.29	1.54	0.62	887469.0
113	DS10801337-DT201009_2020.TE.156004.1.5_Dr30	ATCCBAA679	tenth_culture	extraction_B	NextSeq_A	Dr30-Dk23	30.7948	99.3235	30.38	BIGSdb	15.0	9.0	8.0	8.0	8.0	8.0	2916491.0	2913539.0	2908737.0	2908737.0	2908737.0	2908737.0	887415.0	2916491.0	37.87	583830.0	496821.0	438262.0	438262.0	2.0	3.0	4.0	4.0	0.0	0.0	0.0	2.0	0.0	1.0	0.0	0.0	1.0	1691.0	98.975	1.0	6.86	1.99	0.45	887415.0
114	DS10801337-DT201009_2020.TE.156004.1.5_Dr40	ATCCBAA679	tenth_culture	extraction_B	NextSeq_A	Dr40-Dk31	41.5106	99.3476	41.08	BIGSdb	14.0	9.0	8.0	8.0	8.0	8.0	2916933.0	2915008.0	2910206.0	2910206.0	2910206.0	2910206.0	887469.0	2916933.0	37.87	584195.0	497678.0	438544.0	438544.0	2.0	3.0	4.0	4.0	0.0	0.0	0.0	2.0	0.0	1.0	0.0	0.0	1.0	1691.0	98.996	1.0	6.86	1.68	0.48	887469.0
115	DS10801337-DT201009_2020.TE.156004.1.5_Dr50	ATCCBAA679	tenth_culture	extraction_B	NextSeq_A	Dr50-Dk38	50.9052	99.3552	48.39	BIGSdb	11.0	9.0	8.0	8.0	8.0	8.0	2915714.0	2914853.0	2910051.0	2910051.0	2910051.0	2910051.0	887469.0	2915714.0	37.86	583919.0	497678.0	438544.0	438544.0	2.0	3.0	4.0	4.0	0.0	0.0	0.0	2.0	0.0	1.0	0.0	0.0	0.0	0.0	99.014	1.0	6.86	1.51	0.62	887469.0
116	DS10801337-DT201009_2020.TE.156004.1.5_Dr60	ATCCBAA679	tenth_culture	extraction_B	NextSeq_A	Dr60-Dk45	60.4374	99.5324	58.13	BIGSdb	12.0	9.0	8.0	8.0	8.0	8.0	2916158.0	2914956.0	2910279.0	2910279.0	2910279.0	2910279.0	887475.0	2916158.0	37.86	584044.0	497678.0	438644.0	438644.0	2.0	3.0	4.0	4.0	0.0	0.0	0.0	1.0	0.0	2.0	0.0	0.0	0.0	0.0	99.026	1.0	10.29	0.99	0.27	887475.0
117	DS10801337-DT201009_2020.TE.156004.1.5_Dr70	ATCCBAA679	tenth_culture	extraction_B	NextSeq_A	Dr70-Dk53	71.4186	99.5324	71.22	BIGSdb	9.0	8.0	7.0	7.0	7.0	7.0	2916051.0	2915586.0	2910784.0	2910784.0	2910784.0	2910784.0	887469.0	2916051.0	37.86	606159.0	606159.0	439042.0	439042.0	2.0	2.0	4.0	4.0	0.0	0.0	0.0	3.0	0.0	3.0	0.0	0.0	1.0	1691.0	98.955	1.0	17.15	1.54	0.55	887469.0
118	DS10801337-DT201009_2020.TE.156004.1.5_Dr80	ATCCBAA679	tenth_culture	extraction_B	NextSeq_A	Dr80-Dk60	80.9132	99.3927	78.86	BIGSdb	12.0	9.0	8.0	8.0	8.0	8.0	2915987.0	2914159.0	2909482.0	2909482.0	2909482.0	2909482.0	887469.0	2915987.0	37.86	584044.0	496810.0	438544.0	438544.0	2.0	3.0	4.0	4.0	0.0	0.0	0.0	1.0	0.0	1.0	0.0	0.0	0.0	0.0	99.02	1.0	6.86	1.2	0.51	887469.0
119	DS10801337-DT201009_2020.TE.156004.1.5_Dr90	ATCCBAA679	tenth_culture	extraction_B	NextSeq_A	Dr90-Dk68	91.9346	99.3787	89.74	BIGSdb	9.0	8.0	7.0	7.0	7.0	7.0	2915835.0	2915370.0	2910568.0	2910568.0	2910568.0	2910568.0	1385345.0	2915835.0	37.86	583518.0	583518.0	438938.0	438938.0	2.0	2.0	3.0	3.0	0.0	0.0	0.0	1.0	0.0	1.0	0.0	0.0	0.0	0.0	99.025	1.0	10.29	1.54	0.58	1385345.0
120	DS10801337-DT201009_2020.TE.156004.1.5_Dr100	ATCCBAA679	tenth_culture	extraction_B	NextSeq_A	Dr100-Dk75	101.5105	99.5470	95.91	BIGSdb	9.0	8.0	7.0	7.0	7.0	7.0	2915512.0	2915047.0	2910370.0	2910370.0	2910370.0	2910370.0	1385345.0	2915512.0	37.86	583915.0	583915.0	438544.0	438544.0	2.0	2.0	3.0	3.0	0.0	0.0	0.0	1.0	0.0	1.0	0.0	0.0	0.0	0.0	99.011	1.0	6.86	1.06	0.51	1385345.0
121	DS10801322-DT201009_2020.TE.155996.1.3_Dr10	ATCC19114	fifth_culture	extraction_C	NextSeq_A	Dr10-Dk8	10.8024	99.2019	11.2	BIGSdb	14.0	14.0	13.0	12.0	11.0	9.0	2946051.0	2946051.0	2943874.0	2938829.0	2921127.0	2856486.0	894825.0	2946051.0	38.07	455425.0	455425.0	269005.0	269005.0	3.0	3.0	5.0	5.0	1.0	1.0	455425.0	2.0	0.0	0.0	0.0	0.0	0.0	0.0	98.721	1.002	5.77	5.47	0.37	894825.0
122	DS10801322-DT201009_2020.TE.155996.1.3_Dr20	ATCC19114	fifth_culture	extraction_C	NextSeq_A	Dr20-Dk16	21.3153	99.2410	20.52	BIGSdb	14.0	10.0	9.0	8.0	7.0	6.0	2949293.0	2946936.0	2944942.0	2939637.0	2921297.0	2886675.0	961139.0	2949293.0	38.08	538032.0	538032.0	521018.0	521018.0	2.0	2.0	4.0	4.0	1.0	1.0	961139.0	3.0	0.0	0.0	0.0	0.0	0.0	0.0	98.94	1.0	0.0	1.9	0.14	848115.0
123	DS10801322-DT201009_2020.TE.155996.1.3_Dr30	ATCC19114	fifth_culture	extraction_C	NextSeq_A	Dr30-Dk23	30.4779	99.2344	30.56	BIGSdb	14.0	10.0	9.0	8.0	7.0	6.0	2950461.0	2948670.0	2945869.0	2940753.0	2922356.0	2887734.0	961126.0	2950461.0	38.08	537965.0	537965.0	521707.0	521707.0	2.0	2.0	4.0	4.0	0.0	0.0	0.0	2.0	1.0	0.0	0.0	0.0	0.0	0.0	98.998	1.0	6.78	0.47	0.1	961026.0
124	DS10801322-DT201009_2020.TE.155996.1.3_Dr40	ATCC19114	fifth_culture	extraction_C	NextSeq_A	Dr40-Dk31	40.8819	99.2754	40.04	BIGSdb	12.0	9.0	8.0	7.0	7.0	6.0	2949882.0	2948076.0	2946082.0	2940968.0	2940968.0	2906346.0	961126.0	2949882.0	38.08	555920.0	555920.0	522428.0	522428.0	2.0	2.0	4.0	4.0	0.0	0.0	0.0	3.0	1.0	0.0	0.0	0.0	0.0	0.0	98.978	1.0	10.17	0.31	0.17	960636.0
125	DS10801322-DT201009_2020.TE.155996.1.3_Dr50	ATCC19114	fifth_culture	extraction_C	NextSeq_A	Dr50-Dk38	50.2447	99.3041	48.97	BIGSdb	11.0	10.0	9.0	8.0	7.0	6.0	2949892.0	2949086.0	2947092.0	2941976.0	2923317.0	2888695.0	961366.0	2949892.0	38.08	537965.0	537965.0	522428.0	522428.0	2.0	2.0	4.0	4.0	0.0	0.0	0.0	1.0	1.0	0.0	0.0	0.0	0.0	0.0	98.985	1.0	6.78	0.31	0.1	961266.0
126	DS10801322-DT201009_2020.TE.155996.1.3_Dr60	ATCC19114	fifth_culture	extraction_C	NextSeq_A	Dr60-Dk45	59.7640	99.3077	57.35	BIGSdb	12.0	10.0	9.0	8.0	7.0	6.0	2949851.0	2948666.0	2946672.0	2941556.0	2923047.0	2888425.0	961366.0	2949851.0	38.08	537970.0	537970.0	522053.0	522053.0	2.0	2.0	4.0	4.0	0.0	0.0	0.0	1.0	1.0	0.0	0.0	0.0	0.0	0.0	98.98	1.0	10.17	0.31	0.14	961266.0
127	DS10801322-DT201009_2020.TE.155996.1.3_Dr70	ATCC19114	fifth_culture	extraction_C	NextSeq_A	Dr70-Dk53	70.6095	99.2940	69.48	BIGSdb	12.0	10.0	9.0	8.0	7.0	6.0	2950122.0	2948851.0	2946857.0	2941719.0	2923144.0	2888380.0	961366.0	2950122.0	38.08	537970.0	537970.0	522428.0	522428.0	2.0	2.0	4.0	4.0	0.0	0.0	0.0	1.0	1.0	0.0	0.0	0.0	0.0	0.0	98.99	1.0	6.78	0.31	0.17	961266.0
128	DS10801322-DT201009_2020.TE.155996.1.3_Dr80	ATCC19114	fifth_culture	extraction_C	NextSeq_A	Dr80-Dk60	80.0136	99.3619	78.04	BIGSdb	10.0	9.0	8.0	7.0	7.0	6.0	2949465.0	2948659.0	2946665.0	2941551.0	2941551.0	2906929.0	961126.0	2949465.0	38.08	556588.0	556588.0	522428.0	522428.0	2.0	2.0	4.0	4.0	0.0	0.0	0.0	3.0	1.0	0.0	0.0	0.0	0.0	0.0	98.966	1.0	10.17	0.44	0.17	961026.0
129	DS10801322-DT201009_2020.TE.155996.1.3_Dr90	ATCC19114	fifth_culture	extraction_C	NextSeq_A	Dr90-Dk68	90.8719	99.3234	87.41	BIGSdb	11.0	10.0	9.0	8.0	7.0	6.0	2949478.0	2948672.0	2946678.0	2941562.0	2923317.0	2888695.0	961366.0	2949478.0	38.08	537965.0	537965.0	522428.0	522428.0	2.0	2.0	4.0	4.0	0.0	0.0	0.0	1.0	1.0	0.0	0.0	0.0	0.0	0.0	98.968	1.0	6.78	0.41	0.1	961266.0
130	DS10801322-DT201009_2020.TE.155996.1.3_Dr100	ATCC19114	fifth_culture	extraction_C	NextSeq_A	Dr100-Dk75	100.3775	99.3379	98.01	BIGSdb	12.0	10.0	9.0	8.0	7.0	6.0	2949482.0	2948297.0	2946303.0	2941189.0	2922944.0	2888322.0	961366.0	2949482.0	38.08	537965.0	537965.0	522053.0	522053.0	2.0	2.0	4.0	4.0	0.0	0.0	0.0	1.0	1.0	0.0	0.0	0.0	0.0	0.0	98.971	1.0	6.78	0.37	0.1	961266.0
131	DS10801263-DT201009_2020.TE.155983.1.3_Dr10	ATCC19115	fifth_culture	extraction_C	NextSeq_A	Dr10-Dk8	10.7800	99.2225	11.1	BIGSdb	19.0	18.0	18.0	14.0	14.0	10.0	2916995.0	2916551.0	2916551.0	2892469.0	2892469.0	2734354.0	663101.0	2916995.0	37.88	256437.0	256437.0	176376.0	176376.0	4.0	4.0	7.0	7.0	0.0	0.0	0.0	4.0	0.0	0.0	0.0	0.0	0.0	0.0	98.83	1.0	4.11	3.74	0.41	663101.0
132	DS10801263-DT201009_2020.TE.155983.1.3_Dr20	ATCC19115	fifth_culture	extraction_C	NextSeq_A	Dr20-Dk16	21.2606	99.2684	21.41	BIGSdb	15.0	13.0	12.0	11.0	10.0	8.0	2920315.0	2919241.0	2917717.0	2912254.0	2895661.0	2818821.0	933484.0	2920315.0	37.87	331049.0	331049.0	244652.0	244652.0	3.0	3.0	5.0	5.0	0.0	0.0	0.0	3.0	0.0	1.0	0.0	0.0	0.0	0.0	98.947	1.0	6.85	0.68	0.14	933484.0
133	DS10801263-DT201009_2020.TE.155983.1.3_Dr30	ATCC19115	fifth_culture	extraction_C	NextSeq_A	Dr30-Dk23	30.3693	99.2805	29.86	BIGSdb	17.0	12.0	11.0	10.0	9.0	7.0	2922059.0	2919977.0	2918453.0	2913184.0	2896639.0	2819799.0	933375.0	2922059.0	37.88	576391.0	576391.0	272523.0	272523.0	2.0	2.0	4.0	4.0	0.0	0.0	0.0	2.0	0.0	1.0	0.0	0.0	0.0	0.0	99.001	1.0	10.27	0.41	0.1	933375.0
134	DS10801263-DT201009_2020.TE.155983.1.3_Dr40	ATCC19115	fifth_culture	extraction_C	NextSeq_A	Dr40-Dk31	40.9291	99.3067	36.39	BIGSdb	13.0	11.0	10.0	9.0	8.0	7.0	2921750.0	2920889.0	2919481.0	2914212.0	2897619.0	2868688.0	933221.0	2921750.0	37.88	576391.0	576391.0	321456.0	321456.0	2.0	2.0	4.0	4.0	0.0	0.0	0.0	1.0	0.0	2.0	0.0	0.0	0.0	0.0	98.994	1.0	17.11	0.14	0.21	933121.0
135	DS10801263-DT201009_2020.TE.155983.1.3_Dr50	ATCC19115	fifth_culture	extraction_C	NextSeq_A	Dr50-Dk38	50.2855	99.3315	49.3	BIGSdb	14.0	12.0	11.0	10.0	9.0	8.0	2921750.0	2920889.0	2919481.0	2914337.0	2897744.0	2868815.0	576616.0	2921750.0	37.88	505578.0	505578.0	321379.0	321379.0	3.0	3.0	5.0	5.0	0.0	0.0	0.0	1.0	0.0	3.0	0.0	0.0	0.0	0.0	98.991	1.0	13.69	0.14	0.07	576516.0
136	DS10801263-DT201009_2020.TE.155983.1.3_Dr60	ATCC19115	fifth_culture	extraction_C	NextSeq_A	Dr60-Dk45	59.7575	99.3435	57.55	BIGSdb	13.0	12.0	11.0	10.0	9.0	8.0	2921808.0	2921343.0	2919935.0	2914666.0	2898073.0	2869144.0	933490.0	2921808.0	37.87	336120.0	336120.0	240303.0	240303.0	3.0	3.0	5.0	5.0	0.0	0.0	0.0	3.0	0.0	7.0	0.0	0.0	0.0	0.0	98.968	1.0	27.38	0.51	0.14	933490.0
137	DS10801263-DT201009_2020.TE.155983.1.3_Dr70	ATCC19115	fifth_culture	extraction_C	NextSeq_A	Dr70-Dk53	70.5737	99.3565	65.96	BIGSdb	15.0	12.0	9.0	9.0	8.0	7.0	2920898.0	2918737.0	2914082.0	2914082.0	2897537.0	2868608.0	933221.0	2920898.0	37.87	576498.0	576498.0	321379.0	321379.0	2.0	2.0	4.0	4.0	0.0	0.0	0.0	1.0	0.0	1.0	0.0	0.0	0.0	0.0	98.977	1.0	3.42	0.14	0.07	933121.0
138	DS10801263-DT201009_2020.TE.155983.1.3_Dr80	ATCC19115	fifth_culture	extraction_C	NextSeq_A	Dr80-Dk60	79.9871	99.3733	77.74	BIGSdb	12.0	11.0	10.0	9.0	9.0	8.0	2921405.0	2920940.0	2919416.0	2914147.0	2914147.0	2885218.0	592774.0	2921405.0	37.87	505678.0	505678.0	321379.0	321379.0	3.0	3.0	5.0	5.0	0.0	0.0	0.0	3.0	0.0	2.0	0.0	0.0	0.0	0.0	98.979	1.0	10.27	0.31	0.03	592774.0
139	DS10801263-DT201009_2020.TE.155983.1.3_Dr90	ATCC19115	fifth_culture	extraction_C	NextSeq_A	Dr90-Dk68	90.8282	99.3716	87.1	BIGSdb	13.0	12.0	11.0	10.0	9.0	8.0	2921665.0	2921200.0	2919676.0	2914407.0	2897862.0	2868933.0	576373.0	2921665.0	37.88	505678.0	505678.0	321379.0	321379.0	3.0	3.0	5.0	5.0	0.0	0.0	0.0	2.0	0.0	2.0	0.0	0.0	0.0	0.0	98.984	1.0	10.27	0.31	0.07	576373.0
140	DS10801263-DT201009_2020.TE.155983.1.3_Dr100	ATCC19115	fifth_culture	extraction_C	NextSeq_A	Dr100-Dk75	100.2828	99.3972	93.48	BIGSdb	12.0	11.0	10.0	9.0	8.0	7.0	2921275.0	2920810.0	2919286.0	2914241.0	2897696.0	2868767.0	933381.0	2921275.0	37.87	576369.0	576369.0	321507.0	321507.0	2.0	2.0	4.0	4.0	0.0	0.0	0.0	2.0	0.0	0.0	0.0	0.0	0.0	0.0	98.985	1.0	6.85	0.31	0.1	933381.0
141	DS10801335-DT201009_2020.TE.156004.1.3_Dr10	ATCCBAA679	fifth_culture	extraction_C	NextSeq_A	Dr10-Dk8	10.9095	99.2282	11.1	BIGSdb	17.0	17.0	17.0	17.0	13.0	12.0	2913280.0	2913280.0	2913280.0	2913280.0	2846677.0	2821330.0	577025.0	2913280.0	37.86	425167.0	425167.0	179928.0	179928.0	3.0	3.0	6.0	6.0	0.0	0.0	0.0	2.0	0.0	0.0	0.0	0.0	0.0	0.0	98.922	1.0	1.72	1.79	0.48	577025.0
142	DS10801335-DT201009_2020.TE.156004.1.3_Dr20	ATCCBAA679	fifth_culture	extraction_C	NextSeq_A	Dr20-Dk16	21.4919	99.2891	20.66	BIGSdb	13.0	9.0	8.0	8.0	8.0	8.0	2915698.0	2913835.0	2908866.0	2908866.0	2908866.0	2908866.0	887412.0	2915698.0	37.87	583915.0	496821.0	438262.0	438262.0	2.0	3.0	4.0	4.0	0.0	0.0	0.0	3.0	0.0	0.0	0.0	0.0	0.0	0.0	99.022	1.0	0.0	2.26	0.38	887412.0
143	DS10801335-DT201009_2020.TE.156004.1.3_Dr30	ATCCBAA679	fifth_culture	extraction_C	NextSeq_A	Dr30-Dk23	30.7420	99.3170	30.46	BIGSdb	16.0	9.0	8.0	8.0	8.0	8.0	2916891.0	2913778.0	2909537.0	2909537.0	2909537.0	2909537.0	887475.0	2916891.0	37.86	583488.0	496821.0	439038.0	439038.0	2.0	3.0	4.0	4.0	0.0	0.0	0.0	1.0	0.0	3.0	0.0	0.0	0.0	0.0	99.044	1.0	10.28	1.34	0.31	887475.0
144	DS10801335-DT201009_2020.TE.156004.1.3_Dr40	ATCCBAA679	fifth_culture	extraction_C	NextSeq_A	Dr40-Dk31	41.4138	99.3437	43.51	BIGSdb	13.0	9.0	8.0	8.0	8.0	8.0	2916509.0	2914980.0	2910194.0	2910194.0	2910194.0	2910194.0	887469.0	2916509.0	37.86	583935.0	497678.0	438644.0	438644.0	2.0	3.0	4.0	4.0	0.0	0.0	0.0	1.0	0.0	2.0	0.0	0.0	0.0	0.0	99.037	1.0	10.29	1.23	0.51	887469.0
145	DS10801335-DT201009_2020.TE.156004.1.3_Dr50	ATCCBAA679	fifth_culture	extraction_C	NextSeq_A	Dr50-Dk38	50.8521	99.3585	48.11	BIGSdb	15.0	10.0	9.0	8.0	8.0	8.0	2916719.0	2914882.0	2910205.0	2905016.0	2905016.0	2905016.0	887406.0	2916719.0	37.86	584044.0	497579.0	438544.0	438544.0	2.0	3.0	4.0	4.0	0.0	0.0	0.0	1.0	0.0	2.0	0.0	0.0	1.0	1849.0	98.977	1.0	13.71	1.51	0.55	887406.0
146	DS10801335-DT201009_2020.TE.156004.1.3_Dr60	ATCCBAA679	fifth_culture	extraction_C	NextSeq_A	Dr60-Dk45	60.4260	99.3366	57.21	BIGSdb	14.0	10.0	9.0	9.0	9.0	8.0	2916333.0	2914417.0	2909740.0	2909740.0	2909740.0	2884385.0	887469.0	2916333.0	37.86	584044.0	496821.0	438644.0	438644.0	2.0	3.0	4.0	4.0	0.0	0.0	0.0	1.0	0.0	2.0	0.0	0.0	0.0	0.0	99.025	1.0	10.29	1.2	0.51	887469.0
147	DS10801335-DT201009_2020.TE.156004.1.3_Dr70	ATCCBAA679	fifth_culture	extraction_C	NextSeq_A	Dr70-Dk53	71.3627	99.4276	68.89	BIGSdb	14.0	10.0	9.0	9.0	9.0	8.0	2916111.0	2914195.0	2909409.0	2909409.0	2909409.0	2884054.0	887475.0	2916111.0	37.86	583935.0	496821.0	438644.0	438644.0	2.0	3.0	4.0	4.0	0.0	0.0	0.0	1.0	0.0	2.0	0.0	0.0	0.0	0.0	99.014	1.0	10.29	0.82	0.27	887475.0
148	DS10801335-DT201009_2020.TE.156004.1.3_Dr80	ATCCBAA679	fifth_culture	extraction_C	NextSeq_A	Dr80-Dk60	80.8876	99.3854	79.15	BIGSdb	12.0	9.0	8.0	8.0	8.0	8.0	2915807.0	2914169.0	2910053.0	2910053.0	2910053.0	2910053.0	887468.0	2915807.0	37.86	584044.0	497065.0	438940.0	438940.0	2.0	3.0	4.0	4.0	0.0	0.0	0.0	2.0	0.0	1.0	0.0	0.0	0.0	0.0	99.022	1.0	6.86	1.3	0.55	887468.0
149	DS10801335-DT201009_2020.TE.156004.1.3_Dr90	ATCCBAA679	fifth_culture	extraction_C	NextSeq_A	Dr90-Dk68	91.8255	99.4462	87.8	BIGSdb	13.0	10.0	9.0	9.0	9.0	8.0	2916095.0	2914244.0	2909567.0	2909567.0	2909567.0	2884064.0	886745.0	2916095.0	37.86	584044.0	497517.0	438544.0	438544.0	2.0	3.0	4.0	4.0	0.0	0.0	0.0	1.0	0.0	1.0	0.0	0.0	0.0	0.0	99.019	1.0	6.86	0.99	0.27	886745.0
150	DS10801335-DT201009_2020.TE.156004.1.3_Dr100	ATCCBAA679	fifth_culture	extraction_C	NextSeq_A	Dr100-Dk75	101.4398	99.4590	95.45	BIGSdb	12.0	10.0	9.0	9.0	9.0	8.0	2915843.0	2914982.0	2910180.0	2910180.0	2910180.0	2884825.0	887469.0	2915843.0	37.86	583522.0	497579.0	439038.0	439038.0	2.0	3.0	4.0	4.0	0.0	0.0	0.0	1.0	0.0	2.0	0.0	0.0	0.0	0.0	99.013	1.0	10.29	1.1	0.51	887469.0
151	DS10801325-DT201009_2020.TE.155996.1.6_Dr10	ATCC19114	tenth_culture	extraction_C	NextSeq_A	Dr10-Dk8	10.8353	99.1653	11.2	BIGSdb	16.0	16.0	15.0	13.0	13.0	12.0	2948195.0	2948195.0	2946735.0	2936541.0	2936541.0	2888242.0	530808.0	2948195.0	38.07	477728.0	477728.0	184937.0	184937.0	3.0	3.0	6.0	6.0	2.0	2.0	928151.0	2.0	0.0	0.0	0.0	0.0	0.0	0.0	98.912	1.0	8.14	4.21	0.71	530808.0
152	DS10801325-DT201009_2020.TE.155996.1.6_Dr20	ATCC19114	tenth_culture	extraction_C	NextSeq_A	Dr20-Dk16	21.3875	99.1791	21.4	BIGSdb	12.0	10.0	9.0	8.0	7.0	6.0	2949211.0	2947940.0	2945946.0	2940808.0	2922965.0	2888201.0	961139.0	2949211.0	38.08	538116.0	538116.0	522534.0	522534.0	2.0	2.0	4.0	4.0	1.0	1.0	961139.0	3.0	0.0	1.0	0.0	0.0	0.0	0.0	98.953	1.0	6.78	2.1	0.37	848505.0
153	DS10801325-DT201009_2020.TE.155996.1.6_Dr30	ATCC19114	tenth_culture	extraction_C	NextSeq_A	Dr30-Dk23	30.5399	99.2420	30.89	BIGSdb	13.0	10.0	10.0	9.0	8.0	7.0	2949249.0	2947856.0	2947856.0	2942716.0	2924808.0	2890186.0	1373199.0	2949249.0	38.08	536021.0	536021.0	268281.0	268281.0	2.0	2.0	4.0	4.0	0.0	0.0	0.0	3.0	0.0	0.0	0.0	0.0	0.0	0.0	98.97	1.0	3.39	1.7	0.37	1373199.0
154	DS10801325-DT201009_2020.TE.155996.1.6_Dr40	ATCC19114	tenth_culture	extraction_C	NextSeq_A	Dr40-Dk31	41.0622	99.2599	40.4	BIGSdb	12.0	10.0	9.0	8.0	7.0	6.0	2949441.0	2948305.0	2946311.0	2941195.0	2923301.0	2888679.0	961366.0	2949441.0	38.08	537949.0	537949.0	522428.0	522428.0	2.0	2.0	4.0	4.0	0.0	0.0	0.0	1.0	1.0	0.0	0.0	0.0	0.0	0.0	98.967	1.0	6.78	0.31	0.14	961266.0
155	DS10801325-DT201009_2020.TE.155996.1.6_Dr50	ATCC19114	tenth_culture	extraction_C	NextSeq_A	Dr50-Dk38	50.5446	99.2859	50.65	BIGSdb	12.0	10.0	8.0	8.0	7.0	6.0	2949418.0	2948247.0	2944499.0	2944499.0	2926603.0	2891981.0	964666.0	2949418.0	38.08	537948.0	537948.0	522429.0	522429.0	2.0	2.0	4.0	4.0	0.0	0.0	0.0	1.0	1.0	0.0	0.0	0.0	0.0	0.0	98.971	1.0	3.39	0.31	0.14	964566.0
156	DS10801325-DT201009_2020.TE.155996.1.6_Dr60	ATCC19114	tenth_culture	extraction_C	NextSeq_A	Dr60-Dk45	60.0773	99.2776	56.51	BIGSdb	11.0	10.0	9.0	8.0	7.0	6.0	2949931.0	2949125.0	2947131.0	2942017.0	2923425.0	2888803.0	961366.0	2949931.0	38.08	537970.0	537970.0	522429.0	522429.0	2.0	2.0	4.0	4.0	0.0	0.0	0.0	1.0	1.0	0.0	0.0	0.0	0.0	0.0	98.98	1.0	10.17	0.37	0.2	961266.0
157	DS10801325-DT201009_2020.TE.155996.1.6_Dr70	ATCC19114	tenth_culture	extraction_C	NextSeq_A	Dr70-Dk53	70.9364	99.3246	68.24	BIGSdb	13.0	10.0	9.0	8.0	7.0	6.0	2949568.0	2948053.0	2946059.0	2940945.0	2923049.0	2888427.0	961366.0	2949568.0	38.08	537970.0	537970.0	522053.0	522053.0	2.0	2.0	4.0	4.0	0.0	0.0	0.0	1.0	1.0	0.0	0.0	0.0	0.0	0.0	98.969	1.0	10.17	0.31	0.17	961266.0
158	DS10801325-DT201009_2020.TE.155996.1.6_Dr80	ATCC19114	tenth_culture	extraction_C	NextSeq_A	Dr80-Dk60	80.3858	99.3019	79.26	BIGSdb	12.0	10.0	9.0	8.0	7.0	6.0	2948437.0	2947252.0	2945258.0	2940144.0	2922301.0	2887679.0	961126.0	2948437.0	38.07	537970.0	537970.0	522053.0	522053.0	2.0	2.0	4.0	4.0	0.0	0.0	0.0	3.0	1.0	0.0	0.0	0.0	0.0	0.0	98.934	1.0	6.78	1.49	0.1	960636.0
159	DS10801325-DT201009_2020.TE.155996.1.6_Dr90	ATCC19114	tenth_culture	extraction_C	NextSeq_A	Dr90-Dk68	91.2233	99.3289	93.6	BIGSdb	11.0	10.0	9.0	8.0	7.0	6.0	2949234.0	2948428.0	2946434.0	2941320.0	2923424.0	2888802.0	961366.0	2949234.0	38.07	537970.0	537970.0	522428.0	522428.0	2.0	2.0	4.0	4.0	0.0	0.0	0.0	1.0	1.0	0.0	0.0	0.0	0.0	0.0	98.958	1.0	10.17	0.31	0.14	961266.0
160	DS10801325-DT201009_2020.TE.155996.1.6_Dr100	ATCC19114	tenth_culture	extraction_C	NextSeq_A	Dr100-Dk75	100.7587	99.3451	96.7	BIGSdb	12.0	10.0	9.0	8.0	7.0	6.0	2948682.0	2947497.0	2945503.0	2940389.0	2922546.0	2887924.0	961126.0	2948682.0	38.08	538215.0	538215.0	522053.0	522053.0	2.0	2.0	4.0	4.0	0.0	0.0	0.0	3.0	1.0	0.0	0.0	0.0	0.0	0.0	98.944	1.0	6.78	1.56	0.2	960636.0
161	DS10801266-DT201009_2020.TE.155983.1.6_Dr10	ATCC19115	tenth_culture	extraction_C	NextSeq_A	Dr10-Dk8	10.7605	99.2460	11.0	BIGSdb	21.0	21.0	16.0	16.0	14.0	11.0	2917298.0	2917298.0	2906269.0	2906269.0	2865869.0	2751888.0	571785.0	2917298.0	37.88	305373.0	305373.0	206450.0	206450.0	4.0	4.0	7.0	7.0	3.0	2.0	482419.0	5.0	0.0	0.0	0.0	1.0	0.0	1458.0	98.762	1.0	0.34	5.73	0.48	571785.0
162	DS10801266-DT201009_2020.TE.155983.1.6_Dr20	ATCC19115	tenth_culture	extraction_C	NextSeq_A	Dr20-Dk16	21.2533	99.2781	21.63	BIGSdb	24.0	18.0	14.0	13.0	12.0	10.0	2921962.0	2919235.0	2910121.0	2904015.0	2887319.0	2816204.0	933373.0	2921962.0	37.88	331438.0	331438.0	225162.0	225162.0	3.0	3.0	6.0	6.0	0.0	0.0	0.0	3.0	0.0	0.0	0.0	1.0	0.0	1458.0	98.943	1.0	0.0	0.79	0.21	933373.0
163	DS10801266-DT201009_2020.TE.155983.1.6_Dr30	ATCC19115	tenth_culture	extraction_C	NextSeq_A	Dr30-Dk23	30.3712	99.2740	31.35	BIGSdb	15.0	14.0	12.0	11.0	10.0	8.0	2922091.0	2921591.0	2918725.0	2913486.0	2896795.0	2819955.0	576506.0	2922091.0	37.88	505375.0	505375.0	272574.0	272574.0	3.0	3.0	5.0	5.0	0.0	0.0	0.0	3.0	0.0	1.0	0.0	1.0	0.0	1458.0	98.961	1.0	3.42	0.89	0.14	576393.0
164	DS10801266-DT201009_2020.TE.155983.1.6_Dr40	ATCC19115	tenth_culture	extraction_C	NextSeq_A	Dr40-Dk31	40.7378	99.3324	38.34	BIGSdb	14.0	12.0	10.0	9.0	8.0	7.0	2923707.0	2922915.0	2920049.0	2914977.0	2898434.0	2869503.0	933490.0	2923707.0	37.88	576391.0	576391.0	321507.0	321507.0	2.0	2.0	4.0	4.0	0.0	0.0	0.0	2.0	0.0	3.0	0.0	1.0	0.0	1458.0	98.996	1.0	17.1	0.31	0.14	933490.0
165	DS10801266-DT201009_2020.TE.155983.1.6_Dr50	ATCC19115	tenth_culture	extraction_C	NextSeq_A	Dr50-Dk38	49.9347	99.3566	49.2	BIGSdb	12.0	11.0	10.0	9.0	9.0	8.0	2921437.0	2920972.0	2919564.0	2914393.0	2914393.0	2885464.0	592866.0	2921437.0	37.87	477142.0	477142.0	321507.0	321507.0	3.0	3.0	5.0	5.0	0.0	0.0	0.0	2.0	0.0	0.0	0.0	0.0	0.0	0.0	98.989	1.0	6.85	0.92	0.24	592866.0
166	DS10801266-DT201009_2020.TE.155983.1.6_Dr60	ATCC19115	tenth_culture	extraction_C	NextSeq_A	Dr60-Dk45	59.4766	99.3767	56.65	BIGSdb	12.0	11.0	10.0	9.0	8.0	7.0	2921121.0	2920656.0	2919132.0	2913988.0	2897445.0	2868514.0	933106.0	2921121.0	37.87	576393.0	576393.0	321507.0	321507.0	2.0	2.0	4.0	4.0	0.0	0.0	0.0	1.0	0.0	2.0	0.0	0.0	0.0	0.0	98.972	1.0	10.27	0.14	0.07	933006.0
167	DS10801266-DT201009_2020.TE.155983.1.6_Dr70	ATCC19115	tenth_culture	extraction_C	NextSeq_A	Dr70-Dk53	70.2014	99.3409	67.94	BIGSdb	14.0	12.0	11.0	10.0	9.0	7.0	2921433.0	2920468.0	2919060.0	2913916.0	2897373.0	2820531.0	933490.0	2921433.0	37.88	576291.0	576291.0	272773.0	272773.0	2.0	2.0	4.0	4.0	0.0	0.0	0.0	2.0	0.0	5.0	0.0	0.0	0.0	0.0	98.963	1.0	20.54	0.31	0.1	933490.0
168	DS10801266-DT201009_2020.TE.155983.1.6_Dr80	ATCC19115	tenth_culture	extraction_C	NextSeq_A	Dr80-Dk60	79.6052	99.3925	76.96	BIGSdb	10.0	9.0	9.0	8.0	8.0	7.0	2921230.0	2920765.0	2920765.0	2915496.0	2915496.0	2886567.0	933491.0	2921230.0	37.87	592774.0	592774.0	322688.0	322688.0	2.0	2.0	4.0	4.0	0.0	0.0	0.0	3.0	0.0	1.0	0.0	0.0	0.0	0.0	98.983	1.0	6.85	0.31	0.1	933491.0
169	DS10801266-DT201009_2020.TE.155983.1.6_Dr90	ATCC19115	tenth_culture	extraction_C	NextSeq_A	Dr90-Dk68	90.3393	99.4012	82.56	BIGSdb	14.0	12.0	11.0	10.0	9.0	7.0	2921058.0	2920093.0	2918685.0	2913416.0	2896797.0	2819957.0	933490.0	2921058.0	37.88	576317.0	576317.0	272645.0	272645.0	2.0	2.0	4.0	4.0	0.0	0.0	0.0	2.0	0.0	3.0	0.0	0.0	0.0	0.0	98.96	1.0	13.69	1.16	0.14	933490.0
170	DS10801266-DT201009_2020.TE.155983.1.6_Dr100	ATCC19115	tenth_culture	extraction_C	NextSeq_A	Dr100-Dk75	99.8123	99.3779	97.47	BIGSdb	12.0	11.0	10.0	9.0	8.0	7.0	2921203.0	2920738.0	2919330.0	2914258.0	2897571.0	2868640.0	933496.0	2921203.0	37.87	576291.0	576291.0	321507.0	321507.0	2.0	2.0	4.0	4.0	0.0	0.0	0.0	2.0	0.0	1.0	0.0	0.0	0.0	0.0	98.985	1.0	6.85	1.03	0.38	933496.0
171	DS10801338-DT201009_2020.TE.156004.1.6_Dr10	ATCCBAA679	tenth_culture	extraction_C	NextSeq_A	Dr10-Dk8	10.9090	99.2039	11.2	BIGSdb	13.0	13.0	12.0	12.0	10.0	9.0	2915063.0	2915063.0	2913624.0	2913624.0	2883589.0	2856142.0	886667.0	2915063.0	37.86	430441.0	430441.0	218296.0	218296.0	3.0	3.0	5.0	5.0	0.0	0.0	0.0	0.0	0.0	1.0	0.0	0.0	0.0	0.0	98.969	1.0	3.77	0.41	0.24	886140.0
172	DS10801338-DT201009_2020.TE.156004.1.6_Dr20	ATCCBAA679	tenth_culture	extraction_C	NextSeq_A	Dr20-Dk16	21.5427	99.3107	21.57	BIGSdb	16.0	11.0	9.0	9.0	8.0	8.0	2916307.0	2913747.0	2907966.0	2907966.0	2891054.0	2891054.0	886780.0	2916307.0	37.86	496821.0	496821.0	438938.0	438938.0	3.0	3.0	4.0	4.0	0.0	0.0	0.0	1.0	0.0	0.0	0.0	0.0	1.0	1691.0	98.947	1.0	3.43	2.71	0.27	886124.0
173	DS10801338-DT201009_2020.TE.156004.1.6_Dr30	ATCCBAA679	tenth_culture	extraction_C	NextSeq_A	Dr30-Dk23	30.8531	99.3351	29.67	BIGSdb	17.0	10.0	9.0	9.0	8.0	8.0	2917117.0	2913996.0	2909085.0	2909085.0	2892363.0	2892363.0	887475.0	2917117.0	37.87	496821.0	496821.0	438816.0	438816.0	3.0	3.0	4.0	4.0	0.0	0.0	0.0	2.0	0.0	1.0	0.0	0.0	0.0	0.0	99.044	1.0	6.86	0.65	0.14	887475.0
174	DS10801338-DT201009_2020.TE.156004.1.6_Dr40	ATCCBAA679	tenth_culture	extraction_C	NextSeq_A	Dr40-Dk31	41.5317	99.3427	41.28	BIGSdb	15.0	10.0	10.0	9.0	8.0	8.0	2916350.0	2914222.0	2914222.0	2909144.0	2892519.0	2892519.0	887412.0	2916350.0	37.86	496821.0	496821.0	438829.0	438829.0	3.0	3.0	4.0	4.0	0.0	0.0	0.0	0.0	0.0	1.0	0.0	0.0	0.0	0.0	99.032	1.0	3.43	1.03	0.24	887412.0
175	DS10801338-DT201009_2020.TE.156004.1.6_Dr50	ATCCBAA679	tenth_culture	extraction_C	NextSeq_A	Dr50-Dk38	50.9962	99.3541	46.34	BIGSdb	15.0	10.0	9.0	9.0	8.0	8.0	2916731.0	2914397.0	2909486.0	2909486.0	2892593.0	2892593.0	887475.0	2916731.0	37.87	496821.0	496821.0	438829.0	438829.0	3.0	3.0	4.0	4.0	0.0	0.0	0.0	1.0	0.0	1.0	0.0	0.0	0.0	0.0	99.029	1.0	6.86	0.48	0.17	887475.0
176	DS10801338-DT201009_2020.TE.156004.1.6_Dr60	ATCCBAA679	tenth_culture	extraction_C	NextSeq_A	Dr60-Dk45	60.5273	99.3611	57.59	BIGSdb	14.0	9.0	8.0	8.0	8.0	8.0	2916250.0	2914031.0	2909120.0	2909120.0	2909120.0	2909120.0	887465.0	2916250.0	37.86	583810.0	496821.0	438545.0	438545.0	2.0	3.0	4.0	4.0	0.0	0.0	0.0	1.0	0.0	1.0	0.0	0.0	0.0	0.0	99.021	1.0	6.86	0.99	0.27	887465.0
177	DS10801338-DT201009_2020.TE.156004.1.6_Dr70	ATCCBAA679	tenth_culture	extraction_C	NextSeq_A	Dr70-Dk53	71.4539	99.3721	71.42	BIGSdb	9.0	8.0	7.0	7.0	7.0	7.0	2915541.0	2915076.0	2910274.0	2910274.0	2910274.0	2910274.0	887468.0	2915541.0	37.86	583919.0	503796.0	496821.0	496821.0	2.0	3.0	4.0	4.0	0.0	0.0	0.0	1.0	0.0	1.0	0.0	0.0	0.0	0.0	99.012	1.0	6.86	1.23	0.58	887468.0
178	DS10801338-DT201009_2020.TE.156004.1.6_Dr80	ATCCBAA679	tenth_culture	extraction_C	NextSeq_A	Dr80-Dk60	81.0629	99.3864	80.51	BIGSdb	11.0	9.0	8.0	8.0	8.0	8.0	2915769.0	2914908.0	2909997.0	2909997.0	2909997.0	2909997.0	887406.0	2915769.0	37.86	583810.0	497678.0	438544.0	438544.0	2.0	3.0	4.0	4.0	0.0	0.0	0.0	2.0	0.0	2.0	0.0	0.0	1.0	1839.0	98.952	1.0	10.29	1.68	0.55	887406.0
179	DS10801338-DT201009_2020.TE.156004.1.6_Dr90	ATCCBAA679	tenth_culture	extraction_C	NextSeq_A	Dr90-Dk68	92.0063	99.3848	88.37	BIGSdb	11.0	9.0	8.0	8.0	8.0	8.0	2915648.0	2914787.0	2910001.0	2910001.0	2910001.0	2910001.0	887469.0	2915648.0	37.86	583707.0	497678.0	438644.0	438644.0	2.0	3.0	4.0	4.0	0.0	0.0	0.0	2.0	0.0	1.0	0.0	0.0	0.0	0.0	99.01	1.0	10.29	0.93	0.45	887469.0
180	DS10801338-DT201009_2020.TE.156004.1.6_Dr100	ATCCBAA679	tenth_culture	extraction_C	NextSeq_A	Dr100-Dk75	101.7454	99.3859	101.12	BIGSdb	11.0	9.0	8.0	8.0	8.0	8.0	2915425.0	2914564.0	2909887.0	2909887.0	2909887.0	2909887.0	887469.0	2915425.0	37.86	583816.0	497579.0	438544.0	438544.0	2.0	3.0	4.0	4.0	0.0	0.0	0.0	1.0	0.0	1.0	0.0	0.0	0.0	0.0	99.004	1.0	6.86	0.79	0.41	887469.0
181	DS10700932-DT200908_2020.TE.114499.1.1_Dr10	ATCC19114	original_DNA	original_DNA	NextSeq_A	Dr10-Dk8	10.8490	99.1868	11.2	BIGSdb	16.0	16.0	14.0	13.0	11.0	10.0	2949341.0	2949341.0	2945167.0	2939759.0	2906864.0	2872242.0	671199.0	2949341.0	38.08	289662.0	289662.0	268208.0	216355.0	4.0	4.0	6.0	7.0	0.0	0.0	0.0	8.0	1.0	1.0	0.0	0.0	0.0	0.0	98.93	1.001	6.78	5.36	0.27	671199.0
182	DS10700932-DT200908_2020.TE.114499.1.1_Dr20	ATCC19114	original_DNA	original_DNA	NextSeq_A	Dr20-Dk16	21.4177	99.2027	21.25	BIGSdb	15.0	11.0	9.0	9.0	8.0	7.0	2949389.0	2947489.0	2942932.0	2942932.0	2924563.0	2889823.0	848139.0	2949389.0	38.08	535821.0	535821.0	521707.0	521707.0	3.0	3.0	4.0	4.0	0.0	0.0	0.0	4.0	0.0	0.0	0.0	0.0	0.0	0.0	98.978	1.0	0.0	1.56	0.14	848139.0
183	DS10700932-DT200908_2020.TE.114499.1.1_Dr30	ATCC19114	original_DNA	original_DNA	NextSeq_A	Dr30-Dk23	30.5579	99.2244	28.96	BIGSdb	12.0	10.0	9.0	8.0	7.0	6.0	2949996.0	2949349.0	2946548.0	2941434.0	2923065.0	2888443.0	961126.0	2949996.0	38.08	537951.0	537951.0	522428.0	522428.0	2.0	2.0	4.0	4.0	0.0	0.0	0.0	2.0	1.0	0.0	0.0	0.0	0.0	0.0	98.989	1.0	6.78	0.34	0.14	960636.0
184	DS10700932-DT200908_2020.TE.114499.1.1_Dr40	ATCC19114	original_DNA	original_DNA	NextSeq_A	Dr40-Dk31	41.2834	99.2635	41.44	BIGSdb	11.0	9.0	8.0	7.0	7.0	6.0	2949609.0	2948428.0	2946434.0	2941320.0	2941320.0	2906698.0	961366.0	2949609.0	38.08	556420.0	556420.0	522428.0	522428.0	2.0	2.0	4.0	4.0	0.0	0.0	0.0	2.0	1.0	1.0	0.0	0.0	0.0	0.0	98.979	1.0	10.17	2.31	0.1	961266.0
185	DS10700932-DT200908_2020.TE.114499.1.1_Dr50	ATCC19114	original_DNA	original_DNA	NextSeq_A	Dr50-Dk38	50.7954	99.2930	48.84	BIGSdb	10.0	9.0	8.0	7.0	7.0	6.0	2949656.0	2948850.0	2946856.0	2941742.0	2941742.0	2906978.0	961366.0	2949656.0	38.08	556450.0	556450.0	522428.0	522428.0	2.0	2.0	4.0	4.0	0.0	0.0	0.0	1.0	1.0	1.0	0.0	0.0	1.0	1751.0	98.923	1.0	10.17	1.59	0.2	961266.0
186	DS10700932-DT200908_2020.TE.114499.1.1_Dr60	ATCC19114	original_DNA	original_DNA	NextSeq_A	Dr60-Dk45	60.2508	99.3139	61.87	BIGSdb	11.0	9.0	8.0	7.0	7.0	6.0	2950196.0	2949059.0	2947065.0	2941951.0	2941951.0	2907329.0	961366.0	2950196.0	38.08	556450.0	556450.0	522428.0	522428.0	2.0	2.0	4.0	4.0	0.0	0.0	0.0	1.0	1.0	2.0	0.0	0.0	1.0	1751.0	98.935	1.0	13.56	1.59	0.2	961266.0
187	DS10700932-DT200908_2020.TE.114499.1.1_Dr70	ATCC19114	original_DNA	original_DNA	NextSeq_A	Dr70-Dk53	71.0839	99.3316	69.1	BIGSdb	10.0	9.0	8.0	7.0	7.0	6.0	2949263.0	2948457.0	2946463.0	2941349.0	2941349.0	2906727.0	961366.0	2949263.0	38.08	556450.0	556450.0	522428.0	522428.0	2.0	2.0	4.0	4.0	0.0	0.0	0.0	2.0	1.0	0.0	0.0	0.0	0.0	0.0	98.972	1.0	6.78	1.59	0.2	961266.0
188	DS10700932-DT200908_2020.TE.114499.1.1_Dr80	ATCC19114	original_DNA	original_DNA	NextSeq_A	Dr80-Dk60	80.5353	99.3327	77.76	BIGSdb	11.0	9.0	8.0	7.0	7.0	6.0	2950057.0	2948761.0	2946767.0	2941653.0	2941653.0	2907031.0	961366.0	2950057.0	38.08	556450.0	556450.0	522428.0	522428.0	2.0	2.0	4.0	4.0	0.0	0.0	0.0	1.0	1.0	0.0	0.0	0.0	0.0	0.0	99.0	1.0	10.17	0.47	0.24	961266.0
189	DS10700932-DT200908_2020.TE.114499.1.1_Dr90	ATCC19114	original_DNA	original_DNA	NextSeq_A	Dr90-Dk68	91.4826	99.3310	89.75	BIGSdb	10.0	9.0	8.0	7.0	7.0	6.0	2949005.0	2948199.0	2946205.0	2941091.0	2941091.0	2906469.0	961126.0	2949005.0	38.08	556432.0	556432.0	522428.0	522428.0	2.0	2.0	4.0	4.0	0.0	0.0	0.0	4.0	1.0	0.0	0.0	0.0	0.0	0.0	98.945	1.0	6.78	2.37	0.2	960636.0
190	DS10700932-DT200908_2020.TE.114499.1.1_Dr100	ATCC19114	original_DNA	original_DNA	NextSeq_A	Dr100-Dk75	101.1171	99.3272	99.24	BIGSdb	10.0	9.0	8.0	7.0	7.0	6.0	2949549.0	2948743.0	2946749.0	2941635.0	2941635.0	2907013.0	961366.0	2949549.0	38.08	556432.0	556432.0	522428.0	522428.0	2.0	2.0	4.0	4.0	0.0	0.0	0.0	2.0	1.0	0.0	0.0	0.0	0.0	0.0	98.96	1.0	10.17	1.19	0.24	961266.0
191	DS10700928-DT200908_2020.TE.114498.1.1_Dr10	ATCC19115	original_DNA	original_DNA	NextSeq_A	Dr10-Dk8	10.8940	99.2355	11.2	BIGSdb	22.0	21.0	17.0	14.0	12.0	9.0	2916917.0	2916223.0	2908847.0	2893316.0	2860496.0	2744364.0	932013.0	2916917.0	37.87	330858.0	330858.0	209082.0	206697.0	3.0	3.0	5.0	6.0	1.0	1.0	932013.0	4.0	0.0	2.0	0.0	0.0	0.0	0.0	98.824	1.0	6.86	2.09	0.17	931364.0
192	DS10700928-DT200908_2020.TE.114498.1.1_Dr20	ATCC19115	original_DNA	original_DNA	NextSeq_A	Dr20-Dk16	21.4711	99.2633	20.57	BIGSdb	24.0	17.0	14.0	12.0	11.0	9.0	2920784.0	2917445.0	2906787.0	2895828.0	2878665.0	2807550.0	500176.0	2920784.0	37.88	331620.0	331620.0	238106.0	238106.0	4.0	4.0	6.0	6.0	0.0	0.0	0.0	2.0	0.0	1.0	0.0	0.0	0.0	0.0	98.944	1.0	10.27	0.51	0.38	500176.0
193	DS10700928-DT200908_2020.TE.114498.1.1_Dr30	ATCC19115	original_DNA	original_DNA	NextSeq_A	Dr30-Dk23	30.6602	99.3103	27.7	BIGSdb	19.0	12.0	12.0	11.0	10.0	8.0	2922451.0	2919367.0	2919367.0	2914071.0	2897310.0	2826195.0	933331.0	2922451.0	37.88	338027.0	338027.0	238121.0	238121.0	3.0	3.0	5.0	5.0	0.0	0.0	0.0	1.0	0.0	2.0	0.0	0.0	0.0	0.0	98.999	1.0	17.11	0.1	0.1	933231.0
194	DS10700928-DT200908_2020.TE.114498.1.1_Dr40	ATCC19115	original_DNA	original_DNA	NextSeq_A	Dr40-Dk31	41.3248	99.3207	37.65	BIGSdb	14.0	12.0	11.0	10.0	9.0	8.0	2922050.0	2921189.0	2919665.0	2914521.0	2897742.0	2868813.0	576375.0	2922050.0	37.88	505578.0	505578.0	321507.0	321507.0	3.0	3.0	5.0	5.0	0.0	0.0	0.0	1.0	0.0	2.0	0.0	0.0	0.0	0.0	98.999	1.0	10.27	0.17	0.07	576375.0
195	DS10700928-DT200908_2020.TE.114498.1.1_Dr50	ATCC19115	original_DNA	original_DNA	NextSeq_A	Dr50-Dk38	50.9006	99.3292	46.43	BIGSdb	12.0	11.0	10.0	9.0	8.0	7.0	2921547.0	2921082.0	2919558.0	2914289.0	2897510.0	2868581.0	933106.0	2921547.0	37.88	576379.0	576379.0	321379.0	321379.0	2.0	2.0	4.0	4.0	0.0	0.0	0.0	1.0	0.0	3.0	0.0	0.0	0.0	0.0	98.978	1.0	13.69	0.14	0.1	933006.0
196	DS10700928-DT200908_2020.TE.114498.1.1_Dr60	ATCC19115	original_DNA	original_DNA	NextSeq_A	Dr60-Dk45	60.4186	99.3453	56.78	BIGSdb	11.0	11.0	10.0	9.0	8.0	7.0	2921828.0	2921828.0	2920420.0	2915249.0	2898470.0	2869541.0	934041.0	2921828.0	37.87	576504.0	576504.0	321379.0	321379.0	2.0	2.0	4.0	4.0	0.0	0.0	0.0	1.0	0.0	0.0	0.0	0.0	0.0	0.0	98.993	1.0	10.27	0.1	0.14	934041.0
197	DS10700928-DT200908_2020.TE.114498.1.1_Dr70	ATCC19115	original_DNA	original_DNA	NextSeq_A	Dr70-Dk53	71.2813	99.3619	68.43	BIGSdb	11.0	10.0	10.0	9.0	8.0	7.0	2921515.0	2921050.0	2921050.0	2915978.0	2899235.0	2870306.0	933497.0	2921515.0	37.88	576504.0	576504.0	322688.0	322688.0	2.0	2.0	4.0	4.0	0.0	0.0	0.0	2.0	0.0	0.0	0.0	0.0	0.0	0.0	98.998	1.0	3.42	1.1	0.34	933497.0
198	DS10700928-DT200908_2020.TE.114498.1.1_Dr80	ATCC19115	original_DNA	original_DNA	NextSeq_A	Dr80-Dk60	80.8050	99.3662	77.8	BIGSdb	12.0	11.0	10.0	9.0	8.0	7.0	2921647.0	2921155.0	2919747.0	2914603.0	2897920.0	2868991.0	933491.0	2921647.0	37.88	576504.0	576504.0	321379.0	321379.0	2.0	2.0	4.0	4.0	0.0	0.0	0.0	2.0	0.0	1.0	0.0	0.0	0.0	0.0	98.998	1.0	6.85	0.44	0.14	933491.0
199	DS10700928-DT200908_2020.TE.114498.1.1_Dr90	ATCC19115	original_DNA	original_DNA	NextSeq_A	Dr90-Dk68	91.8214	99.3767	88.37	BIGSdb	12.0	11.0	10.0	8.0	8.0	7.0	2920982.0	2920517.0	2919109.0	2905668.0	2905668.0	2876739.0	933196.0	2920982.0	37.87	592781.0	592781.0	321507.0	321507.0	2.0	2.0	4.0	4.0	0.0	0.0	0.0	2.0	0.0	1.0	0.0	0.0	0.0	0.0	98.971	1.0	10.27	1.06	0.24	933095.0
200	DS10700928-DT200908_2020.TE.114498.1.1_Dr100	ATCC19115	original_DNA	original_DNA	NextSeq_A	Dr100-Dk75	101.4243	99.3841	94.41	BIGSdb	12.0	11.0	10.0	9.0	8.0	7.0	2921677.0	2921185.0	2919777.0	2914633.0	2897920.0	2868989.0	933491.0	2921677.0	37.88	576504.0	576504.0	321379.0	321379.0	2.0	2.0	4.0	4.0	0.0	0.0	0.0	2.0	0.0	1.0	0.0	0.0	0.0	0.0	98.996	1.0	6.85	0.68	0.14	933491.0
201	DS10700935-DT200908_2020.TE.114500.1.1_Dr10	ATCCBAA679	original_DNA	original_DNA	NextSeq_A	Dr10-Dk8	10.8823	99.2308	11.1	BIGSdb	14.0	14.0	12.0	12.0	11.0	10.0	2915084.0	2915084.0	2912381.0	2912381.0	2899212.0	2859819.0	583490.0	2915084.0	37.86	485484.0	485484.0	229010.0	229010.0	3.0	3.0	5.0	5.0	1.0	1.0	113262.0	2.0	0.0	0.0	0.0	0.0	1.0	1691.0	98.937	1.0	5.15	1.58	0.51	583490.0
202	DS10700935-DT200908_2020.TE.114500.1.1_Dr20	ATCCBAA679	original_DNA	original_DNA	NextSeq_A	Dr20-Dk16	21.4240	99.2431	23.06	BIGSdb	11.0	9.0	8.0	8.0	8.0	8.0	2915840.0	2914760.0	2909933.0	2909933.0	2909933.0	2909933.0	887469.0	2915840.0	37.86	583608.0	497359.0	438644.0	438644.0	2.0	3.0	4.0	4.0	0.0	0.0	0.0	0.0	0.0	3.0	0.0	0.0	0.0	0.0	99.025	1.0	10.29	0.38	0.34	887469.0
203	DS10700935-DT200908_2020.TE.114500.1.1_Dr30	ATCCBAA679	original_DNA	original_DNA	NextSeq_A	Dr30-Dk23	30.7409	99.3091	29.27	BIGSdb	15.0	11.0	11.0	10.0	9.0	8.0	2916383.0	2914301.0	2914301.0	2909230.0	2892238.0	2864589.0	887475.0	2916383.0	37.86	496821.0	496821.0	438544.0	438544.0	3.0	3.0	4.0	4.0	0.0	0.0	0.0	0.0	0.0	0.0	0.0	0.0	0.0	0.0	99.032	1.0	3.43	0.17	0.03	887475.0
204	DS10700935-DT200908_2020.TE.114500.1.1_Dr40	ATCCBAA679	original_DNA	original_DNA	NextSeq_A	Dr40-Dk31	41.3963	99.3150	40.16	BIGSdb	14.0	9.0	8.0	8.0	8.0	8.0	2916302.0	2914022.0	2909220.0	2909220.0	2909220.0	2909220.0	887469.0	2916302.0	37.86	583918.0	496821.0	438544.0	438544.0	2.0	3.0	4.0	4.0	0.0	0.0	0.0	1.0	0.0	1.0	0.0	0.0	0.0	0.0	99.027	1.0	6.86	1.17	0.51	887469.0
205	DS10700935-DT200908_2020.TE.114500.1.1_Dr50	ATCCBAA679	original_DNA	original_DNA	NextSeq_A	Dr50-Dk38	50.8339	99.3085	49.82	BIGSdb	11.0	9.0	8.0	8.0	8.0	8.0	2915740.0	2914879.0	2909968.0	2909968.0	2909968.0	2909968.0	887469.0	2915740.0	37.86	583809.0	497678.0	438544.0	438544.0	2.0	3.0	4.0	4.0	0.0	0.0	0.0	1.0	0.0	1.0	0.0	0.0	0.0	0.0	99.015	1.0	6.86	1.03	0.48	887469.0
206	DS10700935-DT200908_2020.TE.114500.1.1_Dr60	ATCCBAA679	original_DNA	original_DNA	NextSeq_A	Dr60-Dk45	60.3346	99.3382	58.3	BIGSdb	11.0	9.0	8.0	8.0	8.0	8.0	2915740.0	2914879.0	2909968.0	2909968.0	2909968.0	2909968.0	887469.0	2915740.0	37.86	583809.0	497678.0	438544.0	438544.0	2.0	3.0	4.0	4.0	0.0	0.0	0.0	1.0	0.0	1.0	0.0	0.0	0.0	0.0	99.015	1.0	6.86	1.03	0.48	887469.0
207	DS10700935-DT200908_2020.TE.114500.1.1_Dr70	ATCCBAA679	original_DNA	original_DNA	NextSeq_A	Dr70-Dk53	71.1961	99.3290	70.8	BIGSdb	11.0	9.0	8.0	8.0	8.0	8.0	2915856.0	2914916.0	2910114.0	2910114.0	2910114.0	2910114.0	888247.0	2915856.0	37.86	583918.0	496821.0	438544.0	438544.0	2.0	3.0	4.0	4.0	0.0	0.0	0.0	2.0	0.0	0.0	0.0	0.0	0.0	0.0	100.0	0.99	6.86	1.02	0.51	888247.0
208	DS10700935-DT200908_2020.TE.114500.1.1_Dr80	ATCCBAA679	original_DNA	original_DNA	NextSeq_A	Dr80-Dk60	80.7297	99.3665	76.52	BIGSdb	10.0	8.0	7.0	7.0	7.0	7.0	2915856.0	2915077.0	2910166.0	2910166.0	2910166.0	2910166.0	1385345.0	2915856.0	37.86	583805.0	583805.0	438544.0	438544.0	2.0	2.0	3.0	3.0	0.0	0.0	0.0	1.0	0.0	1.0	0.0	0.0	0.0	0.0	99.019	1.0	6.86	1.03	0.48	1385345.0
209	DS10700935-DT200908_2020.TE.114500.1.1_Dr90	ATCCBAA679	original_DNA	original_DNA	NextSeq_A	Dr90-Dk68	91.4972	99.3514	88.55	BIGSdb	12.0	9.0	8.0	8.0	8.0	8.0	2916513.0	2915208.0	2910406.0	2910406.0	2910406.0	2910406.0	888247.0	2916513.0	37.86	583521.0	496821.0	438938.0	438938.0	2.0	3.0	4.0	4.0	0.0	0.0	0.0	1.0	0.0	1.0	0.0	0.0	0.0	0.0	99.041	1.0	6.86	1.41	0.48	888247.0
210	DS10700935-DT200908_2020.TE.114500.1.1_Dr100	ATCCBAA679	original_DNA	original_DNA	NextSeq_A	Dr100-Dk75	100.9268	99.3684	98.7	BIGSdb	13.0	9.0	8.0	8.0	8.0	8.0	2916256.0	2914125.0	2909339.0	2909339.0	2909339.0	2909339.0	887469.0	2916256.0	37.86	584048.0	496810.0	438544.0	438544.0	2.0	3.0	4.0	4.0	0.0	0.0	0.0	0.0	0.0	1.0	0.0	0.0	0.0	0.0	99.039	1.0	6.86	0.41	0.41	887469.0
211	DS10935048-DT201110_2020.TE.219105.1.1_Dr10	ATCC19114	fifth_culture	extraction_A	NextSeq_B	Dr10-Dk8	10.9299	99.2182	11.3	BIGSdb	12.0	11.0	10.0	10.0	9.0	9.0	2952729.0	2952120.0	2950741.0	2950741.0	2932579.0	2932579.0	884473.0	2952729.0	38.1	454531.0	454531.0	268247.0	268247.0	3.0	3.0	5.0	5.0	4.0	3.0	1516213.0	4.0	0.0	1.0	0.0	0.0	0.0	0.0	99.058	1.0	3.73	4.74	0.58	850306.0
212	DS10935048-DT201110_2020.TE.219105.1.1_Dr20	ATCC19114	fifth_culture	extraction_A	NextSeq_B	Dr20-Dk16	21.6042	99.2770	20.17	BIGSdb	10.0	8.0	7.0	7.0	6.0	6.0	2949644.0	2948662.0	2946906.0	2946906.0	2928427.0	2928427.0	998733.0	2949644.0	38.08	537298.0	537298.0	525822.0	525822.0	2.0	2.0	4.0	4.0	2.0	1.0	998733.0	1.0	0.0	1.0	0.0	0.0	0.0	0.0	98.968	1.0	3.39	3.32	0.54	851921.0
213	DS10935048-DT201110_2020.TE.219105.1.1_Dr30	ATCC19114	fifth_culture	extraction_A	NextSeq_B	Dr30-Dk23	30.9015	99.2818	31.63	BIGSdb	9.0	8.0	8.0	7.0	6.0	6.0	2949443.0	2948978.0	2948978.0	2943838.0	2925245.0	2925245.0	961126.0	2949443.0	38.08	573142.0	573142.0	522422.0	522422.0	2.0	2.0	4.0	4.0	0.0	0.0	0.0	3.0	1.0	0.0	0.0	0.0	0.0	0.0	98.97	1.0	6.78	1.56	0.17	961026.0
214	DS10935048-DT201110_2020.TE.219105.1.1_Dr40	ATCC19114	fifth_culture	extraction_A	NextSeq_B	Dr40-Dk31	41.5148	99.3282	39.7	BIGSdb	14.0	10.0	9.0	8.0	7.0	6.0	2949488.0	2947498.0	2945504.0	2940390.0	2922145.0	2887523.0	961126.0	2949488.0	38.08	538018.0	538018.0	522053.0	522053.0	2.0	2.0	4.0	4.0	0.0	0.0	0.0	3.0	1.0	0.0	0.0	0.0	0.0	0.0	98.967	1.0	6.78	1.7	0.17	961026.0
215	DS10935048-DT201110_2020.TE.219105.1.1_Dr50	ATCC19114	fifth_culture	extraction_A	NextSeq_B	Dr50-Dk38	51.1386	99.3391	47.23	BIGSdb	14.0	10.0	9.0	8.0	7.0	6.0	2949739.0	2947676.0	2945682.0	2940568.0	2922395.0	2887773.0	961366.0	2949739.0	38.08	537966.0	537966.0	521707.0	521707.0	2.0	2.0	4.0	4.0	0.0	0.0	0.0	1.0	1.0	0.0	0.0	0.0	0.0	0.0	98.977	1.0	6.78	0.31	0.1	961266.0
216	DS10935048-DT201110_2020.TE.219105.1.1_Dr60	ATCC19114	fifth_culture	extraction_A	NextSeq_B	Dr60-Dk45	60.8611	99.3629	59.67	BIGSdb	11.0	10.0	9.0	8.0	7.0	6.0	2949180.0	2948374.0	2946380.0	2941264.0	2923115.0	2888493.0	961366.0	2949180.0	38.08	537966.0	537966.0	522429.0	522429.0	2.0	2.0	4.0	4.0	0.0	0.0	0.0	1.0	1.0	0.0	0.0	0.0	0.0	0.0	98.961	1.0	6.78	0.31	0.14	961266.0
217	DS10935048-DT201110_2020.TE.219105.1.1_Dr70	ATCC19114	fifth_culture	extraction_A	NextSeq_B	Dr70-Dk53	71.9481	99.4052	69.25	BIGSdb	12.0	10.0	9.0	8.0	7.0	6.0	2949691.0	2948395.0	2946401.0	2941287.0	2923120.0	2888498.0	961366.0	2949691.0	38.08	537970.0	537970.0	522428.0	522428.0	2.0	2.0	4.0	4.0	0.0	0.0	0.0	1.0	1.0	0.0	0.0	0.0	0.0	0.0	98.976	1.0	6.78	0.37	0.1	961266.0
218	DS10935048-DT201110_2020.TE.219105.1.1_Dr80	ATCC19114	fifth_culture	extraction_A	NextSeq_B	Dr80-Dk60	81.5908	99.3873	77.21	BIGSdb	12.0	10.0	9.0	8.0	7.0	6.0	2949518.0	2948382.0	2946388.0	2941274.0	2922879.0	2888257.0	961126.0	2949518.0	38.08	537969.0	537969.0	522428.0	522428.0	2.0	2.0	4.0	4.0	0.0	0.0	0.0	2.0	1.0	0.0	0.0	0.0	0.0	0.0	98.973	1.0	6.78	0.34	0.17	961026.0
219	DS10935048-DT201110_2020.TE.219105.1.1_Dr90	ATCC19114	fifth_culture	extraction_A	NextSeq_B	Dr90-Dk68	92.6686	99.4230	89.69	BIGSdb	13.0	10.0	9.0	8.0	7.0	6.0	2949759.0	2948244.0	2946250.0	2941136.0	2922741.0	2888119.0	961366.0	2949759.0	38.08	537966.0	537966.0	522053.0	522053.0	2.0	2.0	4.0	4.0	0.0	0.0	0.0	1.0	1.0	0.0	0.0	0.0	0.0	0.0	98.982	1.0	6.78	0.34	0.17	961266.0
220	DS10935048-DT201110_2020.TE.219105.1.1_Dr100	ATCC19114	fifth_culture	extraction_A	NextSeq_B	Dr100-Dk75	102.4744	99.4216	96.85	BIGSdb	10.0	9.0	8.0	7.0	7.0	6.0	2948988.0	2948182.0	2946188.0	2941074.0	2941074.0	2906310.0	961126.0	2948988.0	38.08	556192.0	556192.0	522428.0	522428.0	2.0	2.0	4.0	4.0	0.0	0.0	0.0	3.0	1.0	1.0	0.0	0.0	0.0	0.0	98.955	1.0	10.17	0.34	0.14	961026.0
221	DS10935054-DT201110_2020.TE.219109.1.1_Dr10	ATCC19115	fifth_culture	extraction_A	NextSeq_B	Dr10-Dk8	10.9802	99.2310	11.2	BIGSdb	19.0	18.0	16.0	15.0	15.0	13.0	2918573.0	2918175.0	2913529.0	2908412.0	2908412.0	2848050.0	463182.0	2918573.0	37.88	333466.0	333466.0	143215.0	143215.0	4.0	4.0	7.0	7.0	2.0	2.0	594127.0	5.0	0.0	2.0	0.0	0.0	0.0	0.0	98.855	1.0	7.88	3.29	0.48	463182.0
222	DS10935054-DT201110_2020.TE.219109.1.1_Dr20	ATCC19115	fifth_culture	extraction_A	NextSeq_B	Dr20-Dk16	21.6271	99.2740	20.71	BIGSdb	17.0	13.0	13.0	12.0	11.0	8.0	2920175.0	2918294.0	2918294.0	2913222.0	2896495.0	2793077.0	933010.0	2920175.0	37.88	337800.0	337800.0	238405.0	238405.0	3.0	3.0	5.0	5.0	0.0	0.0	0.0	3.0	1.0	0.0	0.0	0.0	0.0	0.0	98.939	1.0	6.85	1.1	0.21	932910.0
223	DS10935054-DT201110_2020.TE.219109.1.1_Dr30	ATCC19115	fifth_culture	extraction_A	NextSeq_B	Dr30-Dk23	30.9867	99.3475	29.74	BIGSdb	15.0	11.0	10.0	9.0	9.0	8.0	2922604.0	2921007.0	2919599.0	2914428.0	2914428.0	2885497.0	933490.0	2922604.0	37.88	593184.0	593184.0	321507.0	321507.0	2.0	2.0	4.0	4.0	0.0	0.0	0.0	3.0	0.0	2.0	0.0	0.0	0.0	0.0	99.01	1.0	13.69	1.27	0.24	933490.0
224	DS10935054-DT201110_2020.TE.219109.1.1_Dr40	ATCC19115	fifth_culture	extraction_A	NextSeq_B	Dr40-Dk31	41.6312	99.3512	38.25	BIGSdb	12.0	10.0	9.0	8.0	8.0	7.0	2922211.0	2921350.0	2919942.0	2914798.0	2914798.0	2885869.0	933491.0	2922211.0	37.88	592866.0	592866.0	321905.0	321905.0	2.0	2.0	4.0	4.0	0.0	0.0	0.0	3.0	1.0	3.0	0.0	0.0	0.0	0.0	98.993	1.0	17.11	1.1	0.17	933491.0
225	DS10935054-DT201110_2020.TE.219109.1.1_Dr50	ATCC19115	fifth_culture	extraction_A	NextSeq_B	Dr50-Dk38	51.2313	99.3946	51.26	BIGSdb	13.0	11.0	10.0	9.0	8.0	7.0	2922054.0	2921262.0	2919854.0	2914558.0	2897911.0	2868980.0	933490.0	2922054.0	37.88	576503.0	576503.0	321379.0	321379.0	2.0	2.0	4.0	4.0	0.0	0.0	0.0	2.0	0.0	2.0	0.0	0.0	0.0	0.0	99.003	1.0	13.69	0.34	0.14	933490.0
226	DS10935054-DT201110_2020.TE.219109.1.1_Dr60	ATCC19115	fifth_culture	extraction_A	NextSeq_B	Dr60-Dk45	60.8914	99.5043	59.16	BIGSdb	11.0	10.0	9.0	8.0	8.0	7.0	2921735.0	2921270.0	2919862.0	2914718.0	2914718.0	2885789.0	933490.0	2921735.0	37.87	592831.0	592831.0	321905.0	321905.0	2.0	2.0	4.0	4.0	0.0	0.0	0.0	2.0	1.0	3.0	0.0	0.0	0.0	0.0	98.981	1.0	20.54	0.99	0.27	933490.0
227	DS10935054-DT201110_2020.TE.219109.1.1_Dr70	ATCC19115	fifth_culture	extraction_A	NextSeq_B	Dr70-Dk53	72.0375	99.4920	63.88	BIGSdb	12.0	11.0	10.0	9.0	8.0	7.0	2921616.0	2921151.0	2919743.0	2914573.0	2897752.0	2868821.0	933221.0	2921616.0	37.88	576601.0	576601.0	321379.0	321379.0	2.0	2.0	4.0	4.0	0.0	0.0	0.0	1.0	0.0	1.0	0.0	0.0	0.0	0.0	98.991	1.0	10.27	0.41	0.21	933121.0
228	DS10935054-DT201110_2020.TE.219109.1.1_Dr80	ATCC19115	fifth_culture	extraction_A	NextSeq_B	Dr80-Dk60	81.7302	99.5894	79.82	BIGSdb	13.0	11.0	10.0	9.0	8.0	7.0	2921999.0	2920909.0	2919501.0	2914357.0	2897557.0	2868626.0	933185.0	2921999.0	37.88	575830.0	575830.0	321507.0	321507.0	2.0	2.0	4.0	4.0	0.0	0.0	0.0	0.0	0.0	5.0	0.0	0.0	0.0	0.0	98.991	1.0	27.38	0.41	0.27	933085.0
229	DS10935054-DT201110_2020.TE.219109.1.1_Dr90	ATCC19115	fifth_culture	extraction_A	NextSeq_B	Dr90-Dk68	92.8509	99.5103	90.47	BIGSdb	13.0	11.0	10.0	9.0	8.0	7.0	2921636.0	2920546.0	2919138.0	2913994.0	2897173.0	2868242.0	933221.0	2921636.0	37.88	575709.0	575709.0	321507.0	321507.0	2.0	2.0	4.0	4.0	0.0	0.0	0.0	1.0	0.0	3.0	0.0	0.0	0.0	0.0	98.983	1.0	17.11	0.31	0.21	933121.0
230	DS10935054-DT201110_2020.TE.219109.1.1_Dr100	ATCC19115	fifth_culture	extraction_A	NextSeq_B	Dr100-Dk75	102.5873	99.4535	96.84	BIGSdb	13.0	11.0	10.0	9.0	9.0	8.0	2921747.0	2920657.0	2919249.0	2914105.0	2914105.0	2885174.0	933412.0	2921747.0	37.88	592198.0	592198.0	321507.0	321507.0	2.0	2.0	4.0	4.0	0.0	0.0	0.0	1.0	0.0	3.0	0.0	0.0	0.0	0.0	98.979	1.0	20.54	0.82	0.24	933312.0
231	DS10935038-DT201110_2020.TE.219096.1.1_Dr10	ATCCBAA679	fifth_culture	extraction_A	NextSeq_B	Dr10-Dk8	11.3579	99.2653	11.6	BIGSdb	17.0	15.0	13.0	12.0	11.0	10.0	2914395.0	2912797.0	2906380.0	2901278.0	2884378.0	2856542.0	565712.0	2914395.0	37.86	438179.0	438179.0	394770.0	394770.0	3.0	3.0	5.0	5.0	0.0	0.0	0.0	3.0	0.0	0.0	0.0	0.0	0.0	0.0	98.92	1.001	1.96	5.25	1.0	565712.0
232	DS10935038-DT201110_2020.TE.219096.1.1_Dr20	ATCCBAA679	fifth_culture	extraction_A	NextSeq_B	Dr20-Dk16	22.4675	99.3336	21.48	BIGSdb	13.0	10.0	10.0	9.0	9.0	8.0	2915314.0	2913759.0	2913759.0	2908643.0	2908643.0	2881290.0	887473.0	2915314.0	37.86	583387.0	496827.0	438644.0	438644.0	2.0	3.0	4.0	4.0	0.0	0.0	0.0	2.0	0.0	1.0	0.0	0.0	0.0	0.0	98.999	1.0	3.43	0.86	0.27	887473.0
233	DS10935038-DT201110_2020.TE.219096.1.1_Dr30	ATCCBAA679	fifth_culture	extraction_A	NextSeq_B	Dr30-Dk23	32.4717	99.3489	31.79	BIGSdb	12.0	10.0	9.0	9.0	8.0	8.0	2915640.0	2914798.0	2909996.0	2909996.0	2892649.0	2892649.0	887766.0	2915640.0	37.87	496971.0	496971.0	438938.0	438938.0	3.0	3.0	4.0	4.0	0.0	0.0	0.0	1.0	0.0	1.0	0.0	0.0	1.0	1691.0	98.955	1.0	6.86	0.82	0.31	887766.0
234	DS10935038-DT201110_2020.TE.219096.1.1_Dr40	ATCCBAA679	fifth_culture	extraction_A	NextSeq_B	Dr40-Dk31	43.8658	99.3865	43.79	BIGSdb	11.0	9.0	8.0	8.0	7.0	7.0	2916477.0	2915635.0	2910833.0	2910833.0	2893462.0	2893462.0	1385351.0	2916477.0	37.87	566673.0	566673.0	438938.0	438938.0	2.0	2.0	3.0	3.0	0.0	0.0	0.0	1.0	0.0	1.0	0.0	0.0	1.0	1691.0	98.98	1.0	6.86	1.24	0.31	1385351.0
235	DS10935038-DT201110_2020.TE.219096.1.1_Dr50	ATCCBAA679	fifth_culture	extraction_A	NextSeq_B	Dr50-Dk38	53.9688	99.4359	51.35	BIGSdb	9.0	8.0	7.0	7.0	7.0	7.0	2915953.0	2915488.0	2910577.0	2910577.0	2910577.0	2910577.0	887405.0	2915953.0	37.86	583809.0	504194.0	496827.0	496827.0	2.0	3.0	4.0	4.0	0.0	0.0	0.0	2.0	0.0	3.0	0.0	0.0	0.0	0.0	99.012	1.0	17.15	1.72	0.65	887405.0
236	DS10935038-DT201110_2020.TE.219096.1.1_Dr60	ATCCBAA679	fifth_culture	extraction_A	NextSeq_B	Dr60-Dk45	63.9385	99.4538	64.98	BIGSdb	14.0	10.0	9.0	9.0	8.0	8.0	2916457.0	2914543.0	2909866.0	2909866.0	2892498.0	2892498.0	887469.0	2916457.0	37.87	496827.0	496827.0	438938.0	438938.0	3.0	3.0	4.0	4.0	0.0	0.0	0.0	0.0	0.0	1.0	0.0	0.0	0.0	0.0	99.031	1.0	6.86	0.45	0.38	887469.0
237	DS10935038-DT201110_2020.TE.219096.1.1_Dr70	ATCCBAA679	fifth_culture	extraction_A	NextSeq_B	Dr70-Dk53	75.1710	99.4802	73.59	BIGSdb	11.0	9.0	8.0	8.0	8.0	8.0	2915444.0	2914583.0	2909797.0	2909797.0	2909797.0	2909797.0	887469.0	2915444.0	37.86	583934.0	497585.0	438544.0	438544.0	2.0	3.0	4.0	4.0	0.0	0.0	0.0	2.0	0.0	2.0	0.0	0.0	0.0	0.0	99.004	1.0	10.29	1.48	0.62	887469.0
238	DS10935038-DT201110_2020.TE.219096.1.1_Dr80	ATCCBAA679	fifth_culture	extraction_A	NextSeq_B	Dr80-Dk60	84.3264	99.4642	83.9	BIGSdb	13.0	10.0	9.0	9.0	8.0	8.0	2917005.0	2915618.0	2910816.0	2910816.0	2893469.0	2893469.0	887469.0	2917005.0	37.87	497523.0	497523.0	439038.0	439038.0	3.0	3.0	4.0	4.0	0.0	0.0	0.0	1.0	0.0	3.0	0.0	0.0	0.0	0.0	99.035	1.0	13.71	0.69	0.41	887469.0
239	DS10935038-DT201110_2020.TE.219096.1.1_Dr90	ATCCBAA679	fifth_culture	extraction_A	NextSeq_B	Dr90-Dk68	93.5293	99.4278	92.33	BIGSdb	12.0	9.0	8.0	8.0	8.0	8.0	2915891.0	2914586.0	2909909.0	2909909.0	2909909.0	2909909.0	888372.0	2915891.0	37.86	583498.0	496827.0	438644.0	438644.0	2.0	3.0	4.0	4.0	1.0	1.0	583498.0	0.0	0.0	3.0	0.0	0.0	0.0	0.0	99.006	1.0	13.72	0.34	0.34	888372.0
240	DS10935038-DT201110_2020.TE.219096.1.1_Dr100	ATCCBAA679	fifth_culture	extraction_A	NextSeq_B	Dr100-Dk75	100.4237	99.4365	100.83	BIGSdb	10.0	8.0	7.0	7.0	7.0	7.0	2915345.0	2914515.0	2909604.0	2909604.0	2909604.0	2909604.0	1385351.0	2915345.0	37.86	583385.0	583385.0	438544.0	438544.0	2.0	2.0	3.0	3.0	1.0	1.0	583385.0	1.0	0.0	1.0	0.0	0.0	1.0	1691.0	98.94	1.0	6.86	0.89	0.34	1385351.0
241	DS10935051-DT201110_2020.TE.219105.1.4_Dr10	ATCC19114	tenth_culture	extraction_A	NextSeq_B	Dr10-Dk8	11.1342	99.1928	11.5	BIGSdb	17.0	16.0	14.0	13.0	12.0	10.0	2948986.0	2948268.0	2944366.0	2939060.0	2921111.0	2841879.0	537834.0	2948986.0	38.08	326889.0	326889.0	230627.0	230627.0	4.0	4.0	6.0	6.0	0.0	0.0	0.0	2.0	0.0	0.0	0.0	0.0	0.0	0.0	98.959	1.0	0.68	2.2	0.2	537834.0
242	DS10935051-DT201110_2020.TE.219105.1.4_Dr20	ATCC19114	tenth_culture	extraction_A	NextSeq_B	Dr20-Dk16	21.9540	99.2469	21.17	BIGSdb	12.0	11.0	10.0	8.0	7.0	6.0	2949740.0	2949275.0	2946474.0	2936061.0	2918067.0	2883445.0	961108.0	2949740.0	38.08	538356.0	538356.0	522429.0	522429.0	2.0	2.0	4.0	4.0	0.0	0.0	0.0	1.0	1.0	0.0	0.0	0.0	0.0	0.0	98.964	1.0	10.17	0.1	0.2	961008.0
243	DS10935051-DT201110_2020.TE.219105.1.4_Dr30	ATCC19114	tenth_culture	extraction_A	NextSeq_B	Dr30-Dk23	31.5496	99.2702	30.44	BIGSdb	12.0	10.0	9.0	8.0	7.0	6.0	2949456.0	2948592.0	2945791.0	2940677.0	2922678.0	2888056.0	961126.0	2949456.0	38.08	537948.0	537948.0	522429.0	522429.0	2.0	2.0	4.0	4.0	0.0	0.0	0.0	3.0	1.0	0.0	0.0	0.0	0.0	0.0	98.967	1.0	6.78	1.63	0.2	961026.0
244	DS10935051-DT201110_2020.TE.219105.1.4_Dr40	ATCC19114	tenth_culture	extraction_A	NextSeq_B	Dr40-Dk31	42.7003	99.2884	41.43	BIGSdb	13.0	11.0	10.0	8.0	7.0	6.0	2949854.0	2948558.0	2946564.0	2936177.0	2917885.0	2883263.0	961366.0	2949854.0	38.08	537948.0	537948.0	522428.0	522428.0	2.0	2.0	4.0	4.0	0.0	0.0	0.0	0.0	1.0	0.0	0.0	0.0	0.0	0.0	98.978	1.0	6.78	0.14	0.1	961266.0
245	DS10935051-DT201110_2020.TE.219105.1.4_Dr50	ATCC19114	tenth_culture	extraction_A	NextSeq_B	Dr50-Dk38	52.5502	99.3242	48.27	BIGSdb	10.0	9.0	8.0	7.0	7.0	6.0	2949670.0	2948864.0	2946870.0	2941756.0	2941756.0	2907134.0	961366.0	2949670.0	38.08	556456.0	556456.0	522526.0	522526.0	2.0	2.0	4.0	4.0	0.0	0.0	0.0	2.0	1.0	2.0	0.0	0.0	0.0	0.0	98.974	1.0	13.56	0.75	0.17	961266.0
246	DS10935051-DT201110_2020.TE.219105.1.4_Dr60	ATCC19114	tenth_culture	extraction_A	NextSeq_B	Dr60-Dk45	62.3352	99.3422	60.07	BIGSdb	12.0	11.0	10.0	8.0	7.0	6.0	2949929.0	2949123.0	2947129.0	2936742.0	2918084.0	2883462.0	961366.0	2949929.0	38.08	537948.0	537948.0	522526.0	522526.0	2.0	2.0	4.0	4.0	0.0	0.0	0.0	0.0	1.0	2.0	0.0	0.0	0.0	0.0	98.976	1.0	13.56	0.07	0.03	961266.0
247	DS10935051-DT201110_2020.TE.219105.1.4_Dr70	ATCC19114	tenth_culture	extraction_A	NextSeq_B	Dr70-Dk53	73.6327	99.3542	68.68	BIGSdb	12.0	10.0	9.0	8.0	7.0	6.0	2949152.0	2948016.0	2946022.0	2940908.0	2923219.0	2888597.0	961366.0	2949152.0	38.07	537969.0	537969.0	522428.0	522428.0	2.0	2.0	4.0	4.0	0.0	0.0	0.0	1.0	1.0	0.0	0.0	0.0	0.0	0.0	98.955	1.0	10.17	0.34	0.17	961266.0
248	DS10935051-DT201110_2020.TE.219105.1.4_Dr80	ATCC19114	tenth_culture	extraction_A	NextSeq_B	Dr80-Dk60	83.4603	99.3540	80.99	BIGSdb	11.0	10.0	9.0	8.0	7.0	6.0	2949025.0	2948219.0	2946225.0	2941111.0	2923422.0	2888800.0	961366.0	2949025.0	38.07	537969.0	537969.0	522428.0	522428.0	2.0	2.0	4.0	4.0	0.0	0.0	0.0	1.0	1.0	1.0	0.0	0.0	0.0	0.0	98.952	1.0	10.17	0.34	0.14	961266.0
249	DS10935051-DT201110_2020.TE.219105.1.4_Dr90	ATCC19114	tenth_culture	extraction_A	NextSeq_B	Dr90-Dk68	94.7814	99.3706	89.7	BIGSdb	11.0	9.0	8.0	7.0	7.0	6.0	2949948.0	2948653.0	2946659.0	2941545.0	2941545.0	2906781.0	961126.0	2949948.0	38.08	556480.0	556480.0	522428.0	522428.0	2.0	2.0	4.0	4.0	0.0	0.0	0.0	4.0	1.0	3.0	0.0	0.0	0.0	0.0	98.97	1.0	16.95	1.66	0.17	960636.0
250	DS10935051-DT201110_2020.TE.219105.1.4_Dr100	ATCC19114	tenth_culture	extraction_A	NextSeq_B	Dr100-Dk75	104.4776	99.3710	99.56	BIGSdb	13.0	10.0	9.0	8.0	7.0	6.0	2949645.0	2947971.0	2945977.0	2940863.0	2923028.0	2888264.0	961126.0	2949645.0	38.08	538131.0	538131.0	522053.0	522053.0	2.0	2.0	4.0	4.0	0.0	0.0	0.0	2.0	1.0	2.0	0.0	0.0	0.0	0.0	98.963	1.0	13.56	0.41	0.17	960636.0
251	DS10935057-DT201110_2020.TE.219109.1.4_Dr10	ATCC19115	tenth_culture	extraction_A	NextSeq_B	Dr10-Dk8	10.9329	99.2567	11.2	BIGSdb	22.0	21.0	19.0	15.0	14.0	10.0	2916830.0	2916347.0	2911430.0	2890834.0	2874257.0	2726677.0	500208.0	2916830.0	37.88	328368.0	328368.0	225198.0	225198.0	4.0	4.0	7.0	7.0	0.0	0.0	0.0	5.0	0.0	1.0	0.0	0.0	0.0	0.0	98.808	1.0	4.11	2.16	0.31	500192.0
252	DS10935057-DT201110_2020.TE.219109.1.4_Dr20	ATCC19115	tenth_culture	extraction_A	NextSeq_B	Dr20-Dk16	21.6020	99.3269	18.44	BIGSdb	21.0	15.0	13.0	11.0	10.0	8.0	2919667.0	2916173.0	2910320.0	2900189.0	2883639.0	2811480.0	933031.0	2919667.0	37.87	331049.0	331049.0	237665.0	237665.0	3.0	3.0	5.0	5.0	0.0	0.0	0.0	3.0	0.0	1.0	0.0	0.0	0.0	0.0	98.904	1.0	6.85	1.03	0.17	933031.0
253	DS10935057-DT201110_2020.TE.219109.1.4_Dr30	ATCC19115	tenth_culture	extraction_A	NextSeq_B	Dr30-Dk23	30.8673	99.3249	29.19	BIGSdb	13.0	11.0	10.0	9.0	8.0	7.0	2920960.0	2919870.0	2918462.0	2913390.0	2896857.0	2867928.0	933461.0	2920960.0	37.87	575773.0	575773.0	321507.0	321507.0	2.0	2.0	4.0	4.0	0.0	0.0	0.0	3.0	0.0	0.0	0.0	0.0	0.0	0.0	98.972	1.0	3.42	0.75	0.17	933461.0
254	DS10935057-DT201110_2020.TE.219109.1.4_Dr40	ATCC19115	tenth_culture	extraction_A	NextSeq_B	Dr40-Dk31	41.3978	99.3747	39.04	BIGSdb	15.0	13.0	12.0	11.0	10.0	8.0	2920673.0	2919681.0	2918157.0	2913112.0	2896567.0	2819727.0	576582.0	2920673.0	37.88	505578.0	505578.0	272446.0	272446.0	3.0	3.0	5.0	5.0	0.0	0.0	0.0	1.0	0.0	2.0	0.0	0.0	0.0	0.0	98.955	1.0	10.27	0.27	0.03	576482.0
255	DS10935057-DT201110_2020.TE.219109.1.4_Dr50	ATCC19115	tenth_culture	extraction_A	NextSeq_B	Dr50-Dk38	50.9050	99.3916	46.87	BIGSdb	12.0	11.0	10.0	9.0	8.0	7.0	2921922.0	2921457.0	2919933.0	2914888.0	2897894.0	2868965.0	933228.0	2921922.0	37.88	576608.0	576608.0	321507.0	321507.0	2.0	2.0	4.0	4.0	0.0	0.0	0.0	1.0	0.0	2.0	0.0	0.0	0.0	0.0	99.0	1.0	13.69	0.1	0.14	933128.0
256	DS10935057-DT201110_2020.TE.219109.1.4_Dr60	ATCC19115	tenth_culture	extraction_A	NextSeq_B	Dr60-Dk45	60.5586	99.4247	57.22	BIGSdb	13.0	12.0	11.0	9.0	8.0	7.0	2921984.0	2921519.0	2919995.0	2906433.0	2889356.0	2860427.0	933106.0	2921984.0	37.88	576541.0	576541.0	321507.0	321507.0	2.0	2.0	4.0	4.0	0.0	0.0	0.0	1.0	0.0	3.0	0.0	0.0	0.0	0.0	98.993	1.0	17.11	0.41	0.17	933006.0
257	DS10935057-DT201110_2020.TE.219109.1.4_Dr70	ATCC19115	tenth_culture	extraction_A	NextSeq_B	Dr70-Dk53	71.6547	99.4083	67.11	BIGSdb	12.0	10.0	9.0	8.0	8.0	7.0	2921303.0	2920213.0	2918689.0	2913617.0	2913617.0	2884688.0	933375.0	2921303.0	37.87	592102.0	592102.0	321507.0	321507.0	2.0	2.0	4.0	4.0	0.0	0.0	0.0	3.0	0.0	0.0	0.0	0.0	0.0	0.0	98.983	1.0	6.85	0.27	0.14	933375.0
258	DS10935057-DT201110_2020.TE.219109.1.4_Dr80	ATCC19115	tenth_culture	extraction_A	NextSeq_B	Dr80-Dk60	81.3040	99.4157	79.27	BIGSdb	12.0	11.0	10.0	9.0	8.0	7.0	2921300.0	2920835.0	2919311.0	2914167.0	2897617.0	2868688.0	933230.0	2921300.0	37.87	576453.0	576453.0	321383.0	321383.0	2.0	2.0	4.0	4.0	0.0	0.0	0.0	1.0	0.0	3.0	0.0	0.0	0.0	0.0	98.971	1.0	17.12	0.21	0.17	933130.0
259	DS10935057-DT201110_2020.TE.219109.1.4_Dr90	ATCC19115	tenth_culture	extraction_A	NextSeq_B	Dr90-Dk68	92.3357	99.4493	82.8	BIGSdb	13.0	11.0	10.0	9.0	8.0	7.0	2921727.0	2920800.0	2919392.0	2914248.0	2897427.0	2868498.0	932885.0	2921727.0	37.88	576596.0	576596.0	321507.0	321507.0	2.0	2.0	4.0	4.0	0.0	0.0	0.0	1.0	1.0	2.0	0.0	0.0	0.0	0.0	98.99	1.0	13.69	0.21	0.14	932785.0
260	DS10935057-DT201110_2020.TE.219109.1.4_Dr100	ATCC19115	tenth_culture	extraction_A	NextSeq_B	Dr100-Dk75	102.0625	99.4454	95.56	BIGSdb	13.0	12.0	11.0	9.0	8.0	7.0	2922245.0	2921780.0	2920372.0	2906837.0	2889760.0	2860829.0	933491.0	2922245.0	37.88	576551.0	576551.0	321507.0	321507.0	2.0	2.0	4.0	4.0	0.0	0.0	0.0	2.0	0.0	3.0	0.0	0.0	0.0	0.0	99.003	1.0	20.53	0.82	0.31	933491.0
261	DS10935041-DT201110_2020.TE.219096.1.4_Dr10	ATCCBAA679	tenth_culture	extraction_A	NextSeq_B	Dr10-Dk8	10.9734	99.2748	11.2	BIGSdb	11.0	11.0	10.0	10.0	9.0	8.0	2912466.0	2912466.0	2907479.0	2907479.0	2893818.0	2857156.0	886562.0	2912466.0	37.85	582667.0	497041.0	424782.0	424782.0	2.0	3.0	4.0	4.0	0.0	0.0	0.0	7.0	0.0	0.0	0.0	0.0	0.0	0.0	98.907	1.0	1.72	1.99	0.48	886562.0
262	DS10935041-DT201110_2020.TE.219096.1.4_Dr20	ATCCBAA679	tenth_culture	extraction_A	NextSeq_B	Dr20-Dk16	21.6945	99.4159	21.01	BIGSdb	15.0	11.0	10.0	9.0	8.0	8.0	2915808.0	2913444.0	2912349.0	2907153.0	2890442.0	2890442.0	886719.0	2915808.0	37.86	496821.0	496821.0	438263.0	438263.0	3.0	3.0	4.0	4.0	0.0	0.0	0.0	3.0	0.0	0.0	0.0	0.0	0.0	0.0	98.981	1.0	6.86	1.78	0.27	886188.0
263	DS10935041-DT201110_2020.TE.219096.1.4_Dr30	ATCCBAA679	tenth_culture	extraction_A	NextSeq_B	Dr30-Dk23	30.9967	99.3548	30.93	BIGSdb	13.0	9.0	8.0	8.0	8.0	8.0	2917057.0	2915356.0	2910445.0	2910445.0	2910445.0	2910445.0	887468.0	2917057.0	37.87	583998.0	496821.0	439706.0	439706.0	2.0	3.0	4.0	4.0	0.0	0.0	0.0	0.0	0.0	2.0	0.0	0.0	0.0	0.0	99.049	1.0	10.28	0.41	0.38	887468.0
264	DS10935041-DT201110_2020.TE.219096.1.4_Dr40	ATCCBAA679	tenth_culture	extraction_A	NextSeq_B	Dr40-Dk31	41.7539	99.3562	41.4	BIGSdb	15.0	10.0	9.0	9.0	8.0	8.0	2917134.0	2915209.0	2910423.0	2910423.0	2893702.0	2893702.0	887577.0	2917134.0	37.87	497579.0	497579.0	438930.0	438930.0	3.0	3.0	4.0	4.0	0.0	0.0	0.0	0.0	0.0	2.0	0.0	0.0	0.0	0.0	99.053	1.0	10.28	0.75	0.31	887577.0
265	DS10935041-DT201110_2020.TE.219096.1.4_Dr50	ATCCBAA679	tenth_culture	extraction_A	NextSeq_B	Dr50-Dk38	51.3027	99.4657	50.55	BIGSdb	12.0	9.0	8.0	8.0	8.0	8.0	2916011.0	2914528.0	2909726.0	2909726.0	2909726.0	2909726.0	887475.0	2916011.0	37.86	583918.0	496821.0	438644.0	438644.0	2.0	3.0	4.0	4.0	0.0	0.0	0.0	2.0	0.0	2.0	0.0	0.0	1.0	1691.0	98.959	1.0	10.29	1.65	0.27	887475.0
266	DS10935041-DT201110_2020.TE.219096.1.4_Dr60	ATCCBAA679	tenth_culture	extraction_A	NextSeq_B	Dr60-Dk45	60.8559	99.3884	57.34	BIGSdb	10.0	8.0	7.0	7.0	7.0	7.0	2915824.0	2915018.0	2910341.0	2910341.0	2910341.0	2910341.0	887468.0	2915824.0	37.86	584043.0	503896.0	496821.0	496821.0	2.0	3.0	4.0	4.0	0.0	0.0	0.0	2.0	0.0	2.0	0.0	0.0	1.0	1691.0	98.956	1.0	10.29	1.89	0.55	887468.0
267	DS10935041-DT201110_2020.TE.219096.1.4_Dr70	ATCCBAA679	tenth_culture	extraction_A	NextSeq_B	Dr70-Dk53	71.9197	99.4938	69.71	BIGSdb	11.0	9.0	8.0	8.0	8.0	8.0	2916044.0	2915022.0	2910236.0	2910236.0	2910236.0	2910236.0	887469.0	2916044.0	37.86	583934.0	497517.0	438644.0	438644.0	2.0	3.0	4.0	4.0	0.0	0.0	0.0	1.0	0.0	2.0	0.0	0.0	0.0	0.0	99.025	1.0	10.29	0.99	0.48	887469.0
268	DS10935041-DT201110_2020.TE.219096.1.4_Dr80	ATCCBAA679	tenth_culture	extraction_A	NextSeq_B	Dr80-Dk60	81.5606	99.4094	81.98	BIGSdb	12.0	9.0	8.0	8.0	8.0	8.0	2915893.0	2914227.0	2909316.0	2909316.0	2909316.0	2909316.0	887469.0	2915893.0	37.86	583809.0	496810.0	438644.0	438644.0	2.0	3.0	4.0	4.0	0.0	0.0	0.0	2.0	0.0	1.0	0.0	0.0	0.0	0.0	100.0	0.99	10.29	0.98	0.51	887469.0
269	DS10935041-DT201110_2020.TE.219096.1.4_Dr90	ATCCBAA679	tenth_culture	extraction_A	NextSeq_B	Dr90-Dk68	92.6756	99.4354	89.29	BIGSdb	14.0	9.0	8.0	8.0	8.0	8.0	2916254.0	2913974.0	2909063.0	2909063.0	2909063.0	2909063.0	887469.0	2916254.0	37.86	583809.0	496821.0	438644.0	438644.0	2.0	3.0	4.0	4.0	0.0	0.0	0.0	2.0	0.0	2.0	0.0	0.0	1.0	1691.0	98.965	1.0	10.29	1.68	0.51	887469.0
270	DS10935041-DT201110_2020.TE.219096.1.4_Dr100	ATCCBAA679	tenth_culture	extraction_A	NextSeq_B	Dr100-Dk75	102.4940	99.5458	95.51	BIGSdb	12.0	9.0	8.0	8.0	8.0	8.0	2915975.0	2914554.0	2909768.0	2909768.0	2909768.0	2909768.0	887468.0	2915975.0	37.86	583934.0	497206.0	438545.0	438545.0	2.0	3.0	4.0	4.0	0.0	0.0	0.0	1.0	0.0	1.0	0.0	0.0	0.0	0.0	99.026	1.0	6.86	1.13	0.48	887468.0
271	DS10935049-DT201110_2020.TE.219105.1.2_Dr10	ATCC19114	fifth_culture	extraction_B	NextSeq_B	Dr10-Dk8	10.9175	99.2003	11.3	BIGSdb	16.0	14.0	13.0	12.0	11.0	10.0	2948387.0	2947238.0	2945786.0	2940732.0	2922742.0	2878153.0	884986.0	2948387.0	38.07	350621.0	350621.0	230522.0	230522.0	3.0	3.0	5.0	5.0	1.0	1.0	884986.0	3.0	0.0	0.0	0.0	0.0	0.0	0.0	98.925	1.0	0.34	4.1	0.51	850795.0
272	DS10935049-DT201110_2020.TE.219105.1.2_Dr20	ATCC19114	fifth_culture	extraction_B	NextSeq_B	Dr20-Dk16	21.5546	99.2756	20.98	BIGSdb	11.0	11.0	8.0	8.0	7.0	6.0	2949098.0	2949098.0	2940987.0	2940987.0	2922641.0	2887901.0	961126.0	2949098.0	38.08	537945.0	537945.0	522428.0	522428.0	2.0	2.0	4.0	4.0	0.0	0.0	0.0	3.0	1.0	0.0	0.0	0.0	0.0	0.0	98.971	1.0	3.39	1.59	0.17	960636.0
273	DS10935049-DT201110_2020.TE.219105.1.2_Dr30	ATCC19114	fifth_culture	extraction_B	NextSeq_B	Dr30-Dk23	30.8382	99.2916	29.95	BIGSdb	12.0	10.0	9.0	7.0	7.0	6.0	2949491.0	2948355.0	2946361.0	2936188.0	2936188.0	2901566.0	961126.0	2949491.0	38.08	556492.0	556492.0	522429.0	522429.0	2.0	2.0	4.0	4.0	0.0	0.0	0.0	3.0	1.0	0.0	0.0	0.0	0.0	0.0	98.973	1.0	6.78	1.29	0.17	961026.0
274	DS10935049-DT201110_2020.TE.219105.1.2_Dr40	ATCC19114	fifth_culture	extraction_B	NextSeq_B	Dr40-Dk31	41.4369	99.3203	41.05	BIGSdb	14.0	11.0	9.0	8.0	7.0	6.0	2950110.0	2948243.0	2945145.0	2940031.0	2921810.0	2887188.0	961366.0	2950110.0	38.08	537970.0	537970.0	521018.0	521018.0	2.0	2.0	4.0	4.0	0.0	0.0	0.0	1.0	1.0	0.0	0.0	0.0	0.0	0.0	98.986	1.0	10.17	0.34	0.17	961266.0
275	DS10935049-DT201110_2020.TE.219105.1.2_Dr50	ATCC19114	fifth_culture	extraction_B	NextSeq_B	Dr50-Dk38	50.9696	99.3606	49.18	BIGSdb	12.0	11.0	10.0	8.0	7.0	6.0	2949184.0	2948378.0	2946384.0	2935997.0	2917789.0	2883167.0	961366.0	2949184.0	38.08	538055.0	538055.0	522428.0	522428.0	2.0	2.0	4.0	4.0	0.0	0.0	0.0	1.0	1.0	0.0	0.0	0.0	0.0	0.0	98.96	1.0	6.78	1.22	0.07	961266.0
276	DS10935049-DT201110_2020.TE.219105.1.2_Dr60	ATCC19114	fifth_culture	extraction_B	NextSeq_B	Dr60-Dk45	60.6636	99.3236	57.67	BIGSdb	11.0	10.0	9.0	8.0	7.0	6.0	2949015.0	2948209.0	2946215.0	2941101.0	2922916.0	2888294.0	961366.0	2949015.0	38.08	537970.0	537970.0	522428.0	522428.0	2.0	2.0	4.0	4.0	0.0	0.0	0.0	2.0	1.0	0.0	0.0	0.0	0.0	0.0	98.952	1.0	6.78	1.53	0.1	961266.0
277	DS10935049-DT201110_2020.TE.219105.1.2_Dr70	ATCC19114	fifth_culture	extraction_B	NextSeq_B	Dr70-Dk53	71.6989	99.3587	70.18	BIGSdb	10.0	10.0	9.0	8.0	7.0	6.0	2949220.0	2949220.0	2946419.0	2941305.0	2923120.0	2888498.0	961366.0	2949220.0	38.08	537970.0	537970.0	522428.0	522428.0	2.0	2.0	4.0	4.0	0.0	0.0	0.0	1.0	1.0	0.0	0.0	0.0	0.0	0.0	98.96	1.0	6.78	0.34	0.1	961266.0
278	DS10935049-DT201110_2020.TE.219105.1.2_Dr80	ATCC19114	fifth_culture	extraction_B	NextSeq_B	Dr80-Dk60	81.2798	99.3263	76.87	BIGSdb	12.0	10.0	9.0	8.0	7.0	6.0	2948983.0	2947798.0	2945804.0	2940690.0	2922505.0	2887883.0	961126.0	2948983.0	38.08	537970.0	537970.0	522053.0	522053.0	2.0	2.0	4.0	4.0	0.0	0.0	0.0	2.0	1.0	0.0	0.0	0.0	0.0	0.0	98.952	1.0	6.78	0.34	0.1	960636.0
279	DS10935049-DT201110_2020.TE.219105.1.2_Dr90	ATCC19114	fifth_culture	extraction_B	NextSeq_B	Dr90-Dk68	92.3392	99.4246	89.09	BIGSdb	12.0	10.0	9.0	8.0	7.0	6.0	2949393.0	2948256.0	2946262.0	2941148.0	2922963.0	2888341.0	961366.0	2949393.0	38.08	538017.0	538017.0	522428.0	522428.0	2.0	2.0	4.0	4.0	0.0	0.0	0.0	2.0	1.0	0.0	0.0	0.0	0.0	0.0	98.966	1.0	6.78	1.53	0.1	961266.0
280	DS10935049-DT201110_2020.TE.219105.1.2_Dr100	ATCC19114	fifth_culture	extraction_B	NextSeq_B	Dr100-Dk75	102.1106	99.3848	99.75	BIGSdb	11.0	9.0	8.0	7.0	7.0	6.0	2950080.0	2948784.0	2946790.0	2941676.0	2941676.0	2907054.0	961366.0	2950080.0	38.08	556525.0	556525.0	522429.0	522429.0	2.0	2.0	4.0	4.0	0.0	0.0	0.0	2.0	1.0	0.0	0.0	0.0	0.0	0.0	98.987	1.0	10.17	0.58	0.27	961266.0
281	DS10935055-DT201110_2020.TE.219109.1.2_Dr10	ATCC19115	fifth_culture	extraction_B	NextSeq_B	Dr10-Dk8	11.0317	99.2319	11.3	BIGSdb	17.0	17.0	15.0	15.0	12.0	11.0	2915582.0	2915582.0	2907949.0	2907949.0	2862501.0	2831413.0	660905.0	2915582.0	37.87	274802.0	274802.0	225276.0	225276.0	4.0	4.0	7.0	7.0	2.0	1.0	321568.0	6.0	0.0	0.0	0.0	0.0	0.0	0.0	98.761	1.0	2.06	5.42	0.75	660905.0
282	DS10935055-DT201110_2020.TE.219109.1.2_Dr20	ATCC19115	fifth_culture	extraction_B	NextSeq_B	Dr20-Dk16	21.7369	99.3308	21.78	BIGSdb	22.0	18.0	15.0	15.0	14.0	11.0	2919967.0	2918079.0	2907031.0	2907031.0	2890140.0	2781288.0	505578.0	2919967.0	37.88	237675.0	237675.0	175542.0	175542.0	4.0	4.0	7.0	7.0	0.0	0.0	0.0	2.0	0.0	1.0	0.0	0.0	0.0	0.0	98.889	1.001	3.42	1.17	0.38	505578.0
283	DS10935055-DT201110_2020.TE.219109.1.2_Dr30	ATCC19115	fifth_culture	extraction_B	NextSeq_B	Dr30-Dk23	31.1129	99.3634	28.72	BIGSdb	23.0	16.0	13.0	11.0	10.0	8.0	2921658.0	2918174.0	2911265.0	2900129.0	2883594.0	2812477.0	932062.0	2921658.0	37.87	331916.0	331916.0	238417.0	238417.0	3.0	3.0	5.0	5.0	0.0	0.0	0.0	2.0	0.0	1.0	0.0	0.0	0.0	0.0	98.973	1.0	13.69	0.31	0.1	932062.0
284	DS10935055-DT201110_2020.TE.219109.1.2_Dr40	ATCC19115	fifth_culture	extraction_B	NextSeq_B	Dr40-Dk31	42.0559	99.3637	38.45	BIGSdb	13.0	11.0	10.0	9.0	8.0	7.0	2921666.0	2920805.0	2919281.0	2914110.0	2897575.0	2868646.0	933106.0	2921666.0	37.88	576523.0	576523.0	321507.0	321507.0	2.0	2.0	4.0	4.0	0.0	0.0	0.0	1.0	0.0	2.0	0.0	0.0	0.0	0.0	98.986	1.0	13.69	0.14	0.1	933006.0
285	DS10935055-DT201110_2020.TE.219109.1.2_Dr50	ATCC19115	fifth_culture	extraction_B	NextSeq_B	Dr50-Dk38	51.7572	99.3972	50.83	BIGSdb	14.0	12.0	11.0	10.0	9.0	8.0	2920951.0	2919986.0	2918462.0	2913291.0	2896756.0	2867827.0	933221.0	2920951.0	37.88	331817.0	331817.0	243672.0	243672.0	3.0	3.0	5.0	5.0	0.0	0.0	0.0	1.0	0.0	3.0	0.0	0.0	0.0	0.0	98.952	1.0	20.54	0.38	0.31	933121.0
286	DS10935055-DT201110_2020.TE.219109.1.2_Dr60	ATCC19115	fifth_culture	extraction_B	NextSeq_B	Dr60-Dk45	61.4360	99.3837	60.58	BIGSdb	12.0	10.0	9.0	8.0	8.0	7.0	2921094.0	2920004.0	2918480.0	2913435.0	2913435.0	2884504.0	933106.0	2921094.0	37.87	592192.0	592192.0	321507.0	321507.0	2.0	2.0	4.0	4.0	0.0	0.0	0.0	2.0	0.0	2.0	0.0	0.0	0.0	0.0	98.971	1.0	10.27	0.1	0.14	933006.0
287	DS10935055-DT201110_2020.TE.219109.1.2_Dr70	ATCC19115	fifth_culture	extraction_B	NextSeq_B	Dr70-Dk53	72.5079	99.4077	69.76	BIGSdb	13.0	11.0	10.0	9.0	9.0	8.0	2920531.0	2919566.0	2918158.0	2912889.0	2912889.0	2883958.0	933222.0	2920531.0	37.87	331721.0	331721.0	260031.0	260031.0	3.0	3.0	5.0	5.0	0.0	0.0	0.0	2.0	0.0	3.0	0.0	0.0	0.0	0.0	98.95	1.0	13.7	0.1	0.07	933122.0
288	DS10935055-DT201110_2020.TE.219109.1.2_Dr80	ATCC19115	fifth_culture	extraction_B	NextSeq_B	Dr80-Dk60	82.3246	99.3984	80.06	BIGSdb	14.0	12.0	11.0	9.0	8.0	7.0	2922065.0	2920975.0	2919567.0	2906058.0	2889487.0	2860556.0	933625.0	2922065.0	37.88	575777.0	575777.0	321507.0	321507.0	2.0	2.0	4.0	4.0	0.0	0.0	0.0	0.0	0.0	3.0	0.0	0.0	0.0	0.0	98.981	1.0	20.53	0.99	0.38	933425.0
289	DS10935055-DT201110_2020.TE.219109.1.2_Dr90	ATCC19115	fifth_culture	extraction_B	NextSeq_B	Dr90-Dk68	93.4889	99.4150	87.74	BIGSdb	12.0	11.0	10.0	9.0	8.0	7.0	2920669.0	2920204.0	2918796.0	2913724.0	2897185.0	2868254.0	933228.0	2920669.0	37.87	576228.0	576228.0	321507.0	321507.0	2.0	2.0	4.0	4.0	0.0	0.0	0.0	0.0	0.0	3.0	0.0	0.0	0.0	0.0	98.955	1.0	17.12	0.58	0.31	933128.0
290	DS10935055-DT201110_2020.TE.219109.1.2_Dr100	ATCC19115	fifth_culture	extraction_B	NextSeq_B	Dr100-Dk75	103.3597	99.4530	98.47	BIGSdb	12.0	11.0	10.0	9.0	8.0	7.0	2922012.0	2921547.0	2920139.0	2915067.0	2898496.0	2869565.0	933491.0	2922012.0	37.88	576485.0	576485.0	321507.0	321507.0	2.0	2.0	4.0	4.0	0.0	0.0	0.0	2.0	0.0	0.0	0.0	0.0	0.0	0.0	98.997	1.0	13.69	0.92	0.24	933491.0
291	DS10935039-DT201110_2020.TE.219096.1.2_Dr10	ATCCBAA679	fifth_culture	extraction_B	NextSeq_B	Dr10-Dk8	11.3212	99.2525	11.6	BIGSdb	12.0	12.0	12.0	11.0	10.0	10.0	2912680.0	2912680.0	2912680.0	2907568.0	2890596.0	2890596.0	669526.0	2912680.0	37.86	438229.0	438229.0	228035.0	228035.0	3.0	3.0	5.0	5.0	1.0	1.0	669526.0	5.0	0.0	0.0	0.0	0.0	0.0	0.0	98.907	1.0	4.12	4.67	1.03	605673.0
292	DS10935039-DT201110_2020.TE.219096.1.2_Dr20	ATCCBAA679	fifth_culture	extraction_B	NextSeq_B	Dr20-Dk16	22.4390	99.3195	23.65	BIGSdb	14.0	10.0	10.0	9.0	9.0	8.0	2916018.0	2914093.0	2914093.0	2908897.0	2908897.0	2883542.0	887316.0	2916018.0	37.86	583608.0	496810.0	438622.0	438622.0	2.0	3.0	4.0	4.0	0.0	0.0	0.0	0.0	0.0	2.0	0.0	0.0	0.0	0.0	99.025	1.0	10.29	0.41	0.45	887316.0
293	DS10935039-DT201110_2020.TE.219096.1.2_Dr30	ATCCBAA679	fifth_culture	extraction_B	NextSeq_B	Dr30-Dk23	32.3435	99.3491	30.5	BIGSdb	14.0	11.0	10.0	10.0	9.0	8.0	2916721.0	2915495.0	2910584.0	2910584.0	2893546.0	2865879.0	887468.0	2916721.0	37.87	497065.0	497065.0	439838.0	439838.0	3.0	3.0	4.0	4.0	0.0	0.0	0.0	0.0	0.0	1.0	0.0	0.0	0.0	0.0	99.033	1.0	6.86	0.41	0.34	887468.0
294	DS10935039-DT201110_2020.TE.219096.1.2_Dr40	ATCCBAA679	fifth_culture	extraction_B	NextSeq_B	Dr40-Dk31	43.7148	99.3600	42.93	BIGSdb	12.0	8.0	7.0	7.0	6.0	6.0	2917741.0	2916110.0	2911308.0	2911308.0	2894270.0	2894270.0	887468.0	2917741.0	37.87	606159.0	606159.0	503896.0	503896.0	2.0	2.0	4.0	4.0	0.0	0.0	0.0	1.0	0.0	1.0	0.0	0.0	0.0	0.0	100.0	0.991	10.28	0.51	0.37	887468.0
295	DS10935039-DT201110_2020.TE.219096.1.2_Dr50	ATCCBAA679	fifth_culture	extraction_B	NextSeq_B	Dr50-Dk38	53.6790	99.3623	51.98	BIGSdb	11.0	9.0	8.0	8.0	7.0	7.0	2916381.0	2915551.0	2910749.0	2910749.0	2893711.0	2893711.0	887405.0	2916381.0	37.87	504278.0	504278.0	496821.0	496821.0	3.0	3.0	4.0	4.0	0.0	0.0	0.0	0.0	0.0	2.0	0.0	0.0	0.0	0.0	99.03	1.0	13.72	0.62	0.41	887405.0
296	DS10935039-DT201110_2020.TE.219096.1.2_Dr60	ATCCBAA679	fifth_culture	extraction_B	NextSeq_B	Dr60-Dk45	63.3722	99.3867	61.48	BIGSdb	9.0	7.0	6.0	6.0	6.0	6.0	2917148.0	2916318.0	2911407.0	2911407.0	2911407.0	2911407.0	1385282.0	2917148.0	37.86	583955.0	583955.0	503896.0	503896.0	2.0	2.0	3.0	3.0	0.0	0.0	0.0	1.0	0.0	2.0	0.0	0.0	0.0	0.0	99.063	1.0	10.28	2.88	0.72	1385282.0
297	DS10935039-DT201110_2020.TE.219096.1.2_Dr70	ATCCBAA679	fifth_culture	extraction_B	NextSeq_B	Dr70-Dk53	73.6421	99.4241	70.21	BIGSdb	13.0	9.0	8.0	8.0	7.0	7.0	2916550.0	2914924.0	2910122.0	2910122.0	2893084.0	2893084.0	887405.0	2916550.0	37.87	503896.0	503896.0	496821.0	496821.0	3.0	3.0	4.0	4.0	0.0	0.0	0.0	0.0	0.0	2.0	0.0	0.0	0.0	0.0	99.039	1.0	13.71	0.93	0.45	887405.0
298	DS10935039-DT201110_2020.TE.219096.1.2_Dr80	ATCCBAA679	fifth_culture	extraction_B	NextSeq_B	Dr80-Dk60	81.3086	99.4311	77.02	BIGSdb	10.0	9.0	8.0	8.0	7.0	7.0	2915596.0	2915131.0	2910220.0	2910220.0	2893212.0	2893212.0	996753.0	2915596.0	37.86	566574.0	566574.0	438744.0	438744.0	2.0	2.0	4.0	4.0	1.0	1.0	996753.0	1.0	0.0	1.0	0.0	0.0	0.0	0.0	98.998	1.0	10.29	1.17	0.38	888580.0
299	DS10935039-DT201110_2020.TE.219096.1.2_Dr90	ATCCBAA679	fifth_culture	extraction_B	NextSeq_B	Dr90-Dk68	88.8306	99.4431	86.41	BIGSdb	12.0	9.0	8.0	8.0	7.0	7.0	2916451.0	2915237.0	2910326.0	2910326.0	2893288.0	2893288.0	887405.0	2916451.0	37.87	503896.0	503896.0	496821.0	496821.0	3.0	3.0	4.0	4.0	0.0	0.0	0.0	0.0	0.0	2.0	0.0	0.0	0.0	0.0	99.036	1.0	13.72	0.96	0.45	887405.0
300	DS10935039-DT201110_2020.TE.219096.1.2_Dr100	ATCCBAA679	fifth_culture	extraction_B	NextSeq_B	Dr100-Dk75	94.3825	99.4399	93.45	BIGSdb	12.0	9.0	8.0	8.0	7.0	7.0	2916307.0	2914984.0	2910182.0	2910182.0	2893492.0	2893492.0	887405.0	2916307.0	37.86	503896.0	503896.0	496821.0	496821.0	3.0	3.0	4.0	4.0	0.0	0.0	0.0	0.0	0.0	2.0	0.0	0.0	0.0	0.0	99.034	1.0	13.72	1.1	0.45	887405.0
301	DS10935052-DT201110_2020.TE.219105.1.5_Dr10	ATCC19114	tenth_culture	extraction_B	NextSeq_B	Dr10-Dk8	11.0023	99.2164	11.4	BIGSdb	9.0	9.0	9.0	7.0	6.0	5.0	2947521.0	2947521.0	2947521.0	2937205.0	2918917.0	2884338.0	1055145.0	2947521.0	38.08	961134.0	961134.0	537287.0	537287.0	2.0	2.0	3.0	3.0	2.0	2.0	2016279.0	3.0	0.0	0.0	0.0	0.0	0.0	0.0	98.896	1.0	0.68	4.92	0.31	848115.0
302	DS10935052-DT201110_2020.TE.219105.1.5_Dr20	ATCC19114	tenth_culture	extraction_B	NextSeq_B	Dr20-Dk16	21.6646	99.2553	21.91	BIGSdb	10.0	10.0	9.0	8.0	7.0	6.0	2949231.0	2949231.0	2946430.0	2941083.0	2922661.0	2888039.0	961126.0	2949231.0	38.08	537957.0	537957.0	522428.0	522428.0	2.0	2.0	4.0	4.0	0.0	0.0	0.0	3.0	1.0	0.0	0.0	0.0	0.0	0.0	98.964	1.0	6.78	1.63	0.24	960636.0
303	DS10935052-DT201110_2020.TE.219105.1.5_Dr30	ATCC19114	tenth_culture	extraction_B	NextSeq_B	Dr30-Dk23	30.9296	99.2971	30.57	BIGSdb	14.0	11.0	10.0	9.0	8.0	7.0	2949622.0	2948365.0	2945564.0	2940450.0	2922270.0	2887648.0	847869.0	2949622.0	38.08	535823.0	535823.0	521707.0	521707.0	3.0	3.0	4.0	4.0	0.0	0.0	0.0	1.0	0.0	0.0	0.0	0.0	0.0	0.0	98.979	1.0	3.39	0.54	0.1	847869.0
304	DS10935052-DT201110_2020.TE.219105.1.5_Dr40	ATCC19114	tenth_culture	extraction_B	NextSeq_B	Dr40-Dk31	41.7474	99.3068	39.52	BIGSdb	11.0	10.0	9.0	8.0	7.0	6.0	2949665.0	2949290.0	2946489.0	2941373.0	2923104.0	2888482.0	961366.0	2949665.0	38.08	537955.0	537955.0	522429.0	522429.0	2.0	2.0	4.0	4.0	0.0	0.0	0.0	1.0	1.0	0.0	0.0	0.0	0.0	0.0	98.965	1.0	6.78	0.34	0.14	961266.0
305	DS10935052-DT201110_2020.TE.219105.1.5_Dr50	ATCC19114	tenth_culture	extraction_B	NextSeq_B	Dr50-Dk38	51.4314	99.3374	50.35	BIGSdb	12.0	10.0	9.0	8.0	7.0	6.0	2949444.0	2948149.0	2946155.0	2941039.0	2923217.0	2888595.0	961366.0	2949444.0	38.08	537969.0	537969.0	522428.0	522428.0	2.0	2.0	4.0	4.0	0.0	0.0	0.0	1.0	1.0	0.0	0.0	0.0	0.0	0.0	98.963	1.0	10.17	0.41	0.17	961266.0
306	DS10935052-DT201110_2020.TE.219105.1.5_Dr60	ATCC19114	tenth_culture	extraction_B	NextSeq_B	Dr60-Dk45	61.1691	99.3364	60.83	BIGSdb	10.0	10.0	9.0	8.0	7.0	6.0	2948857.0	2948857.0	2946056.0	2940942.0	2923120.0	2888498.0	961366.0	2948857.0	38.07	537969.0	537969.0	522429.0	522429.0	2.0	2.0	4.0	4.0	0.0	0.0	0.0	1.0	1.0	0.0	0.0	0.0	0.0	0.0	98.948	1.0	6.78	0.34	0.14	961266.0
307	DS10935052-DT201110_2020.TE.219105.1.5_Dr70	ATCC19114	tenth_culture	extraction_B	NextSeq_B	Dr70-Dk53	72.2134	99.3337	69.1	BIGSdb	11.0	10.0	9.0	8.0	7.0	6.0	2948879.0	2948073.0	2946079.0	2940965.0	2923143.0	2888521.0	961392.0	2948879.0	38.07	537966.0	537966.0	522429.0	522429.0	2.0	2.0	4.0	4.0	0.0	0.0	0.0	1.0	1.0	0.0	0.0	0.0	0.0	0.0	98.95	1.0	10.17	0.34	0.17	961292.0
308	DS10935052-DT201110_2020.TE.219105.1.5_Dr80	ATCC19114	tenth_culture	extraction_B	NextSeq_B	Dr80-Dk60	81.9377	99.3716	80.77	BIGSdb	13.0	10.0	9.0	8.0	7.0	6.0	2949948.0	2948273.0	2946279.0	2941165.0	2923502.0	2888880.0	961509.0	2949948.0	38.07	537982.0	537982.0	522053.0	522053.0	2.0	2.0	4.0	4.0	0.0	0.0	0.0	2.0	1.0	4.0	0.0	0.0	0.0	0.0	98.95	1.001	20.34	1.12	0.24	961209.0
309	DS10935052-DT201110_2020.TE.219105.1.5_Dr90	ATCC19114	tenth_culture	extraction_B	NextSeq_B	Dr90-Dk68	93.1302	99.3925	90.42	BIGSdb	10.0	10.0	9.0	8.0	7.0	6.0	2948714.0	2948714.0	2945913.0	2940799.0	2922977.0	2888355.0	961126.0	2948714.0	38.07	537966.0	537966.0	522429.0	522429.0	2.0	2.0	4.0	4.0	0.0	0.0	0.0	2.0	1.0	0.0	0.0	0.0	0.0	0.0	98.94	1.0	10.17	0.37	0.17	961026.0
310	DS10935052-DT201110_2020.TE.219105.1.5_Dr100	ATCC19114	tenth_culture	extraction_B	NextSeq_B	Dr100-Dk75	102.9687	99.4052	98.12	BIGSdb	13.0	10.0	9.0	8.0	7.0	6.0	2949470.0	2947795.0	2945801.0	2940687.0	2923024.0	2888260.0	961126.0	2949470.0	38.07	537967.0	537967.0	522053.0	522053.0	2.0	2.0	4.0	4.0	0.0	0.0	0.0	2.0	1.0	2.0	0.0	0.0	0.0	0.0	98.954	1.0	16.95	0.44	0.14	961026.0
311	DS10935058-DT201110_2020.TE.219109.1.5_Dr10	ATCC19115	tenth_culture	extraction_B	NextSeq_B	Dr10-Dk8	11.2028	99.2547	11.5	BIGSdb	23.0	22.0	18.0	16.0	15.0	12.0	2916307.0	2915715.0	2908646.0	2898171.0	2881582.0	2775992.0	475724.0	2916307.0	37.88	271948.0	271948.0	225163.0	225163.0	4.0	4.0	7.0	7.0	1.0	1.0	5112.0	5.0	0.0	0.0	0.0	0.0	0.0	0.0	98.805	1.0	0.69	3.94	0.34	475724.0
312	DS10935058-DT201110_2020.TE.219109.1.5_Dr20	ATCC19115	tenth_culture	extraction_B	NextSeq_B	Dr20-Dk16	22.0591	99.3282	20.64	BIGSdb	17.0	14.0	13.0	11.0	10.0	8.0	2921390.0	2919859.0	2918335.0	2904833.0	2888241.0	2811401.0	932731.0	2921390.0	37.88	331920.0	331920.0	244540.0	244540.0	3.0	3.0	5.0	5.0	0.0	0.0	0.0	1.0	1.0	3.0	0.0	0.0	0.0	0.0	98.963	1.0	20.54	0.45	0.41	932631.0
313	DS10935058-DT201110_2020.TE.219109.1.5_Dr30	ATCC19115	tenth_culture	extraction_B	NextSeq_B	Dr30-Dk23	31.7961	99.3274	29.27	BIGSdb	21.0	15.0	13.0	12.0	11.0	8.0	2922814.0	2919941.0	2917361.0	2912289.0	2895436.0	2787490.0	931964.0	2922814.0	37.88	331817.0	331817.0	244458.0	244458.0	3.0	3.0	5.0	5.0	0.0	0.0	0.0	2.0	0.0	2.0	0.0	0.0	0.0	0.0	99.014	1.0	10.26	0.62	0.1	931964.0
314	DS10935058-DT201110_2020.TE.219109.1.5_Dr40	ATCC19115	tenth_culture	extraction_B	NextSeq_B	Dr40-Dk31	43.0460	99.3375	40.54	BIGSdb	12.0	10.0	10.0	9.0	8.0	7.0	2921731.0	2920821.0	2920821.0	2915650.0	2899059.0	2870130.0	933222.0	2921731.0	37.87	576375.0	576375.0	322816.0	322816.0	2.0	2.0	4.0	4.0	0.0	0.0	0.0	1.0	0.0	2.0	0.0	0.0	0.0	0.0	98.992	1.0	13.69	0.21	0.14	933122.0
315	DS10935058-DT201110_2020.TE.219109.1.5_Dr50	ATCC19115	tenth_culture	extraction_B	NextSeq_B	Dr50-Dk38	52.8826	99.3598	49.59	BIGSdb	12.0	11.0	10.0	9.0	8.0	7.0	2921689.0	2921224.0	2919700.0	2914556.0	2897965.0	2869036.0	933337.0	2921689.0	37.88	576475.0	576475.0	321507.0	321507.0	2.0	2.0	4.0	4.0	0.0	0.0	0.0	1.0	1.0	3.0	0.0	0.0	0.0	0.0	98.977	1.0	20.54	0.17	0.1	933237.0
316	DS10935058-DT201110_2020.TE.219109.1.5_Dr60	ATCC19115	tenth_culture	extraction_B	NextSeq_B	Dr60-Dk45	62.7534	99.4040	60.92	BIGSdb	13.0	12.0	11.0	10.0	9.0	8.0	2921909.0	2921444.0	2919920.0	2914749.0	2898158.0	2869229.0	576475.0	2921909.0	37.87	505678.0	505678.0	321507.0	321507.0	3.0	3.0	5.0	5.0	0.0	0.0	0.0	2.0	0.0	2.0	0.0	0.0	0.0	0.0	98.989	1.0	17.11	0.38	0.14	576372.0
317	DS10935058-DT201110_2020.TE.219109.1.5_Dr70	ATCC19115	tenth_culture	extraction_B	NextSeq_B	Dr70-Dk53	74.0979	99.3960	70.31	BIGSdb	11.0	10.0	9.0	8.0	8.0	7.0	2921284.0	2920819.0	2919411.0	2914142.0	2914142.0	2885213.0	933222.0	2921284.0	37.87	592898.0	592898.0	321379.0	321379.0	2.0	2.0	4.0	4.0	0.0	0.0	0.0	2.0	0.0	4.0	0.0	0.0	0.0	0.0	98.974	1.0	17.12	0.45	0.21	933122.0
318	DS10935058-DT201110_2020.TE.219109.1.5_Dr80	ATCC19115	tenth_culture	extraction_B	NextSeq_B	Dr80-Dk60	84.0050	99.4301	78.89	BIGSdb	11.0	10.0	9.0	8.0	8.0	7.0	2921553.0	2921088.0	2919680.0	2914411.0	2914411.0	2885482.0	933491.0	2921553.0	37.87	592898.0	592898.0	321379.0	321379.0	2.0	2.0	4.0	4.0	0.0	0.0	0.0	3.0	0.0	3.0	0.0	0.0	0.0	0.0	98.986	1.0	13.69	0.62	0.21	933491.0
319	DS10935058-DT201110_2020.TE.219109.1.5_Dr90	ATCC19115	tenth_culture	extraction_B	NextSeq_B	Dr90-Dk68	95.2029	99.4404	90.6	BIGSdb	12.0	11.0	10.0	8.0	8.0	7.0	2921164.0	2920699.0	2919175.0	2905718.0	2905718.0	2876787.0	933375.0	2921164.0	37.87	592870.0	592870.0	321267.0	321267.0	2.0	2.0	4.0	4.0	0.0	0.0	0.0	4.0	0.0	1.0	0.0	0.0	0.0	0.0	98.975	1.0	6.85	0.41	0.1	933375.0
320	DS10935058-DT201110_2020.TE.219109.1.5_Dr100	ATCC19115	tenth_culture	extraction_B	NextSeq_B	Dr100-Dk75	104.5917	99.4704	98.88	BIGSdb	11.0	10.0	9.0	8.0	8.0	7.0	2921121.0	2920656.0	2919132.0	2913863.0	2913863.0	2884934.0	933375.0	2921121.0	37.87	592874.0	592874.0	321379.0	321379.0	2.0	2.0	4.0	4.0	0.0	0.0	0.0	4.0	0.0	3.0	0.0	0.0	0.0	0.0	98.966	1.0	13.69	0.31	0.1	933375.0
321	DS10935042-DT201110_2020.TE.219096.1.5_Dr10	ATCCBAA679	tenth_culture	extraction_B	NextSeq_B	Dr10-Dk8	11.0863	99.2606	11.3	BIGSdb	11.0	10.0	10.0	10.0	9.0	9.0	2914389.0	2913735.0	2913735.0	2913735.0	2897096.0	2897096.0	890770.0	2914389.0	37.86	438940.0	438940.0	393273.0	393273.0	3.0	3.0	4.0	4.0	1.0	1.0	565933.0	3.0	0.0	0.0	0.0	0.0	0.0	0.0	98.805	1.002	1.03	2.2	0.52	886120.0
322	DS10935042-DT201110_2020.TE.219096.1.5_Dr20	ATCCBAA679	tenth_culture	extraction_B	NextSeq_B	Dr20-Dk16	21.8869	99.3443	21.76	BIGSdb	13.0	10.0	9.0	9.0	8.0	8.0	2916302.0	2915138.0	2910227.0	2910227.0	2893503.0	2893503.0	887446.0	2916302.0	37.87	497876.0	497876.0	438830.0	438830.0	3.0	3.0	4.0	4.0	0.0	0.0	0.0	1.0	0.0	0.0	0.0	0.0	0.0	0.0	99.023	1.0	3.43	1.95	0.41	887446.0
323	DS10935042-DT201110_2020.TE.219096.1.5_Dr30	ATCCBAA679	tenth_culture	extraction_B	NextSeq_B	Dr30-Dk23	31.3781	99.4770	29.31	BIGSdb	15.0	9.0	8.0	8.0	8.0	8.0	2916348.0	2913671.0	2908994.0	2908994.0	2908994.0	2908994.0	887399.0	2916348.0	37.86	584043.0	496821.0	438263.0	438263.0	2.0	3.0	4.0	4.0	0.0	0.0	0.0	2.0	0.0	1.0	0.0	0.0	0.0	0.0	99.024	1.0	6.86	2.16	0.62	887399.0
324	DS10935042-DT201110_2020.TE.219096.1.5_Dr40	ATCCBAA679	tenth_culture	extraction_B	NextSeq_B	Dr40-Dk31	42.3299	99.3682	40.59	BIGSdb	13.0	9.0	8.0	8.0	8.0	8.0	2916240.0	2914689.0	2909887.0	2909887.0	2909887.0	2909887.0	888184.0	2916240.0	37.86	583918.0	496821.0	438644.0	438644.0	2.0	3.0	4.0	4.0	0.0	0.0	0.0	2.0	0.0	2.0	0.0	0.0	1.0	1691.0	98.967	1.0	10.29	1.75	0.51	888184.0
325	DS10935042-DT201110_2020.TE.219096.1.5_Dr50	ATCCBAA679	tenth_culture	extraction_B	NextSeq_B	Dr50-Dk38	52.0873	99.5146	51.56	BIGSdb	12.0	10.0	8.0	8.0	8.0	8.0	2916320.0	2915459.0	2909539.0	2909539.0	2909539.0	2909539.0	887406.0	2916320.0	37.87	583809.0	496821.0	438644.0	438644.0	2.0	3.0	4.0	4.0	0.0	0.0	0.0	1.0	0.0	2.0	0.0	0.0	0.0	0.0	99.02	1.0	10.29	1.2	0.51	887406.0
326	DS10935042-DT201110_2020.TE.219096.1.5_Dr60	ATCCBAA679	tenth_culture	extraction_B	NextSeq_B	Dr60-Dk45	61.8335	99.5361	59.79	BIGSdb	11.0	8.0	7.0	7.0	7.0	7.0	2916234.0	2915101.0	2910299.0	2910299.0	2910299.0	2910299.0	887405.0	2916234.0	37.86	583918.0	503796.0	496810.0	496810.0	2.0	3.0	4.0	4.0	0.0	0.0	0.0	1.0	0.0	2.0	0.0	0.0	0.0	0.0	99.031	1.0	10.29	1.34	0.58	887405.0
327	DS10935042-DT201110_2020.TE.219096.1.5_Dr70	ATCCBAA679	tenth_culture	extraction_B	NextSeq_B	Dr70-Dk53	73.0562	99.5034	73.39	BIGSdb	10.0	8.0	7.0	7.0	7.0	7.0	2915969.0	2915201.0	2910399.0	2910399.0	2910399.0	2910399.0	887405.0	2915969.0	37.86	583918.0	503896.0	496810.0	496810.0	2.0	3.0	4.0	4.0	0.0	0.0	0.0	1.0	0.0	3.0	0.0	0.0	0.0	0.0	99.019	1.0	13.72	1.34	0.58	887405.0
328	DS10935042-DT201110_2020.TE.219096.1.5_Dr80	ATCCBAA679	tenth_culture	extraction_B	NextSeq_B	Dr80-Dk60	82.8110	99.5408	82.05	BIGSdb	12.0	10.0	8.0	8.0	8.0	8.0	2916048.0	2915109.0	2909227.0	2909227.0	2909227.0	2909227.0	887460.0	2916048.0	37.86	583934.0	496821.0	438544.0	438544.0	2.0	3.0	4.0	4.0	0.0	0.0	0.0	1.0	0.0	1.0	0.0	0.0	0.0	0.0	99.03	1.0	6.86	0.96	0.24	887460.0
329	DS10935042-DT201110_2020.TE.219096.1.5_Dr90	ATCCBAA679	tenth_culture	extraction_B	NextSeq_B	Dr90-Dk68	93.9900	99.5392	88.69	BIGSdb	13.0	9.0	8.0	8.0	8.0	8.0	2916608.0	2915000.0	2910198.0	2910198.0	2910198.0	2910198.0	888247.0	2916608.0	37.86	583918.0	496821.0	438644.0	438644.0	2.0	3.0	4.0	4.0	0.0	0.0	0.0	1.0	0.0	2.0	0.0	0.0	0.0	0.0	99.038	1.0	13.71	1.47	0.55	888247.0
330	DS10935042-DT201110_2020.TE.219096.1.5_Dr100	ATCCBAA679	tenth_culture	extraction_B	NextSeq_B	Dr100-Dk75	103.5064	99.5893	98.63	BIGSdb	13.0	9.0	8.0	8.0	8.0	8.0	2916608.0	2914760.0	2909958.0	2909958.0	2909958.0	2909958.0	887469.0	2916608.0	37.86	583918.0	496810.0	438644.0	438644.0	2.0	3.0	4.0	4.0	0.0	0.0	0.0	1.0	0.0	3.0	0.0	0.0	0.0	0.0	99.034	1.0	13.71	1.17	0.48	887469.0
331	DS10935050-DT201110_2020.TE.219105.1.3_Dr10	ATCC19114	fifth_culture	extraction_C	NextSeq_B	Dr10-Dk8	10.9327	99.2163	11.3	BIGSdb	10.0	10.0	9.0	9.0	8.0	7.0	2952126.0	2952126.0	2949325.0	2949325.0	2931306.0	2896684.0	1301122.0	2952126.0	38.09	522421.0	522421.0	399769.0	239263.0	2.0	2.0	3.0	4.0	3.0	1.0	1301122.0	3.0	0.0	0.0	0.0	0.0	0.0	0.0	99.072	1.0	1.35	2.51	0.47	847605.0
332	DS10935050-DT201110_2020.TE.219105.1.3_Dr20	ATCC19114	fifth_culture	extraction_C	NextSeq_B	Dr20-Dk16	21.5146	99.2354	19.24	BIGSdb	10.0	9.0	8.0	8.0	7.0	6.0	2954012.0	2953206.0	2951212.0	2951212.0	2932659.0	2897919.0	961111.0	2954012.0	38.1	538077.0	538077.0	522414.0	522414.0	2.0	2.0	4.0	4.0	0.0	0.0	0.0	3.0	1.0	0.0	0.0	0.0	0.0	0.0	99.124	1.0	3.39	2.13	0.34	960621.0
333	DS10935050-DT201110_2020.TE.219105.1.3_Dr30	ATCC19114	fifth_culture	extraction_C	NextSeq_B	Dr30-Dk23	30.7721	99.2596	30.01	BIGSdb	14.0	11.0	10.0	9.0	8.0	7.0	2950642.0	2949486.0	2946685.0	2941547.0	2922994.0	2888372.0	847879.0	2950642.0	38.08	535823.0	535823.0	522428.0	522428.0	3.0	3.0	4.0	4.0	0.0	0.0	0.0	1.0	0.0	0.0	0.0	0.0	0.0	0.0	99.009	1.0	3.39	0.31	0.14	847879.0
334	DS10935050-DT201110_2020.TE.219105.1.3_Dr40	ATCC19114	fifth_culture	extraction_C	NextSeq_B	Dr40-Dk31	41.3223	99.3157	41.13	BIGSdb	12.0	10.0	9.0	8.0	7.0	6.0	2950787.0	2949947.0	2947146.0	2942008.0	2923433.0	2888811.0	961379.0	2950787.0	38.08	537966.0	537966.0	522428.0	522428.0	2.0	2.0	4.0	4.0	1.0	1.0	961379.0	1.0	0.0	0.0	0.0	0.0	0.0	0.0	99.01	1.0	6.78	0.71	0.2	848745.0
335	DS10935050-DT201110_2020.TE.219105.1.3_Dr50	ATCC19114	fifth_culture	extraction_C	NextSeq_B	Dr50-Dk38	50.8602	99.3281	50.42	BIGSdb	11.0	9.0	8.0	7.0	7.0	6.0	2949257.0	2948072.0	2946078.0	2940964.0	2940964.0	2906200.0	961126.0	2949257.0	38.08	556456.0	556456.0	522053.0	522053.0	2.0	2.0	4.0	4.0	0.0	0.0	0.0	2.0	1.0	2.0	0.0	0.0	0.0	0.0	98.958	1.0	13.56	0.37	0.07	960636.0
336	DS10935050-DT201110_2020.TE.219105.1.3_Dr60	ATCC19114	fifth_culture	extraction_C	NextSeq_B	Dr60-Dk45	60.5906	99.3711	59.35	BIGSdb	12.0	10.0	9.0	8.0	7.0	6.0	2950127.0	2948856.0	2946862.0	2941722.0	2923213.0	2888591.0	961366.0	2950127.0	38.08	537965.0	537965.0	522428.0	522428.0	2.0	2.0	4.0	4.0	0.0	0.0	0.0	1.0	1.0	0.0	0.0	0.0	0.0	0.0	98.988	1.0	10.17	0.31	0.17	961266.0
337	DS10935050-DT201110_2020.TE.219105.1.3_Dr70	ATCC19114	fifth_culture	extraction_C	NextSeq_B	Dr70-Dk53	71.5236	99.3704	69.03	BIGSdb	12.0	9.0	8.0	7.0	7.0	6.0	2950122.0	2948472.0	2946478.0	2941338.0	2941338.0	2906716.0	961366.0	2950122.0	38.08	556610.0	556610.0	522053.0	522053.0	2.0	2.0	4.0	4.0	0.0	0.0	0.0	2.0	1.0	0.0	0.0	0.0	0.0	0.0	98.989	1.0	6.78	0.31	0.2	961266.0
338	DS10935050-DT201110_2020.TE.219105.1.3_Dr80	ATCC19114	fifth_culture	extraction_C	NextSeq_B	Dr80-Dk60	81.1420	99.3283	81.02	BIGSdb	12.0	10.0	9.0	8.0	7.0	6.0	2949679.0	2948383.0	2946389.0	2941275.0	2922676.0	2888054.0	961126.0	2949679.0	38.08	537970.0	537970.0	522428.0	522428.0	2.0	2.0	4.0	4.0	0.0	0.0	0.0	3.0	1.0	0.0	0.0	0.0	0.0	0.0	98.975	1.0	6.78	1.56	0.1	961026.0
339	DS10935050-DT201110_2020.TE.219105.1.3_Dr90	ATCC19114	fifth_culture	extraction_C	NextSeq_B	Dr90-Dk68	92.1854	99.3681	87.85	BIGSdb	11.0	10.0	9.0	8.0	7.0	6.0	2949372.0	2948566.0	2946572.0	2941458.0	2923220.0	2888598.0	961366.0	2949372.0	38.08	537970.0	537970.0	522428.0	522428.0	2.0	2.0	4.0	4.0	0.0	0.0	0.0	1.0	1.0	0.0	0.0	0.0	0.0	0.0	98.962	1.0	10.17	0.41	0.14	961266.0
340	DS10935050-DT201110_2020.TE.219105.1.3_Dr100	ATCC19114	fifth_culture	extraction_C	NextSeq_B	Dr100-Dk75	101.9529	99.3921	99.74	BIGSdb	12.0	10.0	9.0	8.0	7.0	6.0	2949972.0	2948787.0	2946793.0	2941679.0	2923049.0	2888427.0	961366.0	2949972.0	38.08	537970.0	537970.0	522053.0	522053.0	2.0	2.0	4.0	4.0	0.0	0.0	0.0	1.0	1.0	0.0	0.0	0.0	0.0	0.0	98.984	1.0	10.17	0.31	0.14	961266.0
341	DS10935056-DT201110_2020.TE.219109.1.3_Dr10	ATCC19115	fifth_culture	extraction_C	NextSeq_B	Dr10-Dk8	10.9983	99.2599	11.3	BIGSdb	19.0	17.0	15.0	13.0	12.0	11.0	2919388.0	2918010.0	2912180.0	2900859.0	2884362.0	2841414.0	573204.0	2919388.0	37.88	297450.0	297450.0	176116.0	176116.0	4.0	4.0	7.0	7.0	2.0	1.0	462929.0	6.0	0.0	0.0	0.0	0.0	0.0	0.0	98.907	1.0	1.71	1.54	0.41	573204.0
342	DS10935056-DT201110_2020.TE.219109.1.3_Dr20	ATCC19115	fifth_culture	extraction_C	NextSeq_B	Dr20-Dk16	21.6723	99.3255	21.05	BIGSdb	17.0	12.0	11.0	10.0	10.0	8.0	2921188.0	2919031.0	2917507.0	2912435.0	2912435.0	2835595.0	933257.0	2921188.0	37.87	331438.0	331438.0	260943.0	260943.0	3.0	3.0	5.0	5.0	0.0	0.0	0.0	3.0	0.0	1.0	0.0	0.0	0.0	0.0	98.965	1.0	6.85	0.58	0.21	933157.0
343	DS10935056-DT201110_2020.TE.219109.1.3_Dr30	ATCC19115	fifth_culture	extraction_C	NextSeq_B	Dr30-Dk23	31.0311	99.3594	29.54	BIGSdb	13.0	11.0	9.0	9.0	8.0	7.0	2921227.0	2920378.0	2913968.0	2913968.0	2897411.0	2868480.0	933196.0	2921227.0	37.88	576487.0	576487.0	321383.0	321383.0	2.0	2.0	4.0	4.0	0.0	0.0	0.0	2.0	0.0	2.0	0.0	0.0	0.0	0.0	98.965	1.0	13.69	0.72	0.27	933096.0
344	DS10935056-DT201110_2020.TE.219109.1.3_Dr40	ATCC19115	fifth_culture	extraction_C	NextSeq_B	Dr40-Dk31	41.8965	99.3867	39.56	BIGSdb	17.0	12.0	11.0	10.0	9.0	8.0	2922530.0	2919922.0	2918398.0	2913227.0	2896634.0	2867705.0	576526.0	2922530.0	37.88	505578.0	505578.0	321507.0	321507.0	3.0	3.0	5.0	5.0	0.0	0.0	0.0	2.0	0.0	2.0	0.0	0.0	0.0	0.0	99.003	1.0	13.69	0.34	0.1	576405.0
345	DS10935056-DT201110_2020.TE.219109.1.3_Dr50	ATCC19115	fifth_culture	extraction_C	NextSeq_B	Dr50-Dk38	51.6192	99.4063	49.77	BIGSdb	13.0	11.0	9.0	9.0	8.0	7.0	2921725.0	2920876.0	2914466.0	2914466.0	2897891.0	2868960.0	933452.0	2921725.0	37.87	576493.0	576493.0	321507.0	321507.0	2.0	2.0	4.0	4.0	0.0	0.0	0.0	2.0	0.0	1.0	0.0	0.0	0.0	0.0	98.986	1.0	13.69	0.38	0.14	933452.0
346	DS10935056-DT201110_2020.TE.219109.1.3_Dr60	ATCC19115	fifth_culture	extraction_C	NextSeq_B	Dr60-Dk45	61.3309	99.4200	57.69	BIGSdb	12.0	11.0	10.0	9.0	8.0	7.0	2921737.0	2921272.0	2919864.0	2914720.0	2898145.0	2869214.0	933484.0	2921737.0	37.87	576493.0	576493.0	321507.0	321507.0	2.0	2.0	4.0	4.0	0.0	0.0	0.0	2.0	0.0	2.0	0.0	0.0	0.0	0.0	98.993	1.0	13.69	0.27	0.1	933484.0
347	DS10935056-DT201110_2020.TE.219109.1.3_Dr70	ATCC19115	fifth_culture	extraction_C	NextSeq_B	Dr70-Dk53	72.4462	99.4352	68.04	BIGSdb	12.0	11.0	10.0	9.0	8.0	7.0	2921312.0	2920847.0	2919439.0	2914295.0	2897726.0	2868797.0	933222.0	2921312.0	37.87	576522.0	576522.0	321139.0	321139.0	2.0	2.0	4.0	4.0	0.0	0.0	0.0	2.0	1.0	3.0	0.0	0.0	0.0	0.0	98.972	1.0	17.12	0.21	0.1	933122.0
348	DS10935056-DT201110_2020.TE.219109.1.3_Dr80	ATCC19115	fifth_culture	extraction_C	NextSeq_B	Dr80-Dk60	82.2401	99.4358	79.46	BIGSdb	11.0	10.0	9.0	8.0	8.0	7.0	2921923.0	2921458.0	2920050.0	2914879.0	2914879.0	2885950.0	933568.0	2921923.0	37.87	592770.0	592770.0	321905.0	321905.0	2.0	2.0	4.0	4.0	0.0	0.0	0.0	3.0	0.0	4.0	0.0	0.0	0.0	0.0	98.983	1.0	23.96	0.27	0.14	933568.0
349	DS10935056-DT201110_2020.TE.219109.1.3_Dr90	ATCC19115	fifth_culture	extraction_C	NextSeq_B	Dr90-Dk68	93.4321	99.4421	88.68	BIGSdb	11.0	10.0	9.0	8.0	8.0	7.0	2921381.0	2920916.0	2919392.0	2914248.0	2914248.0	2885317.0	933228.0	2921381.0	37.87	592870.0	592870.0	321507.0	321507.0	2.0	2.0	4.0	4.0	0.0	0.0	0.0	2.0	0.0	4.0	0.0	0.0	0.0	0.0	98.974	1.0	17.12	0.1	0.1	933128.0
350	DS10935056-DT201110_2020.TE.219109.1.3_Dr100	ATCC19115	fifth_culture	extraction_C	NextSeq_B	Dr100-Dk75	103.2496	99.4526	97.71	BIGSdb	11.0	10.0	9.0	8.0	8.0	7.0	2921152.0	2920687.0	2919163.0	2914019.0	2914019.0	2885088.0	933106.0	2921152.0	37.87	592785.0	592785.0	321507.0	321507.0	2.0	2.0	4.0	4.0	0.0	0.0	0.0	2.0	0.0	4.0	0.0	0.0	0.0	0.0	98.967	1.0	17.12	0.1	0.07	933006.0
351	DS10935040-DT201110_2020.TE.219096.1.3_Dr10	ATCCBAA679	fifth_culture	extraction_C	NextSeq_B	Dr10-Dk8	10.9277	99.2335	11.2	BIGSdb	19.0	19.0	17.0	16.0	14.0	11.0	2912413.0	2912413.0	2906307.0	2901230.0	2871232.0	2782833.0	538800.0	2912413.0	37.85	425150.0	366483.0	202577.0	202577.0	3.0	4.0	6.0	6.0	0.0	0.0	0.0	2.0	0.0	0.0	0.0	0.0	0.0	0.0	98.855	1.001	0.34	3.06	0.58	537528.0
352	DS10935040-DT201110_2020.TE.219096.1.3_Dr20	ATCCBAA679	fifth_culture	extraction_C	NextSeq_B	Dr20-Dk16	21.4985	99.2815	22.11	BIGSdb	9.0	9.0	9.0	8.0	8.0	8.0	2914838.0	2914838.0	2914838.0	2909770.0	2909770.0	2909770.0	887772.0	2914838.0	37.86	583877.0	497579.0	438262.0	438262.0	2.0	3.0	4.0	4.0	0.0	0.0	0.0	3.0	0.0	1.0	0.0	0.0	0.0	0.0	98.991	1.0	3.43	2.2	0.31	887772.0
353	DS10935040-DT201110_2020.TE.219096.1.3_Dr30	ATCCBAA679	fifth_culture	extraction_C	NextSeq_B	Dr30-Dk23	30.7278	99.2978	27.42	BIGSdb	12.0	9.0	9.0	8.0	8.0	8.0	2916656.0	2915460.0	2915460.0	2910382.0	2910382.0	2910382.0	887469.0	2916656.0	37.87	583721.0	497975.0	438644.0	438644.0	2.0	3.0	4.0	4.0	0.0	0.0	0.0	2.0	0.0	1.0	0.0	0.0	0.0	0.0	99.036	1.0	3.43	1.3	0.48	887469.0
354	DS10935040-DT201110_2020.TE.219096.1.3_Dr40	ATCCBAA679	fifth_culture	extraction_C	NextSeq_B	Dr40-Dk31	41.4372	99.3793	41.9	BIGSdb	12.0	8.0	7.0	7.0	7.0	7.0	2916605.0	2915076.0	2910274.0	2910274.0	2910274.0	2910274.0	887468.0	2916605.0	37.87	583522.0	504190.0	496821.0	496821.0	2.0	3.0	4.0	4.0	0.0	0.0	0.0	1.0	0.0	1.0	0.0	0.0	0.0	0.0	99.031	1.0	6.86	1.41	0.58	887468.0
355	DS10935040-DT201110_2020.TE.219096.1.3_Dr50	ATCCBAA679	fifth_culture	extraction_C	NextSeq_B	Dr50-Dk38	50.8576	99.3275	47.54	BIGSdb	14.0	10.0	9.0	9.0	9.0	8.0	2916237.0	2914513.0	2910272.0	2910272.0	2910272.0	2884917.0	887475.0	2916237.0	37.86	583919.0	496810.0	438644.0	438644.0	2.0	3.0	4.0	4.0	0.0	0.0	0.0	1.0	0.0	3.0	0.0	0.0	0.0	0.0	99.025	1.0	10.29	0.96	0.24	887475.0
356	DS10935040-DT201110_2020.TE.219096.1.3_Dr60	ATCCBAA679	fifth_culture	extraction_C	NextSeq_B	Dr60-Dk45	60.3988	99.4221	60.78	BIGSdb	12.0	9.0	8.0	8.0	8.0	8.0	2916045.0	2914881.0	2910095.0	2910095.0	2910095.0	2910095.0	887469.0	2916045.0	37.86	583935.0	497579.0	438644.0	438644.0	2.0	3.0	4.0	4.0	0.0	0.0	0.0	1.0	0.0	2.0	0.0	0.0	0.0	0.0	99.022	1.0	10.29	1.2	0.51	887469.0
357	DS10935040-DT201110_2020.TE.219096.1.3_Dr70	ATCCBAA679	fifth_culture	extraction_C	NextSeq_B	Dr70-Dk53	71.3625	99.4279	68.75	BIGSdb	9.0	8.0	7.0	7.0	7.0	7.0	2915547.0	2915082.0	2910296.0	2910296.0	2910296.0	2910296.0	887474.0	2915547.0	37.86	583935.0	503796.0	496821.0	496821.0	2.0	3.0	4.0	4.0	0.0	0.0	0.0	1.0	0.0	1.0	0.0	0.0	0.0	0.0	99.015	1.0	6.86	0.99	0.34	887474.0
358	DS10935040-DT201110_2020.TE.219096.1.3_Dr80	ATCCBAA679	fifth_culture	extraction_C	NextSeq_B	Dr80-Dk60	80.8214	99.4304	81.79	BIGSdb	11.0	9.0	8.0	8.0	8.0	7.0	2915942.0	2915174.0	2910497.0	2910497.0	2910497.0	2885142.0	1385351.0	2915942.0	37.86	583518.0	583518.0	438544.0	438544.0	2.0	2.0	3.0	3.0	0.0	0.0	0.0	1.0	0.0	1.0	0.0	0.0	0.0	0.0	99.022	1.0	6.86	0.99	0.27	1385351.0
359	DS10935040-DT201110_2020.TE.219096.1.3_Dr90	ATCCBAA679	fifth_culture	extraction_C	NextSeq_B	Dr90-Dk68	91.8354	99.3788	87.26	BIGSdb	10.0	9.0	8.0	8.0	8.0	7.0	2915777.0	2915312.0	2910510.0	2910510.0	2910510.0	2885007.0	887468.0	2915777.0	37.86	583522.0	504190.0	496821.0	496821.0	2.0	3.0	4.0	4.0	0.0	0.0	0.0	1.0	0.0	1.0	0.0	0.0	0.0	0.0	99.012	1.0	6.86	1.44	0.58	887468.0
360	DS10935040-DT201110_2020.TE.219096.1.3_Dr100	ATCCBAA679	fifth_culture	extraction_C	NextSeq_B	Dr100-Dk75	101.4388	99.4608	94.83	BIGSdb	13.0	10.0	9.0	9.0	9.0	8.0	2916135.0	2914971.0	2910169.0	2910169.0	2910169.0	2884814.0	887469.0	2916135.0	37.86	583522.0	497579.0	439038.0	439038.0	2.0	3.0	4.0	4.0	0.0	0.0	0.0	1.0	0.0	2.0	0.0	0.0	0.0	0.0	99.02	1.0	10.29	1.23	0.51	887469.0
361	DS10935053-DT201110_2020.TE.219105.1.6_Dr10	ATCC19114	tenth_culture	extraction_C	NextSeq_B	Dr10-Dk8	11.1379	99.2150	11.5	BIGSdb	12.0	12.0	11.0	11.0	11.0	10.0	2952104.0	2952104.0	2949303.0	2949303.0	2949303.0	2914681.0	526485.0	2952104.0	38.1	397835.0	397835.0	268972.0	268972.0	4.0	4.0	6.0	6.0	1.0	1.0	397835.0	3.0	0.0	0.0	0.0	0.0	0.0	0.0	98.896	1.002	0.34	2.27	0.41	521337.0
362	DS10935053-DT201110_2020.TE.219105.1.6_Dr20	ATCC19114	tenth_culture	extraction_C	NextSeq_B	Dr20-Dk16	21.9728	99.2540	20.99	BIGSdb	12.0	11.0	10.0	9.0	8.0	7.0	2949195.0	2948389.0	2946395.0	2941089.0	2922958.0	2888336.0	848415.0	2949195.0	38.08	535823.0	535823.0	522429.0	522429.0	3.0	3.0	4.0	4.0	0.0	0.0	0.0	1.0	0.0	0.0	0.0	0.0	0.0	0.0	98.969	1.0	3.39	0.34	0.14	848415.0
363	DS10935053-DT201110_2020.TE.219105.1.6_Dr30	ATCC19114	tenth_culture	extraction_C	NextSeq_B	Dr30-Dk23	31.4556	99.3236	30.94	BIGSdb	15.0	12.0	11.0	10.0	9.0	6.0	2949621.0	2948050.0	2946056.0	2940942.0	2922835.0	2812803.0	961139.0	2949621.0	38.08	537955.0	537955.0	477370.0	477370.0	2.0	2.0	4.0	4.0	1.0	1.0	961139.0	3.0	0.0	0.0	0.0	0.0	0.0	0.0	98.975	1.0	3.39	0.81	0.1	848505.0
364	DS10935053-DT201110_2020.TE.219105.1.6_Dr40	ATCC19114	tenth_culture	extraction_C	NextSeq_B	Dr40-Dk31	42.5122	99.3482	40.69	BIGSdb	13.0	10.0	9.0	8.0	7.0	6.0	2949666.0	2947784.0	2945790.0	2940652.0	2922523.0	2887901.0	961366.0	2949666.0	38.08	538698.0	538698.0	521018.0	521018.0	2.0	2.0	4.0	4.0	0.0	0.0	0.0	1.0	1.0	0.0	0.0	0.0	0.0	0.0	98.928	1.001	6.78	0.34	0.17	961266.0
365	DS10935053-DT201110_2020.TE.219105.1.6_Dr50	ATCC19114	tenth_culture	extraction_C	NextSeq_B	Dr50-Dk38	52.4056	99.3296	50.08	BIGSdb	11.0	9.0	8.0	7.0	7.0	6.0	2949884.0	2948613.0	2946619.0	2941479.0	2941479.0	2906857.0	961366.0	2949884.0	38.08	556340.0	556340.0	522428.0	522428.0	2.0	2.0	4.0	4.0	0.0	0.0	0.0	2.0	1.0	0.0	0.0	0.0	0.0	0.0	98.979	1.0	10.17	0.41	0.24	961266.0
366	DS10935053-DT201110_2020.TE.219105.1.6_Dr60	ATCC19114	tenth_culture	extraction_C	NextSeq_B	Dr60-Dk45	62.2299	99.3528	61.83	BIGSdb	12.0	10.0	9.0	8.0	7.0	6.0	2950132.0	2948861.0	2946867.0	2941729.0	2923214.0	2888592.0	961366.0	2950132.0	38.08	537963.0	537963.0	522429.0	522429.0	2.0	2.0	4.0	4.0	0.0	0.0	0.0	1.0	1.0	0.0	0.0	0.0	0.0	0.0	98.992	1.0	10.17	0.37	0.24	961266.0
367	DS10935053-DT201110_2020.TE.219105.1.6_Dr70	ATCC19114	tenth_culture	extraction_C	NextSeq_B	Dr70-Dk53	73.4979	99.3616	75.21	BIGSdb	10.0	9.0	8.0	7.0	7.0	6.0	2949459.0	2948653.0	2946659.0	2941545.0	2941545.0	2906923.0	961366.0	2949459.0	38.08	556342.0	556342.0	522428.0	522428.0	2.0	2.0	4.0	4.0	0.0	0.0	0.0	2.0	1.0	0.0	0.0	0.0	0.0	0.0	98.965	1.0	10.17	0.41	0.2	961266.0
368	DS10935053-DT201110_2020.TE.219105.1.6_Dr80	ATCC19114	tenth_culture	extraction_C	NextSeq_B	Dr80-Dk60	83.4079	99.4881	80.91	BIGSdb	9.0	9.0	8.0	7.0	7.0	6.0	2949012.0	2949012.0	2946211.0	2941097.0	2941097.0	2906475.0	961366.0	2949012.0	38.08	556198.0	556198.0	522428.0	522428.0	2.0	2.0	4.0	4.0	0.0	0.0	0.0	3.0	1.0	0.0	0.0	0.0	0.0	0.0	98.95	1.0	6.78	3.73	0.17	961266.0
369	DS10935053-DT201110_2020.TE.219105.1.6_Dr90	ATCC19114	tenth_culture	extraction_C	NextSeq_B	Dr90-Dk68	94.7272	99.4067	91.21	BIGSdb	12.0	10.0	9.0	8.0	7.0	6.0	2949265.0	2947969.0	2945975.0	2940861.0	2922924.0	2888302.0	961126.0	2949265.0	38.08	538013.0	538013.0	522429.0	522429.0	2.0	2.0	4.0	4.0	0.0	0.0	0.0	2.0	1.0	0.0	0.0	0.0	0.0	0.0	98.962	1.0	6.78	0.41	0.14	960636.0
370	DS10935053-DT201110_2020.TE.219105.1.6_Dr100	ATCC19114	tenth_culture	extraction_C	NextSeq_B	Dr100-Dk75	104.8022	99.4366	98.41	BIGSdb	12.0	10.0	9.0	8.0	7.0	6.0	2948650.0	2947505.0	2945511.0	2940395.0	2922458.0	2887836.0	960886.0	2948650.0	38.08	537993.0	537993.0	522429.0	522429.0	2.0	2.0	4.0	4.0	0.0	0.0	0.0	4.0	1.0	0.0	0.0	0.0	0.0	0.0	98.937	1.0	6.78	1.63	0.14	960786.0
371	DS10935059-DT201110_2020.TE.219109.1.6_Dr10	ATCC19115	tenth_culture	extraction_C	NextSeq_B	Dr10-Dk8	10.9833	99.2534	11.3	BIGSdb	15.0	15.0	13.0	12.0	11.0	9.0	2917529.0	2917529.0	2913883.0	2908665.0	2891854.0	2820737.0	934765.0	2917529.0	37.88	331432.0	331432.0	225198.0	225198.0	3.0	3.0	5.0	5.0	1.0	1.0	147703.0	4.0	0.0	0.0	0.0	0.0	1.0	1622.0	98.741	1.001	4.46	6.14	0.38	934765.0
372	DS10935059-DT201110_2020.TE.219109.1.6_Dr20	ATCC19115	tenth_culture	extraction_C	NextSeq_B	Dr20-Dk16	21.6599	99.2958	21.06	BIGSdb	19.0	14.0	13.0	12.0	11.0	9.0	2920637.0	2918213.0	2916687.0	2911391.0	2894609.0	2817769.0	573332.0	2920637.0	37.88	337384.0	337384.0	237593.0	237593.0	4.0	4.0	6.0	6.0	0.0	0.0	0.0	1.0	1.0	0.0	0.0	0.0	0.0	0.0	98.943	1.0	10.27	0.1	0.07	573232.0
373	DS10935059-DT201110_2020.TE.219109.1.6_Dr30	ATCC19115	tenth_culture	extraction_C	NextSeq_B	Dr30-Dk23	30.9853	99.3378	30.57	BIGSdb	13.0	12.0	11.0	10.0	9.0	8.0	2921323.0	2920858.0	2919334.0	2914065.0	2897250.0	2868319.0	576473.0	2921323.0	37.88	505375.0	505375.0	321379.0	321379.0	3.0	3.0	5.0	5.0	0.0	0.0	0.0	2.0	0.0	3.0	0.0	0.0	0.0	0.0	98.969	1.0	13.69	0.68	0.14	576373.0
374	DS10935059-DT201110_2020.TE.219109.1.6_Dr40	ATCC19115	tenth_culture	extraction_C	NextSeq_B	Dr40-Dk31	41.8505	99.3719	38.91	BIGSdb	13.0	11.0	10.0	9.0	8.0	7.0	2921770.0	2920978.0	2919570.0	2914426.0	2897650.0	2868719.0	933231.0	2921770.0	37.88	576531.0	576531.0	321507.0	321507.0	2.0	2.0	4.0	4.0	0.0	0.0	0.0	1.0	0.0	4.0	0.0	0.0	0.0	0.0	98.988	1.0	17.11	0.1	0.1	933131.0
375	DS10935059-DT201110_2020.TE.219109.1.6_Dr50	ATCC19115	tenth_culture	extraction_C	NextSeq_B	Dr50-Dk38	51.5744	99.4146	47.41	BIGSdb	11.0	10.0	9.0	8.0	8.0	7.0	2921428.0	2920963.0	2919555.0	2914282.0	2914282.0	2885353.0	933401.0	2921428.0	37.87	592966.0	592966.0	321379.0	321379.0	2.0	2.0	4.0	4.0	0.0	0.0	0.0	2.0	0.0	4.0	0.0	0.0	0.0	0.0	98.977	1.0	20.54	0.96	0.27	933301.0
376	DS10935059-DT201110_2020.TE.219109.1.6_Dr60	ATCC19115	tenth_culture	extraction_C	NextSeq_B	Dr60-Dk45	61.2720	99.3953	57.61	BIGSdb	13.0	11.0	10.0	9.0	8.0	7.0	2921826.0	2920899.0	2919375.0	2914231.0	2897455.0	2868524.0	932770.0	2921826.0	37.88	576660.0	576660.0	321379.0	321379.0	2.0	2.0	4.0	4.0	0.0	0.0	0.0	1.0	1.0	3.0	0.0	0.0	0.0	0.0	98.986	1.0	17.11	0.1	0.1	932670.0
377	DS10935059-DT201110_2020.TE.219109.1.6_Dr70	ATCC19115	tenth_culture	extraction_C	NextSeq_B	Dr70-Dk53	72.3574	99.4571	68.05	BIGSdb	12.0	11.0	10.0	9.0	8.0	7.0	2921605.0	2921140.0	2919616.0	2914446.0	2897674.0	2868743.0	933228.0	2921605.0	37.88	576521.0	576521.0	321379.0	321379.0	2.0	2.0	4.0	4.0	0.0	0.0	0.0	1.0	0.0	2.0	0.0	0.0	0.0	0.0	98.989	1.0	10.27	0.1	0.1	933128.0
378	DS10935059-DT201110_2020.TE.219109.1.6_Dr80	ATCC19115	tenth_culture	extraction_C	NextSeq_B	Dr80-Dk60	82.1376	99.4403	79.99	BIGSdb	11.0	10.0	9.0	8.0	8.0	7.0	2921317.0	2920852.0	2919444.0	2914175.0	2914175.0	2885244.0	933490.0	2921317.0	37.87	592870.0	592870.0	321379.0	321379.0	2.0	2.0	4.0	4.0	0.0	0.0	0.0	3.0	0.0	1.0	0.0	0.0	0.0	0.0	98.986	1.0	6.85	1.1	0.24	933490.0
379	DS10935059-DT201110_2020.TE.219109.1.6_Dr90	ATCC19115	tenth_culture	extraction_C	NextSeq_B	Dr90-Dk68	93.3015	99.4765	88.2	BIGSdb	11.0	10.0	9.0	8.0	8.0	7.0	2921312.0	2920847.0	2919439.0	2914295.0	2914295.0	2885366.0	933363.0	2921312.0	37.87	592999.0	592999.0	321379.0	321379.0	2.0	2.0	4.0	4.0	0.0	0.0	0.0	3.0	0.0	2.0	0.0	0.0	0.0	0.0	98.982	1.0	10.27	0.27	0.07	933363.0
380	DS10935059-DT201110_2020.TE.219109.1.6_Dr100	ATCC19115	tenth_culture	extraction_C	NextSeq_B	Dr100-Dk75	103.1824	99.4626	96.65	BIGSdb	14.0	11.0	10.0	9.0	8.0	7.0	2921277.0	2919768.0	2918360.0	2913216.0	2896509.0	2867578.0	932886.0	2921277.0	37.87	576213.0	576213.0	321267.0	321267.0	2.0	2.0	4.0	4.0	0.0	0.0	0.0	3.0	1.0	1.0	0.0	0.0	0.0	0.0	98.967	1.0	13.69	0.24	0.17	932786.0
381	DS10935043-DT201110_2020.TE.219096.1.6_Dr10	ATCCBAA679	tenth_culture	extraction_C	NextSeq_B	Dr10-Dk8	11.0003	99.2555	11.3	BIGSdb	12.0	12.0	11.0	10.0	9.0	9.0	2913673.0	2913673.0	2912409.0	2907338.0	2895415.0	2895415.0	728838.0	2913673.0	37.86	496810.0	496810.0	438241.0	438241.0	3.0	3.0	4.0	4.0	0.0	0.0	0.0	5.0	0.0	0.0	0.0	0.0	0.0	0.0	98.895	1.001	4.46	2.64	0.52	728716.0
382	DS10935043-DT201110_2020.TE.219096.1.6_Dr20	ATCCBAA679	tenth_culture	extraction_C	NextSeq_B	Dr20-Dk16	21.6923	99.3136	22.78	BIGSdb	10.0	9.0	8.0	8.0	8.0	8.0	2915470.0	2915005.0	2910328.0	2910328.0	2910328.0	2910328.0	887405.0	2915470.0	37.86	584043.0	497435.0	438645.0	438645.0	2.0	3.0	4.0	4.0	0.0	0.0	0.0	3.0	0.0	1.0	0.0	0.0	0.0	0.0	99.011	1.0	6.86	1.54	0.48	887405.0
383	DS10935043-DT201110_2020.TE.219096.1.6_Dr30	ATCCBAA679	tenth_culture	extraction_C	NextSeq_B	Dr30-Dk23	31.2334	99.3337	28.84	BIGSdb	14.0	9.0	8.0	8.0	8.0	8.0	2916817.0	2914723.0	2910482.0	2910482.0	2910482.0	2910482.0	887475.0	2916817.0	37.87	583918.0	497678.0	438644.0	438644.0	2.0	3.0	4.0	4.0	0.0	0.0	0.0	2.0	0.0	4.0	0.0	0.0	1.0	1993.0	98.971	1.0	17.14	1.13	0.24	887475.0
384	DS10935043-DT201110_2020.TE.219096.1.6_Dr40	ATCCBAA679	tenth_culture	extraction_C	NextSeq_B	Dr40-Dk31	42.1566	99.3844	39.37	BIGSdb	11.0	8.0	7.0	7.0	7.0	7.0	2916239.0	2915075.0	2910398.0	2910398.0	2910398.0	2910398.0	887468.0	2916239.0	37.87	584043.0	503796.0	496821.0	496821.0	2.0	3.0	4.0	4.0	0.0	0.0	0.0	1.0	0.0	1.0	0.0	0.0	0.0	0.0	99.035	1.0	6.86	1.17	0.58	887468.0
385	DS10935043-DT201110_2020.TE.219096.1.6_Dr50	ATCCBAA679	tenth_culture	extraction_C	NextSeq_B	Dr50-Dk38	51.8703	99.3666	50.09	BIGSdb	9.0	8.0	7.0	7.0	7.0	7.0	2915793.0	2915328.0	2910417.0	2910417.0	2910417.0	2910417.0	887474.0	2915793.0	37.86	583809.0	503896.0	496821.0	496821.0	2.0	3.0	4.0	4.0	0.0	0.0	0.0	1.0	0.0	2.0	0.0	0.0	0.0	0.0	99.016	1.0	10.29	0.96	0.34	887474.0
386	DS10935043-DT201110_2020.TE.219096.1.6_Dr60	ATCCBAA679	tenth_culture	extraction_C	NextSeq_B	Dr60-Dk45	61.6099	99.3729	59.31	BIGSdb	10.0	9.0	7.0	7.0	7.0	7.0	2915769.0	2915466.0	2910199.0	2910199.0	2910199.0	2910199.0	887405.0	2915769.0	37.86	583918.0	503796.0	496810.0	496810.0	2.0	3.0	4.0	4.0	0.0	0.0	0.0	1.0	0.0	2.0	0.0	0.0	0.0	0.0	99.018	1.0	6.86	1.27	0.58	887405.0
387	DS10935043-DT201110_2020.TE.219096.1.6_Dr70	ATCCBAA679	tenth_culture	extraction_C	NextSeq_B	Dr70-Dk53	72.6617	99.4073	68.81	BIGSdb	10.0	8.0	7.0	7.0	7.0	7.0	2915775.0	2914750.0	2910634.0	2910634.0	2910634.0	2910634.0	887593.0	2915775.0	37.86	583918.0	503896.0	496810.0	496810.0	2.0	3.0	4.0	4.0	0.0	0.0	0.0	1.0	0.0	3.0	0.0	0.0	0.0	0.0	99.019	1.0	10.29	1.23	0.55	887593.0
388	DS10935043-DT201110_2020.TE.219096.1.6_Dr80	ATCCBAA679	tenth_culture	extraction_C	NextSeq_B	Dr80-Dk60	82.3662	99.3944	79.82	BIGSdb	9.0	8.0	7.0	7.0	7.0	7.0	2915756.0	2915291.0	2910614.0	2910614.0	2910614.0	2910614.0	887468.0	2915756.0	37.86	584043.0	503896.0	496821.0	496821.0	2.0	3.0	4.0	4.0	0.0	0.0	0.0	2.0	0.0	1.0	0.0	0.0	0.0	0.0	100.0	0.99	10.29	1.09	0.61	887468.0
389	DS10935043-DT201110_2020.TE.219096.1.6_Dr90	ATCCBAA679	tenth_culture	extraction_C	NextSeq_B	Dr90-Dk68	93.2072	99.4227	88.87	BIGSdb	10.0	8.0	7.0	7.0	7.0	7.0	2916139.0	2914851.0	2910174.0	2910174.0	2910174.0	2910174.0	996208.0	2916139.0	37.86	583914.0	583914.0	438658.0	438658.0	2.0	2.0	4.0	4.0	1.0	1.0	996208.0	3.0	0.0	3.0	0.0	0.0	0.0	0.0	99.015	1.0	17.15	1.82	0.55	887910.0
390	DS10935043-DT201110_2020.TE.219096.1.6_Dr100	ATCCBAA679	tenth_culture	extraction_C	NextSeq_B	Dr100-Dk75	102.1466	99.4413	100.61	BIGSdb	14.0	10.0	9.0	9.0	9.0	8.0	2916422.0	2914698.0	2910021.0	2910021.0	2910021.0	2882576.0	887865.0	2916422.0	37.86	584043.0	496821.0	438544.0	438544.0	2.0	3.0	4.0	4.0	0.0	0.0	0.0	1.0	0.0	2.0	0.0	0.0	0.0	0.0	99.026	1.0	10.29	1.37	0.51	887865.0
391	DS10700802-DT200908_2020.TE.126588.1.2_Dr10	ATCC19114	original_DNA	original_DNA	NextSeq_B	Dr10-Dk8	10.8267	99.1890	11.2	BIGSdb	12.0	12.0	11.0	10.0	9.0	8.0	2947066.0	2947066.0	2944265.0	2938946.0	2921295.0	2886707.0	797710.0	2947066.0	38.07	521767.0	521767.0	230529.0	230529.0	3.0	3.0	5.0	5.0	1.0	1.0	163426.0	3.0	0.0	0.0	0.0	0.0	0.0	0.0	98.892	1.0	0.34	2.78	0.24	797710.0
392	DS10700802-DT200908_2020.TE.126588.1.2_Dr20	ATCC19114	original_DNA	original_DNA	NextSeq_B	Dr20-Dk16	21.3799	99.2204	20.73	BIGSdb	11.0	10.0	9.0	8.0	7.0	6.0	2949157.0	2948824.0	2946023.0	2940717.0	2923051.0	2888429.0	961139.0	2949157.0	38.08	537945.0	537945.0	522428.0	522428.0	2.0	2.0	4.0	4.0	1.0	1.0	961139.0	2.0	0.0	0.0	0.0	0.0	0.0	0.0	98.961	1.0	0.0	0.85	0.07	848505.0
393	DS10700802-DT200908_2020.TE.126588.1.2_Dr30	ATCC19114	original_DNA	original_DNA	NextSeq_B	Dr30-Dk23	30.5057	99.2417	28.35	BIGSdb	12.0	10.0	8.0	8.0	7.0	6.0	2950063.0	2948837.0	2945111.0	2945111.0	2926554.0	2891814.0	964690.0	2950063.0	38.08	537945.0	537945.0	522428.0	522428.0	2.0	2.0	4.0	4.0	0.0	0.0	0.0	1.0	1.0	0.0	0.0	0.0	0.0	0.0	98.988	1.0	3.39	0.34	0.07	964590.0
394	DS10700802-DT200908_2020.TE.126588.1.2_Dr40	ATCC19114	original_DNA	original_DNA	NextSeq_B	Dr40-Dk31	41.2053	99.2263	39.67	BIGSdb	13.0	10.0	9.0	8.0	7.0	6.0	2950288.0	2948772.0	2946778.0	2941664.0	2922999.0	2888377.0	961405.0	2950288.0	38.08	537981.0	537981.0	522053.0	522053.0	2.0	2.0	4.0	4.0	1.0	1.0	961405.0	1.0	0.0	0.0	0.0	0.0	0.0	0.0	98.996	1.0	6.78	0.81	0.2	848771.0
395	DS10700802-DT200908_2020.TE.126588.1.2_Dr50	ATCC19114	original_DNA	original_DNA	NextSeq_B	Dr50-Dk38	50.6748	99.2787	51.04	BIGSdb	11.0	9.0	8.0	7.0	7.0	6.0	2950691.0	2949395.0	2947401.0	2942287.0	2942287.0	2907665.0	961392.0	2950691.0	38.08	556456.0	556456.0	522428.0	522428.0	2.0	2.0	4.0	4.0	0.0	0.0	0.0	2.0	1.0	2.0	0.0	0.0	0.0	0.0	98.992	1.0	20.33	0.75	0.2	961292.0
396	DS10700802-DT200908_2020.TE.126588.1.2_Dr60	ATCC19114	original_DNA	original_DNA	NextSeq_B	Dr60-Dk45	60.1013	99.2402	57.47	BIGSdb	11.0	9.0	8.0	7.0	7.0	6.0	2949600.0	2948463.0	2946469.0	2941355.0	2941355.0	2906733.0	961366.0	2949600.0	38.08	556456.0	556456.0	522428.0	522428.0	2.0	2.0	4.0	4.0	0.0	0.0	0.0	3.0	1.0	0.0	0.0	0.0	0.0	0.0	98.978	1.0	6.78	1.86	0.14	961266.0
397	DS10700802-DT200908_2020.TE.126588.1.2_Dr70	ATCC19114	original_DNA	original_DNA	NextSeq_B	Dr70-Dk53	70.9754	99.2787	68.24	BIGSdb	11.0	10.0	9.0	8.0	7.0	6.0	2949630.0	2948824.0	2946830.0	2941716.0	2923195.0	2888573.0	961366.0	2949630.0	38.08	537945.0	537945.0	522428.0	522428.0	2.0	2.0	4.0	4.0	0.0	0.0	0.0	1.0	1.0	0.0	0.0	0.0	0.0	0.0	98.971	1.0	10.17	0.31	0.14	961266.0
398	DS10700802-DT200908_2020.TE.126588.1.2_Dr80	ATCC19114	original_DNA	original_DNA	NextSeq_B	Dr80-Dk60	80.4642	99.3315	78.61	BIGSdb	11.0	9.0	8.0	7.0	7.0	6.0	2949580.0	2948443.0	2946449.0	2941335.0	2941335.0	2906713.0	961126.0	2949580.0	38.08	556372.0	556372.0	522428.0	522428.0	2.0	2.0	4.0	4.0	0.0	0.0	0.0	3.0	1.0	0.0	0.0	0.0	0.0	0.0	98.972	1.0	10.17	0.78	0.2	961026.0
399	DS10700802-DT200908_2020.TE.126588.1.2_Dr90	ATCC19114	original_DNA	original_DNA	NextSeq_B	Dr90-Dk68	91.3422	99.3259	88.58	BIGSdb	11.0	10.0	9.0	8.0	7.0	6.0	2949074.0	2948268.0	2946274.0	2941160.0	2922999.0	2888377.0	961366.0	2949074.0	38.08	538053.0	538053.0	522428.0	522428.0	2.0	2.0	4.0	4.0	0.0	0.0	0.0	2.0	1.0	0.0	0.0	0.0	0.0	0.0	98.96	1.0	6.78	1.53	0.14	961266.0
400	DS10700802-DT200908_2020.TE.126588.1.2_Dr100	ATCC19114	original_DNA	original_DNA	NextSeq_B	Dr100-Dk75	100.9521	99.3161	99.15	BIGSdb	12.0	10.0	9.0	8.0	7.0	6.0	2949709.0	2948572.0	2946578.0	2941462.0	2923301.0	2888679.0	961366.0	2949709.0	38.08	538053.0	538053.0	522428.0	522428.0	2.0	2.0	4.0	4.0	0.0	0.0	0.0	1.0	1.0	0.0	0.0	0.0	0.0	0.0	98.975	1.0	10.17	0.34	0.17	961266.0
401	DS10700801-DT200908_2020.TE.126588.1.1_Dr10	ATCC19115	original_DNA	original_DNA	NextSeq_B	Dr10-Dk8	10.9045	99.2180	11.2	BIGSdb	15.0	15.0	13.0	11.0	10.0	9.0	2917843.0	2917843.0	2911746.0	2901455.0	2884881.0	2842709.0	1188424.0	2917843.0	37.87	500099.0	500099.0	244146.0	244146.0	2.0	2.0	4.0	4.0	2.0	2.0	1432570.0	3.0	0.0	1.0	0.0	0.0	0.0	0.0	98.831	1.0	10.28	5.83	0.38	1159471.0
402	DS10700801-DT200908_2020.TE.126588.1.1_Dr20	ATCC19115	original_DNA	original_DNA	NextSeq_B	Dr20-Dk16	21.4751	99.2548	21.39	BIGSdb	18.0	15.0	14.0	12.0	11.0	9.0	2921237.0	2919874.0	2918350.0	2908052.0	2891469.0	2814627.0	573935.0	2921237.0	37.87	331946.0	331946.0	244434.0	244434.0	4.0	4.0	6.0	6.0	0.0	0.0	0.0	2.0	0.0	1.0	0.0	0.0	0.0	0.0	98.967	1.0	6.85	0.31	0.03	573935.0
403	DS10700801-DT200908_2020.TE.126588.1.1_Dr30	ATCC19115	original_DNA	original_DNA	NextSeq_B	Dr30-Dk23	30.8116	99.2928	29.44	BIGSdb	16.0	12.0	11.0	10.0	9.0	7.0	2922348.0	2920689.0	2919165.0	2913869.0	2897104.0	2820264.0	933339.0	2922348.0	37.88	576330.0	576330.0	272685.0	272685.0	2.0	2.0	4.0	4.0	0.0	0.0	0.0	3.0	0.0	8.0	0.0	0.0	0.0	0.0	98.964	1.001	37.64	1.54	0.24	933339.0
404	DS10700801-DT200908_2020.TE.126588.1.1_Dr40	ATCC19115	original_DNA	original_DNA	NextSeq_B	Dr40-Dk31	41.8087	99.3226	40.35	BIGSdb	12.0	10.0	10.0	9.0	8.0	7.0	2921374.0	2920369.0	2920369.0	2915100.0	2898517.0	2869588.0	932886.0	2921374.0	37.88	576397.0	576397.0	322688.0	322688.0	2.0	2.0	4.0	4.0	0.0	0.0	0.0	1.0	1.0	1.0	0.0	0.0	0.0	0.0	98.987	1.0	10.27	0.1	0.1	932786.0
405	DS10700801-DT200908_2020.TE.126588.1.1_Dr50	ATCC19115	original_DNA	original_DNA	NextSeq_B	Dr50-Dk38	51.3022	99.3585	47.39	BIGSdb	12.0	11.0	10.0	9.0	8.0	7.0	2921518.0	2921053.0	2919645.0	2914573.0	2897990.0	2869059.0	933228.0	2921518.0	37.88	576622.0	576622.0	321379.0	321379.0	2.0	2.0	4.0	4.0	0.0	0.0	0.0	1.0	0.0	3.0	0.0	0.0	0.0	0.0	98.985	1.0	13.69	0.1	0.1	933128.0
406	DS10700801-DT200908_2020.TE.126588.1.1_Dr60	ATCC19115	original_DNA	original_DNA	NextSeq_B	Dr60-Dk45	60.7707	99.3601	57.49	BIGSdb	12.0	11.0	10.0	9.0	8.0	7.0	2921383.0	2920918.0	2919510.0	2914241.0	2897658.0	2868727.0	933331.0	2921383.0	37.88	576397.0	576397.0	321379.0	321379.0	2.0	2.0	4.0	4.0	0.0	0.0	0.0	1.0	0.0	2.0	0.0	0.0	0.0	0.0	98.981	1.0	17.12	0.1	0.14	933231.0
407	DS10700801-DT200908_2020.TE.126588.1.1_Dr70	ATCC19115	original_DNA	original_DNA	NextSeq_B	Dr70-Dk53	71.7134	99.3578	67.35	BIGSdb	10.0	9.0	9.0	8.0	8.0	7.0	2920966.0	2920501.0	2920501.0	2915357.0	2915357.0	2886428.0	933222.0	2920966.0	37.87	592899.0	592899.0	322688.0	322688.0	2.0	2.0	4.0	4.0	0.0	0.0	0.0	2.0	0.0	2.0	0.0	0.0	0.0	0.0	98.974	1.0	13.69	0.1	0.14	933122.0
408	DS10700801-DT200908_2020.TE.126588.1.1_Dr80	ATCC19115	original_DNA	original_DNA	NextSeq_B	Dr80-Dk60	81.2832	99.3798	77.4	BIGSdb	12.0	11.0	10.0	9.0	8.0	7.0	2921665.0	2921200.0	2919792.0	2914648.0	2897940.0	2869009.0	933600.0	2921665.0	37.88	576522.0	576522.0	321379.0	321379.0	2.0	2.0	4.0	4.0	0.0	0.0	0.0	2.0	1.0	0.0	0.0	0.0	0.0	0.0	98.992	1.0	10.27	0.55	0.1	933600.0
409	DS10700801-DT200908_2020.TE.126588.1.1_Dr90	ATCC19115	original_DNA	original_DNA	NextSeq_B	Dr90-Dk68	92.2994	99.3841	86.45	BIGSdb	12.0	11.0	10.0	9.0	8.0	7.0	2921886.0	2921421.0	2920013.0	2914968.0	2898260.0	2869329.0	933600.0	2921886.0	37.88	576444.0	576444.0	321777.0	321777.0	2.0	2.0	4.0	4.0	0.0	0.0	0.0	2.0	0.0	2.0	0.0	0.0	0.0	0.0	98.999	1.0	13.69	0.48	0.14	933600.0
410	DS10700801-DT200908_2020.TE.126588.1.1_Dr100	ATCC19115	original_DNA	original_DNA	NextSeq_B	Dr100-Dk75	101.8542	99.4249	97.72	BIGSdb	12.0	11.0	10.0	9.0	9.0	8.0	2921290.0	2920825.0	2919417.0	2914372.0	2914372.0	2885441.0	592770.0	2921290.0	37.87	505678.0	505678.0	321507.0	321507.0	3.0	3.0	5.0	5.0	0.0	0.0	0.0	3.0	0.0	1.0	0.0	0.0	0.0	0.0	98.982	1.0	6.85	0.27	0.03	592770.0
411	DS10700803-DT200908_2020.TE.126588.1.3_Dr10	ATCCBAA679	original_DNA	original_DNA	NextSeq_B	Dr10-Dk8	10.8174	99.2246	11.1	BIGSdb	14.0	14.0	13.0	12.0	11.0	11.0	2914198.0	2914198.0	2913094.0	2907908.0	2891116.0	2891116.0	886674.0	2914198.0	37.86	364023.0	364023.0	228741.0	201972.0	3.0	3.0	5.0	6.0	0.0	0.0	0.0	2.0	0.0	2.0	0.0	0.0	0.0	0.0	98.956	1.0	7.55	1.44	0.34	886674.0
412	DS10700803-DT200908_2020.TE.126588.1.3_Dr20	ATCCBAA679	original_DNA	original_DNA	NextSeq_B	Dr20-Dk16	21.3604	99.2714	21.65	BIGSdb	11.0	9.0	8.0	8.0	7.0	7.0	2915535.0	2914489.0	2909645.0	2909645.0	2892764.0	2892764.0	887369.0	2915535.0	37.87	548273.0	548273.0	496805.0	496805.0	3.0	3.0	4.0	4.0	1.0	1.0	548273.0	1.0	0.0	0.0	0.0	0.0	1.0	1691.0	98.946	1.0	0.0	0.86	0.27	887369.0
413	DS10700803-DT200908_2020.TE.126588.1.3_Dr30	ATCCBAA679	original_DNA	original_DNA	NextSeq_B	Dr30-Dk23	30.4918	99.3028	28.98	BIGSdb	13.0	9.0	8.0	8.0	8.0	8.0	2916469.0	2914686.0	2909884.0	2909884.0	2909884.0	2909884.0	887469.0	2916469.0	37.87	583521.0	497517.0	438938.0	438938.0	2.0	3.0	4.0	4.0	0.0	0.0	0.0	3.0	0.0	0.0	0.0	0.0	0.0	0.0	99.026	1.0	6.86	1.37	0.51	887469.0
414	DS10700803-DT200908_2020.TE.126588.1.3_Dr40	ATCCBAA679	original_DNA	original_DNA	NextSeq_B	Dr40-Dk31	41.0913	99.2872	37.53	BIGSdb	12.0	9.0	8.0	8.0	8.0	8.0	2916352.0	2915126.0	2910324.0	2910324.0	2910324.0	2910324.0	887469.0	2916352.0	37.86	583918.0	497678.0	438544.0	438544.0	2.0	3.0	4.0	4.0	0.0	0.0	0.0	1.0	0.0	1.0	0.0	0.0	0.0	0.0	99.036	1.0	10.29	1.51	0.55	887469.0
415	DS10700803-DT200908_2020.TE.126588.1.3_Dr50	ATCCBAA679	original_DNA	original_DNA	NextSeq_B	Dr50-Dk38	50.6354	99.3534	54.07	BIGSdb	13.0	9.0	8.0	8.0	8.0	8.0	2916508.0	2914818.0	2910016.0	2910016.0	2910016.0	2910016.0	887469.0	2916508.0	37.86	583918.0	497517.0	438644.0	438644.0	2.0	3.0	4.0	4.0	0.0	0.0	0.0	1.0	0.0	2.0	0.0	0.0	0.0	0.0	99.038	1.0	10.29	1.17	0.48	887469.0
416	DS10700803-DT200908_2020.TE.126588.1.3_Dr60	ATCCBAA679	original_DNA	original_DNA	NextSeq_B	Dr60-Dk45	60.0709	99.3327	57.22	BIGSdb	13.0	9.0	8.0	8.0	8.0	8.0	2916258.0	2914613.0	2910203.0	2910203.0	2910203.0	2910203.0	887469.0	2916258.0	37.86	584043.0	497579.0	438544.0	438544.0	2.0	3.0	4.0	4.0	0.0	0.0	0.0	1.0	0.0	3.0	0.0	0.0	0.0	0.0	99.029	1.0	10.29	1.2	0.45	887469.0
417	DS10700803-DT200908_2020.TE.126588.1.3_Dr70	ATCCBAA679	original_DNA	original_DNA	NextSeq_B	Dr70-Dk53	70.8523	99.3514	68.22	BIGSdb	11.0	9.0	8.0	8.0	8.0	8.0	2915987.0	2914965.0	2910288.0	2910288.0	2910288.0	2910288.0	887469.0	2915987.0	37.86	584043.0	497517.0	438544.0	438544.0	2.0	3.0	4.0	4.0	0.0	0.0	0.0	1.0	0.0	1.0	0.0	0.0	0.0	0.0	99.023	1.0	10.29	1.17	0.51	887469.0
418	DS10700803-DT200908_2020.TE.126588.1.3_Dr80	ATCCBAA679	original_DNA	original_DNA	NextSeq_B	Dr80-Dk60	80.3605	99.3816	77.73	BIGSdb	11.0	9.0	8.0	8.0	8.0	8.0	2915944.0	2915176.0	2910499.0	2910499.0	2910499.0	2910499.0	887469.0	2915944.0	37.86	584043.0	497975.0	438544.0	438544.0	2.0	3.0	4.0	4.0	1.0	1.0	497975.0	1.0	0.0	1.0	0.0	0.0	0.0	0.0	99.019	1.0	6.86	1.17	0.48	887469.0
419	DS10700803-DT200908_2020.TE.126588.1.3_Dr90	ATCCBAA679	original_DNA	original_DNA	NextSeq_B	Dr90-Dk68	91.1974	99.3843	86.8	BIGSdb	12.0	9.0	8.0	8.0	8.0	8.0	2916044.0	2914880.0	2910203.0	2910203.0	2910203.0	2910203.0	887469.0	2916044.0	37.86	584043.0	497579.0	438544.0	438544.0	2.0	3.0	4.0	4.0	0.0	0.0	0.0	1.0	0.0	2.0	0.0	0.0	0.0	0.0	99.022	1.0	10.29	1.17	0.48	887469.0
420	DS10700803-DT200908_2020.TE.126588.1.3_Dr100	ATCCBAA679	original_DNA	original_DNA	NextSeq_B	Dr100-Dk75	100.7994	99.3683	96.2	BIGSdb	12.0	9.0	8.0	8.0	8.0	8.0	2915870.0	2914141.0	2909355.0	2909355.0	2909355.0	2909355.0	887469.0	2915870.0	37.86	583934.0	496810.0	438544.0	438544.0	2.0	3.0	4.0	4.0	0.0	0.0	0.0	3.0	0.0	0.0	0.0	0.0	0.0	0.0	99.02	1.0	6.86	1.92	0.51	887469.0
421	DS10801320-DT201009_2020.TE.155996.1.1_Dr10	ATCC19114	fifth_culture	extraction_A	NextSeq_A	Dr10-Dk8	10.7668	99.1840	11.2	BioNumericsAB	23.0	19.0	16.0	15.0	15.0	12.0	2949642.0	2947525.0	2939684.0	2932510.0	2932510.0	2828865.0	522361.0	2949642.0	38.09	451401.0	287028.0	217797.0	217797.0	3.0	4.0	6.0	6.0	1.0	1.0	509651.0	4.0	0.0	18.0	0.0	3.0	0.0	773.0	98.821	1.001	1147.16	5.03	0.68	521973.0
422	DS10801320-DT201009_2020.TE.155996.1.1_Dr20	ATCC19114	fifth_culture	extraction_A	NextSeq_A	Dr20-Dk16	21.2680	99.2538	20.38	BioNumericsAB	16.0	12.0	9.0	9.0	8.0	7.0	2951073.0	2948956.0	2941115.0	2941115.0	2922598.0	2888064.0	961291.0	2951073.0	38.08	537822.0	537822.0	343383.0	343383.0	2.0	2.0	4.0	4.0	1.0	1.0	961291.0	1.0	0.0	0.0	0.0	3.0	0.0	773.0	98.966	1.0	64.79	0.81	0.41	848701.0
423	DS10801320-DT201009_2020.TE.155996.1.1_Dr30	ATCC19114	fifth_culture	extraction_A	NextSeq_A	Dr30-Dk23	30.3832	99.2505	29.34	BioNumericsAB	16.0	13.0	9.0	9.0	8.0	7.0	2949922.0	2948123.0	2938446.0	2938446.0	2919980.0	2885446.0	961051.0	2949922.0	38.08	537976.0	537976.0	343383.0	343383.0	2.0	2.0	4.0	4.0	1.0	1.0	961051.0	3.0	0.0	0.0	0.0	2.0	0.0	644.0	98.943	1.0	36.1	1.19	0.31	848453.0
424	DS10801320-DT201009_2020.TE.155996.1.1_Dr40	ATCC19114	fifth_culture	extraction_A	NextSeq_A	Dr40-Dk31	40.7791	99.4336	38.64	BioNumericsAB	17.0	14.0	11.0	11.0	9.0	8.0	2950091.0	2948292.0	2940451.0	2940451.0	2909572.0	2875038.0	961051.0	2950091.0	38.08	522361.0	343383.0	268720.0	268720.0	2.0	3.0	5.0	5.0	1.0	1.0	961051.0	2.0	0.0	0.0	0.0	2.0	0.0	644.0	98.948	1.0	28.64	0.85	0.34	848461.0
425	DS10801320-DT201009_2020.TE.155996.1.1_Dr50	ATCC19114	fifth_culture	extraction_A	NextSeq_A	Dr50-Dk38	50.0456	99.3001	51.13	BioNumericsAB	16.0	13.0	10.0	10.0	9.0	8.0	2949534.0	2948073.0	2940232.0	2940232.0	2921721.0	2887187.0	961291.0	2949534.0	38.08	521915.0	343383.0	268718.0	268718.0	2.0	3.0	5.0	5.0	1.0	1.0	961291.0	2.0	0.0	0.0	0.0	1.0	0.0	497.0	98.949	1.0	12.54	0.81	0.27	848701.0
426	DS10801320-DT201009_2020.TE.155996.1.1_Dr60	ATCC19114	fifth_culture	extraction_A	NextSeq_A	Dr60-Dk45	59.5165	99.3035	56.23	BioNumericsAB	17.0	14.0	11.0	11.0	9.0	8.0	2949141.0	2947669.0	2939828.0	2939828.0	2908921.0	2874387.0	961051.0	2949141.0	38.08	521916.0	343383.0	268515.0	268515.0	2.0	3.0	5.0	5.0	1.0	1.0	961051.0	3.0	0.0	0.0	0.0	1.0	0.0	497.0	98.936	1.0	11.63	0.85	0.37	848071.0
427	DS10801320-DT201009_2020.TE.155996.1.1_Dr70	ATCC19114	fifth_culture	extraction_A	NextSeq_A	Dr70-Dk53	70.3107	99.2938	66.55	BioNumericsAB	16.0	14.0	11.0	11.0	9.0	8.0	2949130.0	2948373.0	2940532.0	2940532.0	2909529.0	2874995.0	961291.0	2949130.0	38.08	521916.0	343383.0	268738.0	268738.0	2.0	3.0	5.0	5.0	1.0	1.0	961291.0	2.0	0.0	0.0	0.0	0.0	0.0	0.0	98.95	1.0	5.49	0.92	0.44	848701.0
428	DS10801320-DT201009_2020.TE.155996.1.1_Dr80	ATCC19114	fifth_culture	extraction_A	NextSeq_A	Dr80-Dk60	79.7319	99.3171	78.05	BioNumericsAB	13.0	12.0	9.0	9.0	8.0	7.0	2949127.0	2948788.0	2940947.0	2940947.0	2922300.0	2887766.0	961291.0	2949127.0	38.08	537759.0	537759.0	356051.0	356051.0	2.0	2.0	4.0	4.0	1.0	1.0	961291.0	2.0	0.0	0.0	0.0	0.0	0.0	0.0	98.954	1.0	5.46	0.85	0.34	848701.0
429	DS10801320-DT201009_2020.TE.155996.1.1_Dr90	ATCC19114	fifth_culture	extraction_A	NextSeq_A	Dr90-Dk68	90.5007	99.3274	87.05	BioNumericsAB	11.0	11.0	8.0	8.0	7.0	6.0	2948332.0	2948332.0	2940491.0	2940491.0	2922595.0	2888061.0	961291.0	2948332.0	38.07	537770.0	537770.0	522359.0	522359.0	2.0	2.0	4.0	4.0	1.0	1.0	961291.0	1.0	0.0	0.0	0.0	0.0	0.0	0.0	98.933	1.0	2.14	1.05	0.37	848701.0
430	DS10801320-DT201009_2020.TE.155996.1.1_Dr100	ATCC19114	fifth_culture	extraction_A	NextSeq_A	Dr100-Dk75	99.9328	99.3549	94.35	BioNumericsAB	11.0	11.0	8.0	8.0	7.0	6.0	2948276.0	2948276.0	2940435.0	2940435.0	2922515.0	2887981.0	961291.0	2948276.0	38.08	537978.0	537978.0	521918.0	521918.0	2.0	2.0	4.0	4.0	1.0	1.0	961291.0	2.0	0.0	0.0	0.0	0.0	0.0	0.0	98.936	1.0	2.41	1.22	0.37	848701.0
431	DS10801261-DT201009_2020.TE.155983.1.1_Dr10	ATCC19115	fifth_culture	extraction_A	NextSeq_A	Dr10-Dk8	10.9424	99.2116	11.2	BioNumericsAB	33.0	29.0	22.0	20.0	19.0	14.0	2915629.0	2914116.0	2898259.0	2885033.0	2868471.0	2679017.0	725724.0	2915629.0	37.88	211899.0	211899.0	99639.0	99639.0	4.0	4.0	8.0	8.0	0.0	0.0	0.0	4.0	0.0	23.0	0.0	0.0	1.0	1421.0	98.539	1.002	1099.15	3.95	0.52	724966.0
432	DS10801261-DT201009_2020.TE.155983.1.1_Dr20	ATCC19115	fifth_culture	extraction_A	NextSeq_A	Dr20-Dk16	21.5734	99.2942	20.7	BioNumericsAB	24.0	20.0	13.0	12.0	11.0	9.0	2918331.0	2916466.0	2899666.0	2891334.0	2874415.0	2803512.0	932845.0	2918331.0	37.88	272602.0	272602.0	199021.0	199021.0	3.0	3.0	6.0	6.0	0.0	0.0	0.0	4.0	0.0	1.0	0.0	0.0	0.0	0.0	98.846	1.0	53.76	1.34	0.45	932828.0
433	DS10801261-DT201009_2020.TE.155983.1.1_Dr30	ATCC19115	fifth_culture	extraction_A	NextSeq_A	Dr30-Dk23	30.8570	99.3075	28.86	BioNumericsAB	22.0	20.0	13.0	12.0	11.0	9.0	2917574.0	2916815.0	2899086.0	2891106.0	2873752.0	2802849.0	932839.0	2917574.0	37.89	271805.0	271805.0	199184.0	199184.0	3.0	3.0	6.0	6.0	0.0	0.0	0.0	3.0	0.0	0.0	0.0	0.0	0.0	0.0	98.839	1.0	22.72	1.58	0.34	932831.0
434	DS10801261-DT201009_2020.TE.155983.1.1_Dr40	ATCC19115	fifth_culture	extraction_A	NextSeq_A	Dr40-Dk31	41.6899	99.3457	36.64	BioNumericsAB	21.0	20.0	12.0	11.0	11.0	9.0	2917351.0	2917017.0	2894140.0	2886160.0	2886160.0	2815257.0	932846.0	2917351.0	37.88	272315.0	272315.0	198936.0	198936.0	3.0	3.0	6.0	6.0	0.0	0.0	0.0	3.0	0.0	0.0	0.0	0.0	0.0	0.0	98.84	1.0	13.75	1.61	0.62	932829.0
435	DS10801261-DT201009_2020.TE.155983.1.1_Dr50	ATCC19115	fifth_culture	extraction_A	NextSeq_A	Dr50-Dk38	51.2787	99.3322	48.14	BioNumericsAB	19.0	18.0	11.0	10.0	10.0	8.0	2917550.0	2917138.0	2897557.0	2889624.0	2889624.0	2818721.0	936397.0	2917550.0	37.88	331262.0	331262.0	254657.0	254657.0	3.0	3.0	5.0	5.0	0.0	0.0	0.0	5.0	0.0	0.0	0.0	0.0	0.0	0.0	98.847	1.0	5.0	3.15	0.69	936188.0
436	DS10801261-DT201009_2020.TE.155983.1.1_Dr60	ATCC19115	fifth_culture	extraction_A	NextSeq_A	Dr60-Dk45	60.8460	99.3275	57.57	BioNumericsAB	22.0	21.0	13.0	12.0	11.0	9.0	2917566.0	2917232.0	2894477.0	2886497.0	2869731.0	2798828.0	779422.0	2917566.0	37.88	324215.0	324215.0	225112.0	225112.0	3.0	3.0	6.0	6.0	1.0	1.0	324215.0	6.0	0.0	0.0	0.0	0.0	0.0	0.0	98.819	1.0	7.57	1.23	0.41	779213.0
437	DS10801261-DT201009_2020.TE.155983.1.1_Dr70	ATCC19115	fifth_culture	extraction_A	NextSeq_A	Dr70-Dk53	71.8319	99.3862	66.87	BioNumericsAB	22.0	20.0	13.0	12.0	11.0	9.0	2917169.0	2915904.0	2894245.0	2886265.0	2869477.0	2798574.0	932844.0	2917169.0	37.88	272362.0	272362.0	198776.0	198776.0	3.0	3.0	6.0	6.0	0.0	0.0	0.0	3.0	0.0	0.0	0.0	0.0	0.0	0.0	98.84	1.0	4.35	1.3	0.45	932844.0
438	DS10801261-DT201009_2020.TE.155983.1.1_Dr80	ATCC19115	fifth_culture	extraction_A	NextSeq_A	Dr80-Dk60	81.4422	99.3841	73.7	BioNumericsAB	22.0	21.0	13.0	12.0	11.0	9.0	2916873.0	2916539.0	2893392.0	2885412.0	2868624.0	2797721.0	932843.0	2916873.0	37.88	271805.0	271805.0	198776.0	198776.0	3.0	3.0	6.0	6.0	0.0	0.0	0.0	4.0	0.0	0.0	0.0	0.0	0.0	0.0	98.818	1.0	6.93	0.96	0.41	932830.0
439	DS10801261-DT201009_2020.TE.155983.1.1_Dr90	ATCC19115	fifth_culture	extraction_A	NextSeq_A	Dr90-Dk68	92.5720	99.3881	86.96	BioNumericsAB	22.0	21.0	12.0	11.0	10.0	8.0	2916579.0	2916184.0	2892767.0	2884787.0	2868147.0	2797244.0	779180.0	2916579.0	37.88	484450.0	484450.0	237553.0	237553.0	3.0	3.0	5.0	5.0	1.0	1.0	484450.0	4.0	0.0	0.0	0.0	0.0	0.0	0.0	98.811	1.0	9.22	0.89	0.34	779180.0
440	DS10801261-DT201009_2020.TE.155983.1.1_Dr100	ATCC19115	fifth_culture	extraction_A	NextSeq_A	Dr100-Dk75	102.1780	99.4226	94.92	BioNumericsAB	23.0	20.0	12.0	11.0	11.0	9.0	2917181.0	2915800.0	2892666.0	2884686.0	2884686.0	2813783.0	933287.0	2917181.0	37.88	271805.0	271805.0	198776.0	198776.0	3.0	3.0	6.0	6.0	0.0	0.0	0.0	4.0	0.0	0.0	0.0	0.0	0.0	0.0	98.83	1.0	7.88	1.92	0.58	933280.0
441	DS10801333-DT201009_2020.TE.156004.1.1_Dr10	ATCCBAA679	fifth_culture	extraction_A	NextSeq_A	Dr10-Dk8	10.9757	99.2326	11.2	BioNumericsAB	23.0	21.0	18.0	18.0	15.0	14.0	2914776.0	2913812.0	2909268.0	2909268.0	2854493.0	2826968.0	445170.0	2914776.0	37.86	268314.0	268314.0	121041.0	121041.0	4.0	4.0	8.0	8.0	0.0	0.0	0.0	2.0	0.0	15.0	0.0	0.0	0.0	0.0	98.866	1.001	961.51	2.75	0.55	444669.0
442	DS10801333-DT201009_2020.TE.156004.1.1_Dr20	ATCCBAA679	fifth_culture	extraction_A	NextSeq_A	Dr20-Dk16	21.6135	99.2840	21.63	BioNumericsAB	14.0	13.0	9.0	9.0	8.0	8.0	2914689.0	2914210.0	2906131.0	2906131.0	2889438.0	2889438.0	885563.0	2914689.0	37.86	496733.0	496733.0	438175.0	438175.0	3.0	3.0	4.0	4.0	0.0	0.0	0.0	2.0	0.0	0.0	0.0	0.0	0.0	0.0	98.972	1.0	30.09	1.61	0.48	885563.0
443	DS10801333-DT201009_2020.TE.156004.1.1_Dr30	ATCCBAA679	fifth_culture	extraction_A	NextSeq_A	Dr30-Dk23	31.0441	99.2941	30.76	BioNumericsAB	14.0	13.0	10.0	10.0	9.0	8.0	2914286.0	2913896.0	2907548.0	2907548.0	2891087.0	2863783.0	887445.0	2914286.0	37.86	496733.0	496733.0	438175.0	438175.0	3.0	3.0	4.0	4.0	0.0	0.0	0.0	2.0	0.0	0.0	0.0	0.0	0.0	0.0	98.961	1.0	7.34	1.37	0.45	887445.0
444	DS10801333-DT201009_2020.TE.156004.1.1_Dr40	ATCCBAA679	fifth_culture	extraction_A	NextSeq_A	Dr40-Dk31	41.8587	99.2923	43.28	BioNumericsAB	13.0	12.0	9.0	9.0	9.0	8.0	2915150.0	2914726.0	2908377.0	2908377.0	2908377.0	2880970.0	887507.0	2915150.0	37.87	583681.0	496733.0	438175.0	438175.0	2.0	3.0	4.0	4.0	0.0	0.0	0.0	1.0	0.0	0.0	0.0	0.0	0.0	0.0	98.986	1.0	4.84	1.24	0.41	887499.0
445	DS10801333-DT201009_2020.TE.156004.1.1_Dr50	ATCCBAA679	fifth_culture	extraction_A	NextSeq_A	Dr50-Dk38	51.4463	99.3207	50.86	BioNumericsAB	14.0	13.0	10.0	10.0	9.0	8.0	2914831.0	2914426.0	2908078.0	2908078.0	2891617.0	2864210.0	887512.0	2914831.0	37.87	496733.0	496733.0	438457.0	438457.0	3.0	3.0	4.0	4.0	0.0	0.0	0.0	1.0	0.0	0.0	0.0	0.0	0.0	0.0	98.964	1.0	4.25	1.48	0.51	887512.0
446	DS10801333-DT201009_2020.TE.156004.1.1_Dr60	ATCCBAA679	fifth_culture	extraction_A	NextSeq_A	Dr60-Dk45	61.0169	99.3336	60.72	BioNumericsAB	14.0	12.0	9.0	9.0	9.0	8.0	2915378.0	2914729.0	2908381.0	2908381.0	2908381.0	2880974.0	887444.0	2915378.0	37.87	584131.0	496733.0	438175.0	438175.0	2.0	3.0	4.0	4.0	0.0	0.0	0.0	3.0	0.0	0.0	0.0	0.0	0.0	0.0	98.992	1.0	4.22	1.61	0.55	887436.0
447	DS10801333-DT201009_2020.TE.156004.1.1_Dr70	ATCCBAA679	fifth_culture	extraction_A	NextSeq_A	Dr70-Dk53	72.0149	99.3588	68.56	BioNumericsAB	12.0	12.0	9.0	9.0	9.0	8.0	2914921.0	2914921.0	2908572.0	2908572.0	2908572.0	2881165.0	887507.0	2914921.0	37.86	583167.0	496733.0	438175.0	438175.0	2.0	3.0	4.0	4.0	0.0	0.0	0.0	2.0	0.0	0.0	0.0	0.0	0.0	0.0	98.978	1.0	5.52	1.61	0.51	887507.0
448	DS10801333-DT201009_2020.TE.156004.1.1_Dr80	ATCCBAA679	fifth_culture	extraction_A	NextSeq_A	Dr80-Dk60	81.6692	99.3558	81.45	BioNumericsAB	13.0	12.0	9.0	9.0	9.0	8.0	2914606.0	2914261.0	2907912.0	2907912.0	2907912.0	2880460.0	887509.0	2914606.0	37.86	583169.0	496733.0	438175.0	438175.0	2.0	3.0	4.0	4.0	0.0	0.0	0.0	2.0	0.0	0.0	0.0	0.0	0.0	0.0	98.969	1.0	3.81	1.65	0.55	887494.0
449	DS10801333-DT201009_2020.TE.156004.1.1_Dr90	ATCCBAA679	fifth_culture	extraction_A	NextSeq_A	Dr90-Dk68	92.5995	99.3612	88.63	BioNumericsAB	13.0	12.0	9.0	9.0	9.0	8.0	2914830.0	2914453.0	2908104.0	2908104.0	2908104.0	2880745.0	887449.0	2914830.0	37.86	583169.0	496976.0	438457.0	438457.0	2.0	3.0	4.0	4.0	0.0	0.0	0.0	2.0	0.0	0.0	0.0	0.0	0.0	0.0	98.971	1.0	2.54	0.72	0.38	887441.0
450	DS10801333-DT201009_2020.TE.156004.1.1_Dr100	ATCCBAA679	fifth_culture	extraction_A	NextSeq_A	Dr100-Dk75	102.0034	99.3758	101.03	BioNumericsAB	13.0	12.0	9.0	9.0	9.0	8.0	2915447.0	2914780.0	2908431.0	2908431.0	2908431.0	2880678.0	887447.0	2915447.0	37.86	583167.0	496733.0	438457.0	438457.0	2.0	3.0	4.0	4.0	0.0	0.0	0.0	1.0	0.0	0.0	0.0	0.0	0.0	0.0	98.987	1.0	6.65	0.82	0.38	887447.0
451	DS10801323-DT201009_2020.TE.155996.1.4_Dr10	ATCC19114	tenth_culture	extraction_A	NextSeq_A	Dr10-Dk8	10.7861	99.1858	11.2	BioNumericsAB	20.0	20.0	16.0	15.0	13.0	11.0	2946309.0	2946309.0	2936808.0	2931786.0	2898459.0	2838519.0	511857.0	2946309.0	38.08	391083.0	391083.0	221329.0	221329.0	4.0	4.0	6.0	6.0	0.0	0.0	0.0	1.0	0.0	29.0	0.0	0.0	0.0	0.0	98.679	1.002	1249.83	1.22	0.31	510931.0
452	DS10801323-DT201009_2020.TE.155996.1.4_Dr20	ATCC19114	tenth_culture	extraction_A	NextSeq_A	Dr20-Dk16	21.2517	99.2108	21.65	BioNumericsAB	14.0	13.0	10.0	10.0	9.0	8.0	2948228.0	2947812.0	2941410.0	2941410.0	2922776.0	2888242.0	964591.0	2948228.0	38.08	520192.0	343383.0	268229.0	268229.0	2.0	3.0	5.0	5.0	1.0	1.0	964591.0	2.0	0.0	0.0	0.0	0.0	0.0	0.0	98.913	1.0	35.99	0.81	0.31	848701.0
453	DS10801323-DT201009_2020.TE.155996.1.4_Dr30	ATCC19114	tenth_culture	extraction_A	NextSeq_A	Dr30-Dk23	30.4354	99.2406	27.72	BioNumericsAB	16.0	12.0	9.0	9.0	8.0	7.0	2949887.0	2948259.0	2940418.0	2940418.0	2921915.0	2887381.0	961291.0	2949887.0	38.08	535937.0	535937.0	268808.0	268808.0	2.0	2.0	4.0	4.0	1.0	1.0	961291.0	2.0	0.0	0.0	0.0	0.0	0.0	0.0	98.972	1.0	17.02	1.12	0.27	848683.0
454	DS10801323-DT201009_2020.TE.155996.1.4_Dr40	ATCC19114	tenth_culture	extraction_A	NextSeq_A	Dr40-Dk31	40.7852	99.2668	39.13	BioNumericsAB	14.0	13.0	10.0	10.0	9.0	8.0	2948023.0	2947607.0	2939766.0	2939766.0	2921300.0	2886766.0	961051.0	2948023.0	38.08	521915.0	343383.0	268740.0	268740.0	2.0	3.0	5.0	5.0	1.0	1.0	961051.0	3.0	0.0	0.0	0.0	0.0	0.0	0.0	98.923	1.0	4.34	0.81	0.31	848055.0
455	DS10801323-DT201009_2020.TE.155996.1.4_Dr50	ATCC19114	tenth_culture	extraction_A	NextSeq_A	Dr50-Dk38	50.1432	99.2820	49.72	BioNumericsAB	13.0	12.0	10.0	10.0	9.0	8.0	2948668.0	2948252.0	2943695.0	2943695.0	2925046.0	2890512.0	964351.0	2948668.0	38.08	522346.0	343383.0	268738.0	268738.0	2.0	3.0	5.0	5.0	1.0	1.0	964351.0	2.0	0.0	0.0	0.0	0.0	0.0	0.0	98.947	1.0	3.49	0.81	0.37	848461.0
456	DS10801323-DT201009_2020.TE.155996.1.4_Dr60	ATCC19114	tenth_culture	extraction_A	NextSeq_A	Dr60-Dk45	59.5856	99.4548	57.21	BioNumericsAB	15.0	13.0	10.0	10.0	9.0	8.0	2947864.0	2947094.0	2939253.0	2939253.0	2921675.0	2887141.0	961291.0	2947864.0	38.07	521916.0	356051.0	268532.0	268532.0	2.0	3.0	5.0	5.0	1.0	1.0	961291.0	3.0	0.0	0.0	0.0	1.0	0.0	324.0	98.91	1.0	5.05	1.73	0.37	848701.0
457	DS10801323-DT201009_2020.TE.155996.1.4_Dr70	ATCC19114	tenth_culture	extraction_A	NextSeq_A	Dr70-Dk53	70.3915	99.2886	69.3	BioNumericsAB	17.0	13.0	10.0	10.0	9.0	8.0	2948366.0	2946327.0	2938486.0	2938486.0	2919972.0	2885438.0	847422.0	2948366.0	38.08	521918.0	521918.0	343383.0	343383.0	3.0	3.0	4.0	4.0	0.0	0.0	0.0	3.0	0.0	0.0	0.0	0.0	0.0	0.0	98.933	1.0	4.71	0.44	0.37	847422.0
458	DS10801323-DT201009_2020.TE.155996.1.4_Dr80	ATCC19114	tenth_culture	extraction_A	NextSeq_A	Dr80-Dk60	79.8149	99.3204	76.12	BioNumericsAB	12.0	12.0	9.0	9.0	8.0	7.0	2948313.0	2948313.0	2940472.0	2940472.0	2921955.0	2887421.0	961291.0	2948313.0	38.08	537618.0	537618.0	356051.0	356051.0	2.0	2.0	4.0	4.0	1.0	1.0	961291.0	3.0	0.0	0.0	0.0	0.0	0.0	0.0	98.941	1.0	1.97	1.83	0.37	848701.0
459	DS10801323-DT201009_2020.TE.155996.1.4_Dr90	ATCC19114	tenth_culture	extraction_A	NextSeq_A	Dr90-Dk68	90.5689	99.3581	87.28	BioNumericsAB	17.0	13.0	10.0	10.0	8.0	7.0	2948831.0	2946973.0	2939132.0	2939132.0	2908994.0	2874460.0	961291.0	2948831.0	38.08	537123.0	537123.0	343383.0	343383.0	2.0	2.0	4.0	4.0	1.0	1.0	961291.0	2.0	0.0	0.0	0.0	0.0	0.0	0.0	98.946	1.0	5.87	0.81	0.41	848701.0
460	DS10801323-DT201009_2020.TE.155996.1.4_Dr100	ATCC19114	tenth_culture	extraction_A	NextSeq_A	Dr100-Dk75	100.0324	99.5096	98.57	BioNumericsAB	15.0	13.0	11.0	11.0	9.0	7.0	2948895.0	2947747.0	2943190.0	2943190.0	2912893.0	2833923.0	964591.0	2948895.0	38.07	537929.0	537929.0	343383.0	343383.0	2.0	2.0	4.0	4.0	1.0	1.0	964591.0	2.0	0.0	0.0	0.0	0.0	0.0	0.0	98.948	1.0	3.22	0.95	0.37	848701.0
461	DS10801264-DT201009_2020.TE.155983.1.4_Dr10	ATCC19115	tenth_culture	extraction_A	NextSeq_A	Dr10-Dk8	10.7749	99.2222	11.1	BioNumericsAB	54.0	31.0	20.0	18.0	16.0	12.0	2928072.0	2916950.0	2897983.0	2883614.0	2848848.0	2713094.0	931257.0	2928072.0	37.88	256264.0	256264.0	128036.0	128036.0	3.0	3.0	7.0	7.0	2.0	2.0	1847.0	5.0	0.0	22.0	0.0	23.0	0.0	8920.0	98.619	1.003	1262.54	0.55	0.21	929656.0
462	DS10801264-DT201009_2020.TE.155983.1.4_Dr20	ATCC19115	tenth_culture	extraction_A	NextSeq_A	Dr20-Dk16	21.2735	99.2865	20.98	BioNumericsAB	47.0	23.0	13.0	12.0	11.0	9.0	2929880.0	2918829.0	2898222.0	2890242.0	2873242.0	2802339.0	933281.0	2929880.0	37.88	272362.0	272362.0	198642.0	198642.0	3.0	3.0	6.0	6.0	0.0	0.0	0.0	3.0	0.0	0.0	0.0	23.0	0.0	9017.0	98.813	1.002	176.12	1.34	0.41	933274.0
463	DS10801264-DT201009_2020.TE.155983.1.4_Dr30	ATCC19115	tenth_culture	extraction_A	NextSeq_A	Dr30-Dk23	30.4216	99.2852	31.51	BioNumericsAB	43.0	21.0	11.0	10.0	10.0	8.0	2928810.0	2918487.0	2894499.0	2886509.0	2886509.0	2815606.0	933492.0	2928810.0	37.88	330853.0	330853.0	255107.0	255107.0	3.0	3.0	5.0	5.0	1.0	1.0	4072.0	3.0	0.0	0.0	0.0	22.0	0.0	8326.0	98.804	1.002	146.13	2.23	0.34	933484.0
464	DS10801264-DT201009_2020.TE.155983.1.4_Dr40	ATCC19115	tenth_culture	extraction_A	NextSeq_A	Dr40-Dk31	40.7963	99.3107	39.94	BioNumericsAB	42.0	19.0	11.0	10.0	10.0	8.0	2930491.0	2919769.0	2903223.0	2895243.0	2895243.0	2824340.0	936610.0	2930491.0	37.88	331356.0	331356.0	254759.0	254759.0	3.0	3.0	5.0	5.0	0.0	0.0	0.0	5.0	0.0	0.0	0.0	22.0	0.0	8326.0	98.871	1.002	140.28	2.88	0.65	936598.0
465	DS10801264-DT201009_2020.TE.155983.1.4_Dr50	ATCC19115	tenth_culture	extraction_A	NextSeq_A	Dr50-Dk38	50.0820	99.3291	46.54	BioNumericsAB	40.0	20.0	11.0	11.0	11.0	9.0	2930009.0	2920920.0	2899783.0	2899783.0	2899783.0	2828880.0	933527.0	2930009.0	37.88	272315.0	272315.0	206911.0	206911.0	3.0	3.0	6.0	6.0	0.0	0.0	0.0	7.0	0.0	0.0	0.0	21.0	0.0	8185.0	98.864	1.001	130.99	1.44	0.45	933310.0
466	DS10801264-DT201009_2020.TE.155983.1.4_Dr60	ATCC19115	tenth_culture	extraction_A	NextSeq_A	Dr60-Dk45	59.5371	99.3389	60.35	BioNumericsAB	42.0	20.0	13.0	11.0	10.0	8.0	2930005.0	2920192.0	2904995.0	2891651.0	2874843.0	2803940.0	933281.0	2930005.0	37.88	331363.0	331363.0	237640.0	237640.0	3.0	3.0	5.0	5.0	0.0	0.0	0.0	4.0	0.0	0.0	0.0	21.0	0.0	8002.0	98.876	1.001	128.57	0.86	0.38	933274.0
467	DS10801264-DT201009_2020.TE.155983.1.4_Dr70	ATCC19115	tenth_culture	extraction_A	NextSeq_A	Dr70-Dk53	70.3270	99.3594	68.42	BioNumericsAB	26.0	17.0	12.0	10.0	10.0	8.0	2923133.0	2918857.0	2905000.0	2891656.0	2891656.0	2820753.0	933284.0	2923133.0	37.88	331363.0	331363.0	254789.0	254789.0	3.0	3.0	5.0	5.0	0.0	0.0	0.0	5.0	0.0	0.0	0.0	8.0	0.0	4174.0	98.868	1.0	39.99	2.02	0.48	933284.0
468	DS10801264-DT201009_2020.TE.155983.1.4_Dr80	ATCC19115	tenth_culture	extraction_A	NextSeq_A	Dr80-Dk60	79.7366	99.3703	76.98	BioNumericsAB	24.0	19.0	11.0	10.0	10.0	8.0	2921456.0	2919147.0	2899341.0	2891361.0	2891361.0	2820458.0	933280.0	2921456.0	37.88	330853.0	330853.0	254909.0	254909.0	3.0	3.0	5.0	5.0	0.0	0.0	0.0	4.0	0.0	0.0	0.0	6.0	0.0	3622.0	98.844	1.0	32.24	2.23	0.58	933280.0
469	DS10801264-DT201009_2020.TE.155983.1.4_Dr90	ATCC19115	tenth_culture	extraction_A	NextSeq_A	Dr90-Dk68	90.5094	99.3989	86.05	BioNumericsAB	26.0	18.0	13.0	11.0	10.0	8.0	2921102.0	2917661.0	2904472.0	2890981.0	2874173.0	2803270.0	933284.0	2921102.0	37.88	331074.0	331074.0	238110.0	238110.0	3.0	3.0	5.0	5.0	0.0	0.0	0.0	4.0	0.0	0.0	0.0	7.0	0.0	2634.0	98.86	1.0	23.79	0.96	0.45	933284.0
470	DS10801264-DT201009_2020.TE.155983.1.4_Dr100	ATCC19115	tenth_culture	extraction_A	NextSeq_A	Dr100-Dk75	99.9955	99.3874	96.17	BioNumericsAB	22.0	16.0	12.0	10.0	10.0	8.0	2919835.0	2916689.0	2904744.0	2891400.0	2891400.0	2820497.0	933491.0	2919835.0	37.88	331571.0	331571.0	254675.0	254675.0	3.0	3.0	5.0	5.0	0.0	0.0	0.0	5.0	0.0	1.0	0.0	4.0	0.0	1650.0	98.856	1.0	17.77	1.58	0.48	933483.0
471	DS10801336-DT201009_2020.TE.156004.1.4_Dr10	ATCCBAA679	tenth_culture	extraction_A	NextSeq_A	Dr10-Dk8	10.8885	99.2182	11.1	BioNumericsAB	17.0	16.0	13.0	13.0	12.0	10.0	2913865.0	2913244.0	2906896.0	2906896.0	2890483.0	2835050.0	859457.0	2913865.0	37.87	344770.0	344770.0	201473.0	201473.0	3.0	3.0	6.0	6.0	0.0	0.0	0.0	2.0	0.0	27.0	0.0	0.0	0.0	0.0	98.784	1.002	1050.49	1.72	0.41	858653.0
472	DS10801336-DT201009_2020.TE.156004.1.4_Dr20	ATCCBAA679	tenth_culture	extraction_A	NextSeq_A	Dr20-Dk16	21.4880	99.2852	21.28	BioNumericsAB	19.0	15.0	11.0	11.0	10.0	9.0	2915476.0	2913941.0	2905856.0	2905856.0	2888857.0	2861216.0	885749.0	2915476.0	37.87	438175.0	438175.0	221340.0	221340.0	3.0	3.0	5.0	5.0	0.0	0.0	0.0	1.0	0.0	0.0	0.0	0.0	0.0	0.0	98.987	1.0	33.99	1.1	0.38	885689.0
473	DS10801336-DT201009_2020.TE.156004.1.4_Dr30	ATCCBAA679	tenth_culture	extraction_A	NextSeq_A	Dr30-Dk23	30.7923	99.3181	29.84	BioNumericsAB	15.0	14.0	10.0	10.0	9.0	8.0	2915615.0	2915291.0	2907309.0	2907309.0	2890638.0	2863279.0	885762.0	2915615.0	37.87	496976.0	496976.0	438457.0	438457.0	3.0	3.0	4.0	4.0	0.0	0.0	0.0	0.0	0.0	1.0	0.0	0.0	0.0	0.0	98.999	1.0	7.1	0.31	0.38	885639.0
474	DS10801336-DT201009_2020.TE.156004.1.4_Dr40	ATCCBAA679	tenth_culture	extraction_A	NextSeq_A	Dr40-Dk31	41.5050	99.4402	40.54	BioNumericsAB	14.0	13.0	10.0	10.0	9.0	8.0	2914786.0	2914333.0	2907984.0	2907984.0	2891292.0	2863822.0	887448.0	2914786.0	37.86	496733.0	496733.0	438175.0	438175.0	3.0	3.0	4.0	4.0	0.0	0.0	0.0	1.0	0.0	0.0	0.0	0.0	0.0	0.0	98.979	1.0	3.98	1.24	0.34	887448.0
475	DS10801336-DT201009_2020.TE.156004.1.4_Dr50	ATCCBAA679	tenth_culture	extraction_A	NextSeq_A	Dr50-Dk38	50.9522	99.3443	49.48	BioNumericsAB	14.0	13.0	10.0	10.0	9.0	8.0	2914761.0	2914308.0	2907959.0	2907959.0	2891144.0	2863692.0	887323.0	2914761.0	37.86	496733.0	496733.0	438457.0	438457.0	3.0	3.0	4.0	4.0	0.0	0.0	0.0	0.0	0.0	0.0	0.0	0.0	0.0	0.0	98.982	1.0	4.32	0.03	0.24	887323.0
476	DS10801336-DT201009_2020.TE.156004.1.4_Dr60	ATCCBAA679	tenth_culture	extraction_A	NextSeq_A	Dr60-Dk45	60.4778	99.4643	59.75	BioNumericsAB	11.0	11.0	9.0	9.0	9.0	8.0	2914902.0	2914902.0	2911849.0	2911849.0	2911849.0	2884397.0	890758.0	2914902.0	37.86	583629.0	583629.0	438175.0	438175.0	2.0	2.0	4.0	4.0	0.0	0.0	0.0	1.0	0.0	0.0	0.0	0.0	0.0	0.0	98.996	1.0	2.98	1.75	0.48	890758.0
477	DS10801336-DT201009_2020.TE.156004.1.4_Dr70	ATCCBAA679	tenth_culture	extraction_A	NextSeq_A	Dr70-Dk53	71.3802	99.3981	71.45	BioNumericsAB	14.0	13.0	10.0	10.0	9.0	8.0	2915360.0	2914653.0	2908305.0	2908305.0	2891844.0	2864244.0	887449.0	2915360.0	37.87	496733.0	496733.0	438457.0	438457.0	3.0	3.0	4.0	4.0	0.0	0.0	0.0	0.0	0.0	0.0	0.0	0.0	1.0	1982.0	98.923	1.0	5.69	0.41	0.27	887449.0
478	DS10801336-DT201009_2020.TE.156004.1.4_Dr80	ATCCBAA679	tenth_culture	extraction_A	NextSeq_A	Dr80-Dk60	80.8758	99.4716	79.16	BioNumericsAB	12.0	12.0	9.0	9.0	9.0	8.0	2914401.0	2914401.0	2908052.0	2908052.0	2908052.0	2880600.0	887449.0	2914401.0	37.86	583141.0	496733.0	438175.0	438175.0	2.0	3.0	4.0	4.0	0.0	0.0	0.0	1.0	0.0	0.0	0.0	0.0	0.0	0.0	98.977	1.0	3.02	1.75	0.45	887449.0
479	DS10801336-DT201009_2020.TE.156004.1.4_Dr90	ATCCBAA679	tenth_culture	extraction_A	NextSeq_A	Dr90-Dk68	91.8398	99.4845	92.22	BioNumericsAB	12.0	12.0	9.0	9.0	9.0	8.0	2914986.0	2914986.0	2908638.0	2908638.0	2908638.0	2881186.0	887449.0	2914986.0	37.86	583445.0	496733.0	438457.0	438457.0	2.0	3.0	4.0	4.0	0.0	0.0	0.0	0.0	0.0	0.0	0.0	0.0	0.0	0.0	98.999	1.0	2.57	0.75	0.38	887449.0
480	DS10801336-DT201009_2020.TE.156004.1.4_Dr100	ATCCBAA679	tenth_culture	extraction_A	NextSeq_A	Dr100-Dk75	101.3328	99.4834	97.5	BioNumericsAB	13.0	12.0	9.0	9.0	9.0	8.0	2915051.0	2914404.0	2908055.0	2908055.0	2908055.0	2880681.0	887449.0	2915051.0	37.86	583141.0	496733.0	438457.0	438457.0	2.0	3.0	4.0	4.0	0.0	0.0	0.0	0.0	0.0	0.0	0.0	0.0	0.0	0.0	98.997	1.0	2.88	0.72	0.34	887449.0
481	DS10801321-DT201009_2020.TE.155996.1.2_Dr10	ATCC19114	fifth_culture	extraction_B	NextSeq_A	Dr10-Dk8	10.7658	99.1910	11.1	BioNumericsAB	25.0	19.0	15.0	14.0	13.0	10.0	2949063.0	2945835.0	2937624.0	2931879.0	2914078.0	2808446.0	709722.0	2949063.0	38.08	343383.0	343383.0	192197.0	192197.0	3.0	3.0	6.0	6.0	1.0	1.0	114865.0	2.0	1.0	25.0	0.0	2.0	0.0	176.0	98.762	1.002	1268.3	1.67	0.41	708421.0
482	DS10801321-DT201009_2020.TE.155996.1.2_Dr20	ATCC19114	fifth_culture	extraction_B	NextSeq_A	Dr20-Dk16	21.2128	99.2332	20.0	BioNumericsAB	15.0	13.0	10.0	10.0	9.0	8.0	2948756.0	2947875.0	2940034.0	2940034.0	2921844.0	2887310.0	961291.0	2948756.0	38.08	521916.0	343383.0	268713.0	268713.0	2.0	3.0	5.0	5.0	1.0	1.0	961291.0	2.0	0.0	0.0	0.0	0.0	0.0	0.0	98.944	1.0	30.18	1.9	0.27	848701.0
483	DS10801321-DT201009_2020.TE.155996.1.2_Dr30	ATCC19114	fifth_culture	extraction_B	NextSeq_A	Dr30-Dk23	30.3534	99.2606	26.54	BioNumericsAB	14.0	13.0	10.0	10.0	9.0	8.0	2948513.0	2948097.0	2940256.0	2940256.0	2921790.0	2887256.0	960781.0	2948513.0	38.08	522357.0	343383.0	268720.0	268720.0	2.0	3.0	5.0	5.0	1.0	1.0	960781.0	1.0	0.0	0.0	0.0	0.0	0.0	0.0	98.941	1.0	6.82	0.75	0.27	848191.0
484	DS10801321-DT201009_2020.TE.155996.1.2_Dr40	ATCC19114	fifth_culture	extraction_B	NextSeq_A	Dr40-Dk31	40.7216	99.2649	40.02	BioNumericsAB	13.0	12.0	9.0	9.0	8.0	7.0	2949029.0	2948613.0	2940772.0	2940772.0	2922600.0	2888066.0	961291.0	2949029.0	38.08	535988.0	535988.0	268857.0	268857.0	2.0	2.0	4.0	4.0	1.0	1.0	961291.0	1.0	0.0	0.0	0.0	0.0	0.0	0.0	98.954	1.0	4.71	1.15	0.34	848701.0
485	DS10801321-DT201009_2020.TE.155996.1.2_Dr50	ATCC19114	fifth_culture	extraction_B	NextSeq_A	Dr50-Dk38	49.9840	99.2723	48.04	BioNumericsAB	14.0	13.0	10.0	10.0	8.0	7.0	2948559.0	2948143.0	2940302.0	2940302.0	2909644.0	2875110.0	961291.0	2948559.0	38.08	537976.0	537976.0	343383.0	343383.0	2.0	2.0	4.0	4.0	1.0	1.0	961291.0	2.0	0.0	0.0	0.0	0.0	0.0	0.0	98.942	1.0	3.83	1.12	0.31	848701.0
486	DS10801321-DT201009_2020.TE.155996.1.2_Dr60	ATCC19114	fifth_culture	extraction_B	NextSeq_A	Dr60-Dk45	59.4394	99.2823	56.07	BioNumericsAB	14.0	13.0	10.0	10.0	8.0	7.0	2949462.0	2949046.0	2941205.0	2941205.0	2910172.0	2875638.0	961291.0	2949462.0	38.08	537856.0	537856.0	343383.0	343383.0	2.0	2.0	4.0	4.0	1.0	1.0	961291.0	1.0	0.0	0.0	0.0	0.0	0.0	0.0	98.975	1.0	2.34	0.92	0.41	848701.0
487	DS10801321-DT201009_2020.TE.155996.1.2_Dr70	ATCC19114	fifth_culture	extraction_B	NextSeq_A	Dr70-Dk53	70.2705	99.3020	68.83	BioNumericsAB	15.0	13.0	10.0	10.0	8.0	7.0	2949104.0	2948217.0	2940376.0	2940376.0	2909782.0	2875248.0	961291.0	2949104.0	38.08	537909.0	537909.0	343383.0	343383.0	2.0	2.0	4.0	4.0	1.0	1.0	961291.0	2.0	0.0	0.0	0.0	0.0	0.0	0.0	98.953	1.0	7.26	0.88	0.34	848701.0
488	DS10801321-DT201009_2020.TE.155996.1.2_Dr80	ATCC19114	fifth_culture	extraction_B	NextSeq_A	Dr80-Dk60	79.6043	99.3287	80.17	BioNumericsAB	11.0	11.0	8.0	8.0	7.0	6.0	2949204.0	2949204.0	2941363.0	2941363.0	2922846.0	2888312.0	961291.0	2949204.0	38.08	538072.0	538072.0	522359.0	522359.0	2.0	2.0	4.0	4.0	1.0	1.0	961291.0	2.0	0.0	0.0	0.0	0.0	0.0	0.0	98.968	1.0	4.1	2.07	0.37	848701.0
489	DS10801321-DT201009_2020.TE.155996.1.2_Dr90	ATCC19114	fifth_culture	extraction_B	NextSeq_A	Dr90-Dk68	90.3810	99.3348	89.4	BioNumericsAB	13.0	12.0	9.0	9.0	8.0	7.0	2948567.0	2948189.0	2940348.0	2940348.0	2922584.0	2888050.0	961291.0	2948567.0	38.08	538043.0	538043.0	356051.0	356051.0	2.0	2.0	4.0	4.0	1.0	1.0	961291.0	2.0	0.0	0.0	0.0	0.0	0.0	0.0	98.943	1.0	4.82	1.15	0.37	848701.0
490	DS10801321-DT201009_2020.TE.155996.1.2_Dr100	ATCC19114	fifth_culture	extraction_B	NextSeq_A	Dr100-Dk75	99.7318	99.3111	98.0	BioNumericsAB	13.0	12.0	9.0	9.0	8.0	7.0	2948712.0	2948399.0	2940558.0	2940558.0	2922383.0	2887849.0	961291.0	2948712.0	38.08	537846.0	537846.0	356051.0	356051.0	2.0	2.0	4.0	4.0	1.0	1.0	961291.0	4.0	0.0	0.0	0.0	0.0	0.0	0.0	98.948	1.0	1.8	0.88	0.27	848701.0
491	DS10801262-DT201009_2020.TE.155983.1.2_Dr10	ATCC19115	fifth_culture	extraction_B	NextSeq_A	Dr10-Dk8	10.8867	99.2274	11.2	BioNumericsAB	29.0	22.0	13.0	13.0	12.0	9.0	2916895.0	2913411.0	2895864.0	2895864.0	2879212.0	2777701.0	931138.0	2916895.0	37.88	312598.0	312598.0	225112.0	225112.0	3.0	3.0	6.0	6.0	0.0	0.0	0.0	5.0	0.0	23.0	0.0	1.0	0.0	646.0	98.647	1.002	1063.91	0.62	0.24	929562.0
492	DS10801262-DT201009_2020.TE.155983.1.2_Dr20	ATCC19115	fifth_culture	extraction_B	NextSeq_A	Dr20-Dk16	21.4649	99.2676	19.6	BioNumericsAB	24.0	18.0	11.0	11.0	10.0	8.0	2918939.0	2915395.0	2894234.0	2894234.0	2877652.0	2806749.0	933527.0	2918939.0	37.88	331549.0	331549.0	237714.0	237714.0	3.0	3.0	5.0	5.0	0.0	0.0	0.0	4.0	0.0	1.0	1.0	1.0	0.0	646.0	98.824	1.001	53.65	0.82	0.38	933358.0
493	DS10801262-DT201009_2020.TE.155983.1.2_Dr30	ATCC19115	fifth_culture	extraction_B	NextSeq_A	Dr30-Dk23	30.7665	99.3120	27.84	BioNumericsAB	22.0	20.0	13.0	12.0	11.0	9.0	2918124.0	2916892.0	2898181.0	2890248.0	2873572.0	2802669.0	932843.0	2918124.0	37.89	271805.0	271805.0	199083.0	199083.0	3.0	3.0	6.0	6.0	0.0	0.0	0.0	4.0	0.0	0.0	0.0	1.0	0.0	646.0	98.831	1.0	25.74	0.69	0.41	932843.0
494	DS10801262-DT201009_2020.TE.155983.1.2_Dr40	ATCC19115	fifth_culture	extraction_B	NextSeq_A	Dr40-Dk31	41.5716	99.3258	37.63	BioNumericsAB	22.0	20.0	13.0	12.0	11.0	9.0	2917461.0	2916229.0	2898500.0	2890372.0	2873582.0	2802679.0	932845.0	2917461.0	37.88	272362.0	272362.0	198642.0	198642.0	3.0	3.0	6.0	6.0	0.0	0.0	0.0	3.0	0.0	0.0	0.0	1.0	0.0	646.0	98.813	1.0	21.15	0.96	0.45	932845.0
495	DS10801262-DT201009_2020.TE.155983.1.2_Dr50	ATCC19115	fifth_culture	extraction_B	NextSeq_A	Dr50-Dk38	51.1525	99.3405	49.6	BioNumericsAB	27.0	21.0	12.0	11.0	11.0	9.0	2917930.0	2915516.0	2892576.0	2884596.0	2884596.0	2813693.0	932846.0	2917930.0	37.88	271805.0	271805.0	198642.0	198642.0	3.0	3.0	6.0	6.0	0.0	0.0	0.0	4.0	0.0	0.0	0.0	2.0	0.0	628.0	98.828	1.0	20.25	0.51	0.45	932846.0
496	DS10801262-DT201009_2020.TE.155983.1.2_Dr60	ATCC19115	fifth_culture	extraction_B	NextSeq_A	Dr60-Dk45	60.6901	99.3586	57.53	BioNumericsAB	22.0	20.0	12.0	11.0	10.0	8.0	2918767.0	2917873.0	2895090.0	2887110.0	2870422.0	2799519.0	933528.0	2918767.0	37.88	331376.0	331376.0	238212.0	238212.0	3.0	3.0	5.0	5.0	0.0	0.0	0.0	3.0	0.0	0.0	0.0	2.0	0.0	628.0	98.848	1.0	16.65	0.96	0.38	933319.0
497	DS10801262-DT201009_2020.TE.155983.1.2_Dr70	ATCC19115	fifth_culture	extraction_B	NextSeq_A	Dr70-Dk53	71.6250	99.3372	67.36	BioNumericsAB	19.0	18.0	11.0	10.0	10.0	8.0	2916750.0	2915772.0	2894160.0	2886180.0	2886180.0	2815277.0	933493.0	2916750.0	37.88	331571.0	331571.0	254387.0	254387.0	3.0	3.0	5.0	5.0	0.0	0.0	0.0	4.0	0.0	0.0	0.0	0.0	0.0	0.0	98.82	1.0	4.9	1.23	0.55	933493.0
498	DS10801262-DT201009_2020.TE.155983.1.2_Dr80	ATCC19115	fifth_culture	extraction_B	NextSeq_A	Dr80-Dk60	81.1722	99.3802	78.18	BioNumericsAB	19.0	18.0	11.0	10.0	10.0	8.0	2917361.0	2916986.0	2898248.0	2890268.0	2890268.0	2819365.0	933280.0	2917361.0	37.88	330992.0	330992.0	254271.0	254271.0	3.0	3.0	5.0	5.0	0.0	0.0	0.0	5.0	0.0	0.0	0.0	0.0	0.0	0.0	98.846	1.0	7.27	2.37	0.69	933280.0
499	DS10801262-DT201009_2020.TE.155983.1.2_Dr90	ATCC19115	fifth_culture	extraction_B	NextSeq_A	Dr90-Dk68	92.1492	99.4111	87.12	BioNumericsAB	19.0	17.0	12.0	10.0	10.0	8.0	2917231.0	2916244.0	2902873.0	2889576.0	2889576.0	2818673.0	932845.0	2917231.0	37.88	330409.0	330409.0	254043.0	254043.0	3.0	3.0	5.0	5.0	0.0	0.0	0.0	5.0	0.0	0.0	0.0	0.0	0.0	0.0	98.833	1.0	6.17	1.37	0.48	932845.0
500	DS10801262-DT201009_2020.TE.155983.1.2_Dr100	ATCC19115	fifth_culture	extraction_B	NextSeq_A	Dr100-Dk75	101.7829	99.4052	94.97	BioNumericsAB	21.0	18.0	11.0	10.0	10.0	8.0	2917105.0	2915653.0	2898236.0	2890256.0	2890256.0	2819353.0	933284.0	2917105.0	37.88	330409.0	330409.0	254459.0	254459.0	3.0	3.0	5.0	5.0	0.0	0.0	0.0	4.0	0.0	0.0	0.0	0.0	0.0	0.0	98.838	1.0	6.2	1.61	0.45	933284.0
501	DS10801334-DT201009_2020.TE.156004.1.2_Dr10	ATCCBAA679	fifth_culture	extraction_B	NextSeq_A	Dr10-Dk8	10.8053	99.2302	11.0	BioNumericsAB	23.0	22.0	18.0	18.0	15.0	14.0	2914426.0	2914067.0	2906081.0	2906081.0	2850575.0	2820789.0	534961.0	2914426.0	37.86	438175.0	276178.0	115949.0	115949.0	3.0	4.0	7.0	7.0	0.0	0.0	0.0	3.0	0.0	29.0	0.0	0.0	0.0	0.0	98.79	1.002	1142.28	0.83	0.52	534108.0
502	DS10801334-DT201009_2020.TE.156004.1.2_Dr20	ATCCBAA679	fifth_culture	extraction_B	NextSeq_A	Dr20-Dk16	21.2799	99.3001	21.41	BioNumericsAB	14.0	13.0	9.0	9.0	8.0	8.0	2914718.0	2914260.0	2906893.0	2906893.0	2890432.0	2890432.0	886040.0	2914718.0	37.86	496733.0	496733.0	438175.0	438175.0	3.0	3.0	4.0	4.0	0.0	0.0	0.0	3.0	0.0	0.0	0.0	0.0	0.0	0.0	98.976	1.0	19.32	1.58	0.34	886040.0
503	DS10801334-DT201009_2020.TE.156004.1.2_Dr30	ATCCBAA679	fifth_culture	extraction_B	NextSeq_A	Dr30-Dk23	30.4197	99.2985	29.42	BioNumericsAB	14.0	13.0	10.0	10.0	9.0	8.0	2915798.0	2915290.0	2908942.0	2908942.0	2892127.0	2864720.0	887321.0	2915798.0	37.87	496976.0	496976.0	438457.0	438457.0	3.0	3.0	4.0	4.0	0.0	0.0	0.0	1.0	0.0	0.0	0.0	0.0	0.0	0.0	99.003	1.0	14.4	0.17	0.24	887313.0
504	DS10801334-DT201009_2020.TE.156004.1.2_Dr40	ATCCBAA679	fifth_culture	extraction_B	NextSeq_A	Dr40-Dk31	40.9981	99.3582	41.53	BioNumericsAB	12.0	12.0	9.0	9.0	8.0	8.0	2915762.0	2915762.0	2909414.0	2909414.0	2892722.0	2892722.0	887318.0	2915762.0	37.86	496976.0	496976.0	438457.0	438457.0	3.0	3.0	4.0	4.0	0.0	0.0	0.0	0.0	0.0	1.0	0.0	0.0	0.0	0.0	99.011	1.0	3.46	0.17	0.31	887310.0
505	DS10801334-DT201009_2020.TE.156004.1.2_Dr50	ATCCBAA679	fifth_culture	extraction_B	NextSeq_A	Dr50-Dk38	50.2571	99.3449	48.53	BioNumericsAB	12.0	12.0	10.0	10.0	9.0	8.0	2915657.0	2915657.0	2912603.0	2912603.0	2895788.0	2868336.0	890694.0	2915657.0	37.87	496976.0	496976.0	438457.0	438457.0	3.0	3.0	4.0	4.0	0.0	0.0	0.0	1.0	0.0	0.0	0.0	0.0	0.0	0.0	99.002	1.0	5.04	0.31	0.24	890694.0
506	DS10801334-DT201009_2020.TE.156004.1.2_Dr60	ATCCBAA679	fifth_culture	extraction_B	NextSeq_A	Dr60-Dk45	59.6468	99.3533	57.0	BioNumericsAB	13.0	13.0	10.0	10.0	9.0	8.0	2914922.0	2914922.0	2908574.0	2908574.0	2892113.0	2864706.0	887386.0	2914922.0	37.86	496976.0	496976.0	438457.0	438457.0	3.0	3.0	4.0	4.0	0.0	0.0	0.0	1.0	0.0	0.0	0.0	0.0	0.0	0.0	98.978	1.0	2.13	0.27	0.21	887378.0
507	DS10801334-DT201009_2020.TE.156004.1.2_Dr70	ATCCBAA679	fifth_culture	extraction_B	NextSeq_A	Dr70-Dk53	70.3456	99.3461	69.88	BioNumericsAB	12.0	12.0	9.0	9.0	9.0	8.0	2915050.0	2915050.0	2908702.0	2908702.0	2908702.0	2881295.0	887384.0	2915050.0	37.86	583373.0	496976.0	438457.0	438457.0	2.0	3.0	4.0	4.0	0.0	0.0	0.0	2.0	0.0	0.0	0.0	0.0	0.0	0.0	98.983	1.0	3.22	1.06	0.38	887384.0
508	DS10801334-DT201009_2020.TE.156004.1.2_Dr80	ATCCBAA679	fifth_culture	extraction_B	NextSeq_A	Dr80-Dk60	79.8854	99.3832	78.35	BioNumericsAB	12.0	12.0	9.0	9.0	9.0	8.0	2914870.0	2914870.0	2908522.0	2908522.0	2908522.0	2881085.0	887444.0	2914870.0	37.86	583373.0	496733.0	438457.0	438457.0	2.0	3.0	4.0	4.0	0.0	0.0	0.0	1.0	0.0	0.0	0.0	0.0	0.0	0.0	98.986	1.0	2.26	1.03	0.51	887436.0
509	DS10801334-DT201009_2020.TE.156004.1.2_Dr90	ATCCBAA679	fifth_culture	extraction_B	NextSeq_A	Dr90-Dk68	90.7178	99.3578	93.5	BioNumericsAB	12.0	12.0	9.0	9.0	9.0	8.0	2914844.0	2914844.0	2908495.0	2908495.0	2908495.0	2881088.0	887447.0	2914844.0	37.86	583373.0	496733.0	438457.0	438457.0	2.0	3.0	4.0	4.0	0.0	0.0	0.0	1.0	0.0	0.0	0.0	0.0	0.0	0.0	98.985	1.0	2.4	0.72	0.41	887439.0
510	DS10801334-DT201009_2020.TE.156004.1.2_Dr100	ATCCBAA679	fifth_culture	extraction_B	NextSeq_A	Dr100-Dk75	100.1486	99.3964	96.96	BioNumericsAB	12.0	12.0	9.0	9.0	9.0	8.0	2914614.0	2914614.0	2908266.0	2908266.0	2908266.0	2880886.0	887449.0	2914614.0	37.86	583169.0	496733.0	438457.0	438457.0	2.0	3.0	4.0	4.0	0.0	0.0	0.0	1.0	0.0	0.0	0.0	0.0	0.0	0.0	98.977	1.0	2.3	0.69	0.45	887449.0
511	DS10801324-DT201009_2020.TE.155996.1.5_Dr10	ATCC19114	tenth_culture	extraction_B	NextSeq_A	Dr10-Dk8	10.7782	99.1698	11.2	BioNumericsAB	18.0	16.0	13.0	13.0	12.0	11.0	2946740.0	2945906.0	2939867.0	2939867.0	2921719.0	2887043.0	520112.0	2946740.0	38.07	268842.0	268842.0	261386.0	261386.0	5.0	5.0	7.0	7.0	0.0	0.0	0.0	4.0	0.0	29.0	0.0	0.0	0.0	0.0	98.718	1.002	1205.09	1.6	0.41	519621.0
512	DS10801324-DT201009_2020.TE.155996.1.5_Dr20	ATCC19114	tenth_culture	extraction_B	NextSeq_A	Dr20-Dk16	21.2631	99.2220	22.87	BioNumericsAB	17.0	15.0	11.0	11.0	9.0	8.0	2948758.0	2947865.0	2938169.0	2938169.0	2907217.0	2872683.0	961051.0	2948758.0	38.08	519931.0	343383.0	268711.0	268711.0	2.0	3.0	5.0	5.0	1.0	1.0	961051.0	3.0	0.0	0.0	0.0	0.0	0.0	0.0	98.931	1.0	40.9	1.26	0.37	848461.0
513	DS10801324-DT201009_2020.TE.155996.1.5_Dr30	ATCC19114	tenth_culture	extraction_B	NextSeq_A	Dr30-Dk23	30.3962	99.2548	32.31	BioNumericsAB	15.0	13.0	10.0	10.0	9.0	8.0	2948333.0	2947437.0	2939598.0	2939598.0	2921460.0	2886926.0	961051.0	2948333.0	38.08	521915.0	343383.0	268808.0	268808.0	2.0	3.0	5.0	5.0	1.0	1.0	961051.0	3.0	0.0	0.0	0.0	0.0	0.0	0.0	98.927	1.0	10.85	0.81	0.37	848071.0
514	DS10801324-DT201009_2020.TE.155996.1.5_Dr40	ATCC19114	tenth_culture	extraction_B	NextSeq_A	Dr40-Dk31	40.8714	99.2811	38.63	BioNumericsAB	14.0	13.0	10.0	10.0	9.0	8.0	2948954.0	2948538.0	2940697.0	2940697.0	2922180.0	2887646.0	961051.0	2948954.0	38.08	522354.0	343383.0	268720.0	268720.0	2.0	3.0	5.0	5.0	1.0	1.0	961051.0	3.0	0.0	0.0	0.0	0.0	0.0	0.0	98.952	1.0	2.51	1.83	0.17	848071.0
515	DS10801324-DT201009_2020.TE.155996.1.5_Dr50	ATCC19114	tenth_culture	extraction_B	NextSeq_A	Dr50-Dk38	50.2209	99.2866	49.12	BioNumericsAB	14.0	13.0	10.0	10.0	9.0	8.0	2948292.0	2947876.0	2940035.0	2940035.0	2921386.0	2886852.0	961051.0	2948292.0	38.08	521918.0	343383.0	268740.0	268740.0	2.0	3.0	5.0	5.0	1.0	1.0	961051.0	3.0	0.0	0.0	0.0	0.0	0.0	0.0	98.933	1.0	3.36	0.75	0.41	848013.0
516	DS10801324-DT201009_2020.TE.155996.1.5_Dr60	ATCC19114	tenth_culture	extraction_B	NextSeq_A	Dr60-Dk45	59.7351	99.3258	59.49	BioNumericsAB	14.0	13.0	10.0	10.0	8.0	7.0	2948602.0	2948186.0	2940345.0	2940345.0	2909316.0	2874782.0	961291.0	2948602.0	38.08	537854.0	537854.0	343383.0	343383.0	2.0	2.0	4.0	4.0	1.0	1.0	961291.0	3.0	0.0	0.0	0.0	0.0	0.0	0.0	98.945	1.0	6.0	1.15	0.34	848701.0
517	DS10801324-DT201009_2020.TE.155996.1.5_Dr70	ATCC19114	tenth_culture	extraction_B	NextSeq_A	Dr70-Dk53	70.4820	99.2991	71.84	BioNumericsAB	16.0	14.0	11.0	11.0	9.0	8.0	2948790.0	2948056.0	2940215.0	2940215.0	2909660.0	2875126.0	961291.0	2948790.0	38.08	522361.0	343383.0	268740.0	268740.0	2.0	3.0	5.0	5.0	1.0	1.0	961291.0	2.0	0.0	0.0	0.0	0.0	0.0	0.0	98.948	1.0	7.94	0.85	0.37	848701.0
518	DS10801324-DT201009_2020.TE.155996.1.5_Dr80	ATCC19114	tenth_culture	extraction_B	NextSeq_A	Dr80-Dk60	79.8384	99.3244	76.17	BioNumericsAB	14.0	13.0	10.0	10.0	8.0	7.0	2949015.0	2948599.0	2940758.0	2940758.0	2909930.0	2875396.0	961291.0	2949015.0	38.08	538055.0	538055.0	343383.0	343383.0	2.0	2.0	4.0	4.0	1.0	1.0	961291.0	2.0	0.0	0.0	0.0	0.0	0.0	0.0	98.961	1.0	5.93	1.05	0.41	848701.0
519	DS10801324-DT201009_2020.TE.155996.1.5_Dr90	ATCC19114	tenth_culture	extraction_B	NextSeq_A	Dr90-Dk68	90.6502	99.3164	89.14	BioNumericsAB	12.0	12.0	9.0	9.0	8.0	7.0	2948926.0	2948926.0	2941085.0	2941085.0	2922447.0	2887913.0	961291.0	2948926.0	38.08	537904.0	537904.0	356051.0	356051.0	2.0	2.0	4.0	4.0	1.0	1.0	961291.0	2.0	0.0	0.0	0.0	0.0	0.0	0.0	98.963	1.0	2.0	1.05	0.41	848701.0
520	DS10801324-DT201009_2020.TE.155996.1.5_Dr100	ATCC19114	tenth_culture	extraction_B	NextSeq_A	Dr100-Dk75	100.2108	99.3260	98.55	BioNumericsAB	14.0	12.0	9.0	9.0	8.0	7.0	2949804.0	2948634.0	2940793.0	2940793.0	2922513.0	2887979.0	961291.0	2949804.0	38.08	537529.0	537529.0	356051.0	356051.0	2.0	2.0	4.0	4.0	1.0	1.0	961291.0	1.0	0.0	0.0	1.0	0.0	0.0	0.0	98.975	1.0	5.9	1.36	0.37	848701.0
521	DS10801265-DT201009_2020.TE.155983.1.5_Dr10	ATCC19115	tenth_culture	extraction_B	NextSeq_A	Dr10-Dk8	10.8065	99.2212	11.1	BioNumericsAB	29.0	24.0	17.0	16.0	13.0	11.0	2915818.0	2913268.0	2898150.0	2889762.0	2844223.0	2777025.0	905840.0	2915818.0	37.88	237349.0	225112.0	193218.0	193218.0	3.0	4.0	7.0	7.0	0.0	0.0	0.0	5.0	0.0	20.0	0.0	0.0	0.0	0.0	98.644	1.002	1110.15	1.37	0.45	904703.0
522	DS10801265-DT201009_2020.TE.155983.1.5_Dr20	ATCC19115	tenth_culture	extraction_B	NextSeq_A	Dr20-Dk16	21.3078	99.2707	20.37	BioNumericsAB	26.0	20.0	13.0	12.0	11.0	9.0	2918203.0	2915296.0	2896438.0	2888458.0	2871704.0	2800801.0	931583.0	2918203.0	37.88	272169.0	272169.0	198772.0	198772.0	3.0	3.0	6.0	6.0	0.0	0.0	0.0	3.0	0.0	0.0	0.0	1.0	0.0	252.0	98.856	1.0	36.29	0.45	0.41	931523.0
523	DS10801265-DT201009_2020.TE.155983.1.5_Dr30	ATCC19115	tenth_culture	extraction_B	NextSeq_A	Dr30-Dk23	30.4931	99.3111	29.87	BioNumericsAB	25.0	21.0	13.0	13.0	12.0	10.0	2917850.0	2915833.0	2894381.0	2894381.0	2877348.0	2806445.0	933281.0	2917850.0	37.88	238026.0	238026.0	170757.0	170757.0	3.0	3.0	6.0	6.0	0.0	0.0	0.0	5.0	0.0	0.0	0.0	0.0	0.0	0.0	98.837	1.0	23.92	0.86	0.41	933281.0
524	DS10801265-DT201009_2020.TE.155983.1.5_Dr40	ATCC19115	tenth_culture	extraction_B	NextSeq_A	Dr40-Dk31	40.9214	99.3337	40.06	BioNumericsAB	20.0	19.0	12.0	11.0	10.0	8.0	2917622.0	2917247.0	2904575.0	2897699.0	2880945.0	2810042.0	931583.0	2917622.0	37.88	331264.0	331264.0	238341.0	238341.0	3.0	3.0	5.0	5.0	1.0	1.0	6876.0	4.0	0.0	0.0	0.0	0.0	0.0	0.0	98.853	1.0	9.32	0.72	0.45	931523.0
525	DS10801265-DT201009_2020.TE.155983.1.5_Dr50	ATCC19115	tenth_culture	extraction_B	NextSeq_A	Dr50-Dk38	50.2914	99.3248	47.7	BioNumericsAB	18.0	18.0	11.0	10.0	10.0	8.0	2917166.0	2917166.0	2896911.0	2891547.0	2891547.0	2820644.0	931583.0	2917166.0	37.88	330503.0	330503.0	254397.0	254397.0	3.0	3.0	5.0	5.0	0.0	0.0	0.0	4.0	0.0	0.0	0.0	0.0	0.0	0.0	98.84	1.0	13.03	2.23	0.69	931523.0
526	DS10801265-DT201009_2020.TE.155983.1.5_Dr60	ATCC19115	tenth_culture	extraction_B	NextSeq_A	Dr60-Dk45	59.8077	99.3541	56.9	BioNumericsAB	22.0	19.0	11.0	11.0	11.0	9.0	2917460.0	2915912.0	2892279.0	2892279.0	2892279.0	2821376.0	931298.0	2917460.0	37.88	272362.0	272362.0	206911.0	206911.0	3.0	3.0	6.0	6.0	0.0	0.0	0.0	5.0	0.0	0.0	0.0	0.0	0.0	0.0	98.845	1.0	8.47	1.47	0.62	931298.0
527	DS10801265-DT201009_2020.TE.155983.1.5_Dr70	ATCC19115	tenth_culture	extraction_B	NextSeq_A	Dr70-Dk53	70.5565	99.3402	69.11	BioNumericsAB	19.0	19.0	11.0	11.0	10.0	8.0	2917686.0	2917686.0	2894363.0	2894363.0	2877268.0	2806365.0	933281.0	2917686.0	37.88	331378.0	331378.0	237748.0	237748.0	3.0	3.0	5.0	5.0	0.0	0.0	0.0	4.0	0.0	0.0	0.0	0.0	0.0	0.0	98.856	1.0	13.23	0.55	0.34	933281.0
528	DS10801265-DT201009_2020.TE.155983.1.5_Dr80	ATCC19115	tenth_culture	extraction_B	NextSeq_A	Dr80-Dk60	80.0445	99.3754	79.3	BioNumericsAB	20.0	18.0	12.0	11.0	10.0	8.0	2917744.0	2916438.0	2899511.0	2891531.0	2874474.0	2803571.0	933281.0	2917744.0	37.88	331378.0	331378.0	238195.0	238195.0	3.0	3.0	5.0	5.0	0.0	0.0	0.0	3.0	0.0	0.0	0.0	0.0	0.0	0.0	98.862	1.0	9.7	0.72	0.41	933281.0
529	DS10801265-DT201009_2020.TE.155983.1.5_Dr90	ATCC19115	tenth_culture	extraction_B	NextSeq_A	Dr90-Dk68	90.8659	99.3867	88.28	BioNumericsAB	19.0	17.0	11.0	10.0	10.0	8.0	2917744.0	2916757.0	2901652.0	2893524.0	2893524.0	2822621.0	936598.0	2917744.0	37.88	330139.0	330139.0	255083.0	255083.0	3.0	3.0	5.0	5.0	0.0	0.0	0.0	4.0	0.0	0.0	0.0	0.0	0.0	0.0	98.861	1.0	7.61	0.75	0.48	936598.0
530	DS10801265-DT201009_2020.TE.155983.1.5_Dr100	ATCC19115	tenth_culture	extraction_B	NextSeq_A	Dr100-Dk75	100.4106	99.4008	93.64	BioNumericsAB	17.0	17.0	10.0	10.0	10.0	8.0	2916999.0	2916999.0	2898510.0	2898510.0	2898510.0	2827607.0	933284.0	2916999.0	37.88	331438.0	331438.0	253989.0	253989.0	3.0	3.0	5.0	5.0	0.0	0.0	0.0	6.0	0.0	0.0	0.0	0.0	0.0	0.0	98.832	1.0	6.58	1.2	0.45	933284.0
531	DS10801337-DT201009_2020.TE.156004.1.5_Dr10	ATCCBAA679	tenth_culture	extraction_B	NextSeq_A	Dr10-Dk8	10.9045	99.2412	11.2	BioNumericsAB	23.0	21.0	17.0	17.0	16.0	15.0	2914166.0	2913496.0	2905372.0	2905372.0	2888695.0	2859130.0	569928.0	2914166.0	37.86	315829.0	315829.0	136347.0	136347.0	4.0	4.0	8.0	8.0	0.0	0.0	0.0	3.0	0.0	23.0	0.0	0.0	0.0	0.0	98.811	1.002	1112.33	0.72	0.41	569472.0
532	DS10801337-DT201009_2020.TE.156004.1.5_Dr20	ATCCBAA679	tenth_culture	extraction_B	NextSeq_A	Dr20-Dk16	21.5110	99.3103	21.03	BioNumericsAB	13.0	13.0	10.0	10.0	9.0	9.0	2914944.0	2914944.0	2908596.0	2908596.0	2892018.0	2892018.0	887323.0	2914944.0	37.86	438457.0	438457.0	229144.0	229144.0	3.0	3.0	5.0	5.0	0.0	0.0	0.0	1.0	0.0	1.0	0.0	0.0	0.0	0.0	98.976	1.0	26.96	0.17	0.27	887315.0
533	DS10801337-DT201009_2020.TE.156004.1.5_Dr30	ATCCBAA679	tenth_culture	extraction_B	NextSeq_A	Dr30-Dk23	30.7948	99.3235	30.38	BioNumericsAB	13.0	13.0	10.0	10.0	9.0	8.0	2915072.0	2915072.0	2908723.0	2908723.0	2892031.0	2864420.0	887322.0	2915072.0	37.86	496976.0	496976.0	438457.0	438457.0	3.0	3.0	4.0	4.0	0.0	0.0	0.0	1.0	0.0	0.0	0.0	0.0	0.0	0.0	98.982	1.0	10.33	0.31	0.24	887294.0
534	DS10801337-DT201009_2020.TE.156004.1.5_Dr40	ATCCBAA679	tenth_culture	extraction_B	NextSeq_A	Dr40-Dk31	41.5106	99.3476	41.08	BioNumericsAB	13.0	13.0	10.0	10.0	9.0	8.0	2915272.0	2915272.0	2908924.0	2908924.0	2892232.0	2864621.0	887323.0	2915272.0	37.86	496976.0	496976.0	438457.0	438457.0	3.0	3.0	4.0	4.0	0.0	0.0	0.0	1.0	0.0	0.0	0.0	0.0	0.0	0.0	98.991	1.0	7.0	0.17	0.24	887323.0
535	DS10801337-DT201009_2020.TE.156004.1.5_Dr50	ATCCBAA679	tenth_culture	extraction_B	NextSeq_A	Dr50-Dk38	50.9052	99.3552	48.39	BioNumericsAB	16.0	13.0	10.0	10.0	9.0	8.0	2916755.0	2915425.0	2909076.0	2909076.0	2892384.0	2864451.0	887386.0	2916755.0	37.87	496976.0	496976.0	438457.0	438457.0	3.0	3.0	4.0	4.0	0.0	0.0	0.0	1.0	0.0	0.0	0.0	0.0	0.0	0.0	99.014	1.0	14.88	0.89	0.21	887378.0
536	DS10801337-DT201009_2020.TE.156004.1.5_Dr60	ATCCBAA679	tenth_culture	extraction_B	NextSeq_A	Dr60-Dk45	60.4374	99.5324	58.13	BioNumericsAB	16.0	13.0	10.0	10.0	9.0	8.0	2916253.0	2914879.0	2908532.0	2908532.0	2891840.0	2864229.0	887386.0	2916253.0	37.87	496976.0	496976.0	438175.0	438175.0	3.0	3.0	4.0	4.0	0.0	0.0	0.0	2.0	0.0	0.0	0.0	0.0	0.0	0.0	99.003	1.0	13.61	1.99	0.34	887386.0
537	DS10801337-DT201009_2020.TE.156004.1.5_Dr70	ATCCBAA679	tenth_culture	extraction_B	NextSeq_A	Dr70-Dk53	71.4186	99.5324	71.22	BioNumericsAB	14.0	13.0	10.0	10.0	9.0	8.0	2915119.0	2914686.0	2908337.0	2908337.0	2891876.0	2864424.0	887323.0	2915119.0	37.86	496733.0	496733.0	438457.0	438457.0	3.0	3.0	4.0	4.0	0.0	0.0	0.0	0.0	0.0	0.0	0.0	1.0	0.0	132.0	98.979	1.0	14.41	0.1	0.21	887323.0
538	DS10801337-DT201009_2020.TE.156004.1.5_Dr80	ATCCBAA679	tenth_culture	extraction_B	NextSeq_A	Dr80-Dk60	80.9132	99.3927	78.86	BioNumericsAB	14.0	12.0	9.0	9.0	9.0	8.0	2915892.0	2915168.0	2908820.0	2908820.0	2908820.0	2880645.0	887386.0	2915892.0	37.86	583377.0	496733.0	438457.0	438457.0	2.0	3.0	4.0	4.0	0.0	0.0	0.0	1.0	0.0	0.0	0.0	0.0	0.0	0.0	98.992	1.0	20.13	0.55	0.38	887386.0
539	DS10801337-DT201009_2020.TE.156004.1.5_Dr90	ATCCBAA679	tenth_culture	extraction_B	NextSeq_A	Dr90-Dk68	91.9346	99.3787	89.74	BioNumericsAB	11.0	11.0	8.0	8.0	8.0	8.0	2914667.0	2914667.0	2908319.0	2908319.0	2908319.0	2908319.0	887386.0	2914667.0	37.86	583375.0	496733.0	438457.0	438457.0	2.0	3.0	4.0	4.0	0.0	0.0	0.0	2.0	0.0	0.0	0.0	0.0	0.0	0.0	98.978	1.0	2.33	0.65	0.38	887386.0
540	DS10801337-DT201009_2020.TE.156004.1.5_Dr100	ATCCBAA679	tenth_culture	extraction_B	NextSeq_A	Dr100-Dk75	101.5105	99.5470	95.91	BioNumericsAB	12.0	12.0	9.0	9.0	9.0	8.0	2914938.0	2914938.0	2908589.0	2908589.0	2908589.0	2880989.0	887323.0	2914938.0	37.86	583377.0	496733.0	438457.0	438457.0	2.0	3.0	4.0	4.0	0.0	0.0	0.0	1.0	0.0	0.0	0.0	0.0	1.0	1976.0	98.922	1.0	2.78	1.1	0.45	887323.0
541	DS10801322-DT201009_2020.TE.155996.1.3_Dr10	ATCC19114	fifth_culture	extraction_C	NextSeq_A	Dr10-Dk8	10.8024	99.2019	11.2	BioNumericsAB	28.0	25.0	22.0	21.0	16.0	13.0	2947146.0	2945757.0	2937916.0	2929270.0	2843313.0	2727962.0	390917.0	2947146.0	38.08	268040.0	268040.0	160368.0	158422.0	5.0	5.0	8.0	9.0	0.0	0.0	0.0	5.0	0.0	17.0	0.0	1.0	0.0	96.0	98.769	1.001	1145.07	2.51	0.31	390218.0
542	DS10801322-DT201009_2020.TE.155996.1.3_Dr20	ATCC19114	fifth_culture	extraction_C	NextSeq_A	Dr20-Dk16	21.3153	99.2410	20.52	BioNumericsAB	16.0	13.0	10.0	10.0	9.0	8.0	2948855.0	2947240.0	2939399.0	2939399.0	2921551.0	2887017.0	961291.0	2948855.0	38.08	522357.0	343383.0	268022.0	268022.0	2.0	3.0	5.0	5.0	1.0	1.0	961291.0	1.0	0.0	0.0	0.0	1.0	0.0	631.0	98.923	1.0	33.13	0.81	0.37	848693.0
543	DS10801322-DT201009_2020.TE.155996.1.3_Dr30	ATCC19114	fifth_culture	extraction_C	NextSeq_A	Dr30-Dk23	30.4779	99.2344	30.56	BioNumericsAB	15.0	14.0	10.0	10.0	9.0	8.0	2947764.0	2947348.0	2937732.0	2937732.0	2919326.0	2884792.0	961051.0	2947764.0	38.07	520648.0	343383.0	268229.0	268229.0	2.0	3.0	5.0	5.0	1.0	1.0	961051.0	3.0	0.0	0.0	0.0	0.0	0.0	0.0	98.909	1.0	14.42	2.51	0.44	848461.0
544	DS10801322-DT201009_2020.TE.155996.1.3_Dr40	ATCC19114	fifth_culture	extraction_C	NextSeq_A	Dr40-Dk31	40.8819	99.2754	40.04	BioNumericsAB	14.0	13.0	10.0	10.0	9.0	8.0	2947832.0	2947416.0	2939575.0	2939575.0	2921061.0	2886527.0	961291.0	2947832.0	38.08	521918.0	343383.0	268022.0	268022.0	2.0	3.0	5.0	5.0	1.0	1.0	961291.0	2.0	0.0	0.0	0.0	0.0	0.0	0.0	98.917	1.0	5.56	0.81	0.31	848701.0
545	DS10801322-DT201009_2020.TE.155996.1.3_Dr50	ATCC19114	fifth_culture	extraction_C	NextSeq_A	Dr50-Dk38	50.2447	99.3041	48.97	BioNumericsAB	13.0	12.0	9.0	9.0	8.0	7.0	2949155.0	2948850.0	2941009.0	2941009.0	2922792.0	2888258.0	961051.0	2949155.0	38.08	538053.0	538053.0	356051.0	356051.0	2.0	2.0	4.0	4.0	1.0	1.0	961051.0	2.0	0.0	0.0	0.0	0.0	0.0	0.0	98.972	1.0	7.43	1.19	0.34	848461.0
546	DS10801322-DT201009_2020.TE.155996.1.3_Dr60	ATCC19114	fifth_culture	extraction_C	NextSeq_A	Dr60-Dk45	59.7640	99.3077	57.35	BioNumericsAB	14.0	13.0	10.0	10.0	8.0	7.0	2948180.0	2947764.0	2939923.0	2939923.0	2909755.0	2875221.0	961291.0	2948180.0	38.07	537647.0	537647.0	343383.0	343383.0	2.0	2.0	4.0	4.0	1.0	1.0	961291.0	2.0	0.0	0.0	0.0	0.0	0.0	0.0	98.917	1.0	8.04	1.46	0.44	848701.0
547	DS10801322-DT201009_2020.TE.155996.1.3_Dr70	ATCC19114	fifth_culture	extraction_C	NextSeq_A	Dr70-Dk53	70.6095	99.2940	69.48	BioNumericsAB	15.0	13.0	10.0	10.0	8.0	7.0	2949246.0	2948319.0	2940478.0	2940478.0	2909952.0	2875418.0	961291.0	2949246.0	38.08	537845.0	537845.0	343383.0	343383.0	2.0	2.0	4.0	4.0	1.0	1.0	961291.0	2.0	0.0	0.0	0.0	1.0	0.0	452.0	98.952	1.0	7.56	2.2	0.44	848701.0
548	DS10801322-DT201009_2020.TE.155996.1.3_Dr80	ATCC19114	fifth_culture	extraction_C	NextSeq_A	Dr80-Dk60	80.0136	99.3619	78.04	BioNumericsAB	16.0	14.0	11.0	11.0	10.0	9.0	2948855.0	2947511.0	2939670.0	2939670.0	2921378.0	2886844.0	847489.0	2948855.0	38.08	356051.0	356051.0	268517.0	268517.0	3.0	3.0	5.0	5.0	0.0	0.0	0.0	2.0	0.0	0.0	0.0	0.0	0.0	0.0	98.945	1.0	5.8	1.22	0.44	847489.0
549	DS10801322-DT201009_2020.TE.155996.1.3_Dr90	ATCC19114	fifth_culture	extraction_C	NextSeq_A	Dr90-Dk68	90.8719	99.3234	87.41	BioNumericsAB	12.0	12.0	9.0	9.0	8.0	7.0	2949261.0	2949261.0	2941420.0	2941420.0	2922806.0	2888272.0	961291.0	2949261.0	38.08	537823.0	537823.0	356051.0	356051.0	2.0	2.0	4.0	4.0	1.0	1.0	961291.0	1.0	0.0	0.0	0.0	0.0	0.0	0.0	98.97	1.0	1.49	0.88	0.34	848701.0
550	DS10801322-DT201009_2020.TE.155996.1.3_Dr100	ATCC19114	fifth_culture	extraction_C	NextSeq_A	Dr100-Dk75	100.3775	99.3379	98.01	BioNumericsAB	13.0	12.0	9.0	9.0	9.0	7.0	2948826.0	2948321.0	2940480.0	2940480.0	2940480.0	2861685.0	960793.0	2948826.0	38.08	556391.0	556391.0	356051.0	356051.0	2.0	2.0	4.0	4.0	1.0	1.0	960793.0	2.0	0.0	0.0	0.0	0.0	0.0	0.0	98.957	1.0	2.34	2.03	0.47	848203.0
551	DS10801263-DT201009_2020.TE.155983.1.3_Dr10	ATCC19115	fifth_culture	extraction_C	NextSeq_A	Dr10-Dk8	10.7800	99.2225	11.1	BioNumericsAB	31.0	27.0	19.0	18.0	18.0	12.0	2914929.0	2913360.0	2899391.0	2891446.0	2891446.0	2663227.0	450168.0	2914929.0	37.88	275107.0	275107.0	158064.0	158064.0	4.0	4.0	8.0	8.0	1.0	1.0	253634.0	5.0	0.0	24.0	0.0	0.0	0.0	0.0	98.594	1.002	1106.06	3.16	0.48	449515.0
552	DS10801263-DT201009_2020.TE.155983.1.3_Dr20	ATCC19115	fifth_culture	extraction_C	NextSeq_A	Dr20-Dk16	21.2606	99.2684	21.41	BioNumericsAB	22.0	18.0	13.0	11.0	10.0	8.0	2917593.0	2915414.0	2899872.0	2885751.0	2869175.0	2798272.0	933523.0	2917593.0	37.88	331060.0	331060.0	238045.0	238045.0	3.0	3.0	5.0	5.0	0.0	0.0	0.0	3.0	0.0	0.0	0.0	0.0	0.0	0.0	98.829	1.0	49.25	1.92	0.38	933289.0
553	DS10801263-DT201009_2020.TE.155983.1.3_Dr30	ATCC19115	fifth_culture	extraction_C	NextSeq_A	Dr30-Dk23	30.3693	99.2805	29.86	BioNumericsAB	22.0	19.0	12.0	11.0	10.0	8.0	2918552.0	2916819.0	2894491.0	2886558.0	2869687.0	2798784.0	933282.0	2918552.0	37.88	331551.0	331551.0	237676.0	237676.0	3.0	3.0	5.0	5.0	0.0	0.0	0.0	2.0	0.0	0.0	0.0	0.0	0.0	0.0	98.877	1.0	15.25	0.82	0.38	933282.0
554	DS10801263-DT201009_2020.TE.155983.1.3_Dr40	ATCC19115	fifth_culture	extraction_C	NextSeq_A	Dr40-Dk31	40.9291	99.3067	36.39	BioNumericsAB	23.0	21.0	13.0	12.0	11.0	9.0	2916624.0	2915865.0	2892823.0	2884843.0	2867969.0	2797066.0	931298.0	2916624.0	37.88	271805.0	271805.0	198772.0	198772.0	3.0	3.0	6.0	6.0	1.0	1.0	172535.0	2.0	0.0	0.0	0.0	0.0	0.0	0.0	98.817	1.0	12.03	0.62	0.41	931298.0
555	DS10801263-DT201009_2020.TE.155983.1.3_Dr50	ATCC19115	fifth_culture	extraction_C	NextSeq_A	Dr50-Dk38	50.2855	99.3315	49.3	BioNumericsAB	20.0	18.0	11.0	10.0	10.0	8.0	2918401.0	2917187.0	2898419.0	2890031.0	2890031.0	2819128.0	931583.0	2918401.0	37.88	331569.0	331569.0	254567.0	254567.0	3.0	3.0	5.0	5.0	0.0	0.0	0.0	3.0	0.0	0.0	0.0	0.0	0.0	0.0	98.876	1.0	13.88	1.44	0.58	931523.0
556	DS10801263-DT201009_2020.TE.155983.1.3_Dr60	ATCC19115	fifth_culture	extraction_C	NextSeq_A	Dr60-Dk45	59.7575	99.3435	57.55	BioNumericsAB	21.0	19.0	11.0	10.0	10.0	8.0	2917283.0	2916462.0	2893462.0	2884953.0	2884953.0	2814050.0	933283.0	2917283.0	37.88	331014.0	331014.0	254139.0	254139.0	3.0	3.0	5.0	5.0	0.0	0.0	0.0	4.0	0.0	0.0	0.0	0.0	0.0	0.0	98.833	1.0	9.26	1.17	0.48	933283.0
557	DS10801263-DT201009_2020.TE.155983.1.3_Dr70	ATCC19115	fifth_culture	extraction_C	NextSeq_A	Dr70-Dk53	70.5737	99.3565	65.96	BioNumericsAB	19.0	19.0	13.0	11.0	10.0	8.0	2917915.0	2917915.0	2903412.0	2890068.0	2873278.0	2802375.0	931583.0	2917915.0	37.88	331438.0	331438.0	238230.0	238230.0	3.0	3.0	5.0	5.0	0.0	0.0	0.0	2.0	0.0	0.0	0.0	0.0	0.0	0.0	98.861	1.0	12.27	0.82	0.48	931523.0
558	DS10801263-DT201009_2020.TE.155983.1.3_Dr80	ATCC19115	fifth_culture	extraction_C	NextSeq_A	Dr80-Dk60	79.9871	99.3733	77.74	BioNumericsAB	19.0	17.0	11.0	10.0	10.0	8.0	2918059.0	2916946.0	2899966.0	2891986.0	2891986.0	2821083.0	933284.0	2918059.0	37.88	331569.0	331569.0	254801.0	254801.0	3.0	3.0	5.0	5.0	0.0	0.0	0.0	3.0	0.0	0.0	0.0	0.0	0.0	0.0	98.872	1.0	6.27	1.75	0.55	933284.0
559	DS10801263-DT201009_2020.TE.155983.1.3_Dr90	ATCC19115	fifth_culture	extraction_C	NextSeq_A	Dr90-Dk68	90.8282	99.3716	87.1	BioNumericsAB	18.0	18.0	11.0	10.0	10.0	8.0	2917364.0	2917364.0	2899697.0	2891569.0	2891569.0	2820666.0	933280.0	2917364.0	37.88	331631.0	331631.0	254495.0	254495.0	3.0	3.0	5.0	5.0	0.0	0.0	0.0	4.0	0.0	0.0	0.0	0.0	0.0	0.0	98.846	1.0	7.4	0.93	0.48	933280.0
560	DS10801263-DT201009_2020.TE.155983.1.3_Dr100	ATCC19115	fifth_culture	extraction_C	NextSeq_A	Dr100-Dk75	100.2828	99.3972	93.48	BioNumericsAB	19.0	17.0	12.0	11.0	10.0	8.0	2918749.0	2917535.0	2903890.0	2895910.0	2879132.0	2808229.0	936592.0	2918749.0	37.88	331569.0	331569.0	237658.0	237658.0	3.0	3.0	5.0	5.0	0.0	0.0	0.0	3.0	0.0	0.0	0.0	0.0	0.0	0.0	98.892	1.0	8.98	1.13	0.55	936592.0
561	DS10801335-DT201009_2020.TE.156004.1.3_Dr10	ATCCBAA679	fifth_culture	extraction_C	NextSeq_A	Dr10-Dk8	10.9095	99.2282	11.1	BioNumericsAB	26.0	25.0	22.0	21.0	17.0	17.0	2914083.0	2913630.0	2908655.0	2903292.0	2829669.0	2829669.0	404126.0	2914083.0	37.86	224239.0	224239.0	119086.0	119086.0	5.0	5.0	10.0	10.0	0.0	0.0	0.0	1.0	0.0	19.0	0.0	0.0	1.0	1676.0	98.772	1.001	1033.94	0.93	0.31	403774.0
562	DS10801335-DT201009_2020.TE.156004.1.3_Dr20	ATCCBAA679	fifth_culture	extraction_C	NextSeq_A	Dr20-Dk16	21.4919	99.2891	20.66	BioNumericsAB	13.0	12.0	11.0	10.0	9.0	9.0	2915349.0	2914869.0	2913618.0	2908255.0	2891794.0	2891794.0	887447.0	2915349.0	37.86	438457.0	438457.0	228996.0	228996.0	3.0	3.0	5.0	5.0	0.0	0.0	0.0	1.0	0.0	1.0	0.0	0.0	1.0	1691.0	98.924	1.0	37.11	0.48	0.27	887447.0
563	DS10801335-DT201009_2020.TE.156004.1.3_Dr30	ATCCBAA679	fifth_culture	extraction_C	NextSeq_A	Dr30-Dk23	30.7420	99.3170	30.46	BioNumericsAB	15.0	13.0	10.0	10.0	9.0	8.0	2916302.0	2914958.0	2908609.0	2908609.0	2891916.0	2864479.0	887573.0	2916302.0	37.87	496976.0	496976.0	438457.0	438457.0	3.0	3.0	4.0	4.0	0.0	0.0	0.0	1.0	0.0	1.0	0.0	0.0	0.0	0.0	98.99	1.001	16.08	0.45	0.21	887573.0
564	DS10801335-DT201009_2020.TE.156004.1.3_Dr40	ATCCBAA679	fifth_culture	extraction_C	NextSeq_A	Dr40-Dk31	41.4138	99.3437	43.51	BioNumericsAB	17.0	14.0	10.0	10.0	9.0	8.0	2915552.0	2914294.0	2906133.0	2906133.0	2889672.0	2862313.0	885623.0	2915552.0	37.86	496976.0	496976.0	438457.0	438457.0	3.0	3.0	4.0	4.0	0.0	0.0	0.0	2.0	0.0	0.0	0.0	0.0	0.0	0.0	98.987	1.0	8.78	0.99	0.34	885563.0
565	DS10801335-DT201009_2020.TE.156004.1.3_Dr50	ATCCBAA679	fifth_culture	extraction_C	NextSeq_A	Dr50-Dk38	50.8521	99.3585	48.11	BioNumericsAB	14.0	13.0	10.0	10.0	9.0	8.0	2915107.0	2914654.0	2908305.0	2908305.0	2891613.0	2863957.0	887323.0	2915107.0	37.86	496733.0	496733.0	438457.0	438457.0	3.0	3.0	4.0	4.0	0.0	0.0	0.0	0.0	0.0	0.0	0.0	0.0	0.0	0.0	98.99	1.0	5.9	0.14	0.21	887308.0
566	DS10801335-DT201009_2020.TE.156004.1.3_Dr60	ATCCBAA679	fifth_culture	extraction_C	NextSeq_A	Dr60-Dk45	60.4260	99.3366	57.21	BioNumericsAB	14.0	13.0	10.0	10.0	9.0	8.0	2914525.0	2914072.0	2907725.0	2907725.0	2891264.0	2863857.0	887447.0	2914525.0	37.86	496976.0	496976.0	438175.0	438175.0	3.0	3.0	4.0	4.0	0.0	0.0	0.0	3.0	0.0	0.0	0.0	0.0	0.0	0.0	98.963	1.0	2.64	1.68	0.48	887447.0
567	DS10801335-DT201009_2020.TE.156004.1.3_Dr70	ATCCBAA679	fifth_culture	extraction_C	NextSeq_A	Dr70-Dk53	71.3627	99.4276	68.89	BioNumericsAB	14.0	13.0	10.0	10.0	9.0	8.0	2915509.0	2914802.0	2908455.0	2908455.0	2891994.0	2864587.0	887510.0	2915509.0	37.87	496733.0	496733.0	438457.0	438457.0	3.0	3.0	4.0	4.0	0.0	0.0	0.0	0.0	0.0	0.0	0.0	0.0	0.0	0.0	98.994	1.0	4.15	0.41	0.31	887503.0
568	DS10801335-DT201009_2020.TE.156004.1.3_Dr80	ATCCBAA679	fifth_culture	extraction_C	NextSeq_A	Dr80-Dk60	80.8876	99.3854	79.15	BioNumericsAB	12.0	12.0	9.0	9.0	9.0	8.0	2915049.0	2915049.0	2908701.0	2908701.0	2908701.0	2881294.0	887447.0	2915049.0	37.86	583795.0	496976.0	438175.0	438175.0	2.0	3.0	4.0	4.0	0.0	0.0	0.0	2.0	0.0	0.0	0.0	0.0	0.0	0.0	98.985	1.0	3.67	1.54	0.41	887447.0
569	DS10801335-DT201009_2020.TE.156004.1.3_Dr90	ATCCBAA679	fifth_culture	extraction_C	NextSeq_A	Dr90-Dk68	91.8255	99.4462	87.8	BioNumericsAB	13.0	12.0	9.0	9.0	9.0	8.0	2915677.0	2915010.0	2908662.0	2908662.0	2908662.0	2881255.0	887573.0	2915677.0	37.86	583375.0	496976.0	438457.0	438457.0	2.0	3.0	4.0	4.0	0.0	0.0	0.0	2.0	0.0	1.0	0.0	0.0	0.0	0.0	98.995	1.0	6.35	1.13	0.38	887320.0
570	DS10801335-DT201009_2020.TE.156004.1.3_Dr100	ATCCBAA679	fifth_culture	extraction_C	NextSeq_A	Dr100-Dk75	101.4398	99.4590	95.45	BioNumericsAB	12.0	12.0	9.0	9.0	9.0	8.0	2915011.0	2915011.0	2908662.0	2908662.0	2908662.0	2881255.0	887573.0	2915011.0	37.86	583375.0	496976.0	438457.0	438457.0	2.0	3.0	4.0	4.0	0.0	0.0	0.0	2.0	0.0	0.0	0.0	0.0	0.0	0.0	98.973	1.0	4.32	0.79	0.45	887573.0
571	DS10801325-DT201009_2020.TE.155996.1.6_Dr10	ATCC19114	tenth_culture	extraction_C	NextSeq_A	Dr10-Dk8	10.8353	99.1653	11.2	BioNumericsAB	30.0	24.0	22.0	20.0	17.0	15.0	2947366.0	2944488.0	2939448.0	2928560.0	2886075.0	2807144.0	413165.0	2947366.0	38.08	231485.0	231485.0	174728.0	158418.0	5.0	5.0	8.0	9.0	1.0	1.0	231485.0	3.0	0.0	32.0	0.0	1.0	0.0	72.0	98.683	1.002	1182.41	0.75	0.03	412997.0
572	DS10801325-DT201009_2020.TE.155996.1.6_Dr20	ATCC19114	tenth_culture	extraction_C	NextSeq_A	Dr20-Dk16	21.3875	99.1791	21.4	BioNumericsAB	18.0	14.0	10.0	10.0	9.0	8.0	2948845.0	2947335.0	2937838.0	2937838.0	2919606.0	2885072.0	961051.0	2948845.0	38.07	520577.0	343383.0	268130.0	268130.0	2.0	3.0	5.0	5.0	1.0	1.0	961051.0	2.0	0.0	0.0	0.0	2.0	0.0	239.0	98.921	1.0	45.41	1.32	0.41	848445.0
573	DS10801325-DT201009_2020.TE.155996.1.6_Dr30	ATCC19114	tenth_culture	extraction_C	NextSeq_A	Dr30-Dk23	30.5399	99.2420	30.89	BioNumericsAB	15.0	12.0	9.0	9.0	8.0	7.0	2949735.0	2948458.0	2940641.0	2940641.0	2922553.0	2888019.0	961291.0	2949735.0	38.08	537832.0	537832.0	343383.0	343383.0	2.0	2.0	4.0	4.0	1.0	1.0	961291.0	1.0	0.0	0.0	0.0	1.0	0.0	72.0	98.958	1.0	19.46	0.92	0.41	848701.0
574	DS10801325-DT201009_2020.TE.155996.1.6_Dr40	ATCC19114	tenth_culture	extraction_C	NextSeq_A	Dr40-Dk31	41.0622	99.2599	40.4	BioNumericsAB	14.0	12.0	9.0	9.0	8.0	7.0	2949842.0	2949090.0	2941249.0	2941249.0	2922597.0	2888063.0	961291.0	2949842.0	38.08	537821.0	537821.0	343383.0	343383.0	2.0	2.0	4.0	4.0	1.0	1.0	961291.0	1.0	0.0	0.0	0.0	1.0	0.0	72.0	98.963	1.0	17.39	1.19	0.44	848701.0
575	DS10801325-DT201009_2020.TE.155996.1.6_Dr50	ATCC19114	tenth_culture	extraction_C	NextSeq_A	Dr50-Dk38	50.5446	99.2859	50.65	BioNumericsAB	13.0	11.0	10.0	9.0	8.0	7.0	2950284.0	2949532.0	2946731.0	2941424.0	2922928.0	2888394.0	961291.0	2950284.0	38.08	538152.0	538152.0	343383.0	343383.0	2.0	2.0	4.0	4.0	1.0	1.0	961291.0	1.0	0.0	0.0	0.0	1.0	0.0	72.0	98.977	1.0	16.41	1.39	0.47	848701.0
576	DS10801325-DT201009_2020.TE.155996.1.6_Dr60	ATCC19114	tenth_culture	extraction_C	NextSeq_A	Dr60-Dk45	60.0773	99.2776	56.51	BioNumericsAB	13.0	12.0	9.0	9.0	8.0	7.0	2948694.0	2948358.0	2940517.0	2940517.0	2922615.0	2888081.0	961291.0	2948694.0	38.07	537835.0	537835.0	356051.0	356051.0	2.0	2.0	4.0	4.0	1.0	1.0	961291.0	2.0	0.0	0.0	0.0	1.0	0.0	72.0	98.939	1.0	12.04	1.39	0.34	848701.0
577	DS10801325-DT201009_2020.TE.155996.1.6_Dr70	ATCC19114	tenth_culture	extraction_C	NextSeq_A	Dr70-Dk53	70.9364	99.3246	68.24	BioNumericsAB	16.0	14.0	11.0	11.0	9.0	8.0	2948652.0	2947900.0	2940059.0	2940059.0	2909659.0	2875125.0	961291.0	2948652.0	38.07	522359.0	343383.0	268740.0	268740.0	2.0	3.0	5.0	5.0	1.0	1.0	961291.0	2.0	0.0	0.0	0.0	1.0	0.0	72.0	98.933	1.0	11.12	2.14	0.34	848701.0
578	DS10801325-DT201009_2020.TE.155996.1.6_Dr80	ATCC19114	tenth_culture	extraction_C	NextSeq_A	Dr80-Dk60	80.3858	99.3019	79.26	BioNumericsAB	15.0	13.0	10.0	10.0	8.0	7.0	2948956.0	2948204.0	2940363.0	2940363.0	2909963.0	2875429.0	961291.0	2948956.0	38.07	537855.0	537855.0	343383.0	343383.0	2.0	2.0	4.0	4.0	1.0	1.0	961291.0	2.0	0.0	0.0	0.0	1.0	0.0	72.0	98.947	1.0	12.11	1.7	0.37	848701.0
579	DS10801325-DT201009_2020.TE.155996.1.6_Dr90	ATCC19114	tenth_culture	extraction_C	NextSeq_A	Dr90-Dk68	91.2233	99.3289	93.6	BioNumericsAB	15.0	13.0	10.0	10.0	8.0	7.0	2949650.0	2948898.0	2941057.0	2941057.0	2910171.0	2875637.0	961291.0	2949650.0	38.08	537857.0	537857.0	343383.0	343383.0	2.0	2.0	4.0	4.0	1.0	1.0	961291.0	1.0	0.0	0.0	0.0	1.0	0.0	72.0	98.971	1.0	11.29	0.85	0.37	848701.0
580	DS10801325-DT201009_2020.TE.155996.1.6_Dr100	ATCC19114	tenth_culture	extraction_C	NextSeq_A	Dr100-Dk75	100.7587	99.3451	96.7	BioNumericsAB	12.0	12.0	9.0	9.0	8.0	7.0	2948672.0	2948672.0	2940831.0	2940831.0	2922803.0	2888269.0	961291.0	2948672.0	38.07	537821.0	537821.0	356051.0	356051.0	2.0	2.0	4.0	4.0	1.0	1.0	961291.0	1.0	0.0	0.0	0.0	0.0	0.0	0.0	98.949	1.0	1.42	1.12	0.34	848701.0
581	DS10801266-DT201009_2020.TE.155983.1.6_Dr10	ATCC19115	tenth_culture	extraction_C	NextSeq_A	Dr10-Dk8	10.7605	99.2460	11.0	BioNumericsAB	29.0	25.0	16.0	15.0	13.0	10.0	2916198.0	2914803.0	2896097.0	2887913.0	2847560.0	2733777.0	907198.0	2916198.0	37.89	331809.0	331809.0	198324.0	198324.0	3.0	3.0	6.0	6.0	1.0	1.0	331809.0	4.0	0.0	25.0	0.0	1.0	0.0	1027.0	98.605	1.002	1190.15	0.31	0.45	905847.0
582	DS10801266-DT201009_2020.TE.155983.1.6_Dr20	ATCC19115	tenth_culture	extraction_C	NextSeq_A	Dr20-Dk16	21.2533	99.2781	21.63	BioNumericsAB	26.0	21.0	12.0	11.0	10.0	8.0	2918527.0	2915973.0	2896779.0	2888651.0	2872101.0	2801198.0	931434.0	2918527.0	37.88	331077.0	331077.0	237753.0	237753.0	3.0	3.0	5.0	5.0	0.0	0.0	0.0	6.0	0.0	0.0	0.0	1.0	0.0	1027.0	98.81	1.001	58.56	0.69	0.21	931434.0
583	DS10801266-DT201009_2020.TE.155983.1.6_Dr30	ATCC19115	tenth_culture	extraction_C	NextSeq_A	Dr30-Dk23	30.3712	99.2740	31.35	BioNumericsAB	24.0	21.0	12.0	11.0	11.0	9.0	2918741.0	2917772.0	2898705.0	2890725.0	2890725.0	2819822.0	932841.0	2918741.0	37.89	272362.0	272362.0	225112.0	199089.0	3.0	3.0	5.0	6.0	0.0	0.0	0.0	4.0	0.0	0.0	0.0	1.0	0.0	1027.0	98.824	1.0	36.28	2.5	0.58	932841.0
584	DS10801266-DT201009_2020.TE.155983.1.6_Dr40	ATCC19115	tenth_culture	extraction_C	NextSeq_A	Dr40-Dk31	40.7378	99.3324	38.34	BioNumericsAB	23.0	20.0	12.0	11.0	11.0	9.0	2919096.0	2917280.0	2894602.0	2886622.0	2886622.0	2815719.0	932841.0	2919096.0	37.88	272362.0	272362.0	198980.0	198980.0	3.0	3.0	6.0	6.0	0.0	0.0	0.0	5.0	0.0	0.0	0.0	2.0	0.0	1027.0	98.841	1.0	25.66	1.34	0.31	932818.0
585	DS10801266-DT201009_2020.TE.155983.1.6_Dr50	ATCC19115	tenth_culture	extraction_C	NextSeq_A	Dr50-Dk38	49.9347	99.3566	49.2	BioNumericsAB	22.0	19.0	12.0	11.0	11.0	9.0	2918626.0	2916810.0	2897957.0	2889977.0	2889977.0	2819074.0	933084.0	2918626.0	37.88	271805.0	271805.0	225112.0	198980.0	3.0	3.0	5.0	6.0	0.0	0.0	0.0	6.0	0.0	0.0	0.0	2.0	0.0	1027.0	98.827	1.0	25.8	1.75	0.38	932867.0
586	DS10801266-DT201009_2020.TE.155983.1.6_Dr60	ATCC19115	tenth_culture	extraction_C	NextSeq_A	Dr60-Dk45	59.4766	99.3767	56.65	BioNumericsAB	21.0	17.0	11.0	10.0	10.0	8.0	2919480.0	2916885.0	2899843.0	2891863.0	2891863.0	2820960.0	932841.0	2919480.0	37.88	331910.0	331910.0	254687.0	254687.0	3.0	3.0	5.0	5.0	0.0	0.0	0.0	6.0	0.0	0.0	0.0	2.0	0.0	1027.0	98.855	1.0	25.0	1.54	0.34	932841.0
587	DS10801266-DT201009_2020.TE.155983.1.6_Dr70	ATCC19115	tenth_culture	extraction_C	NextSeq_A	Dr70-Dk53	70.2014	99.3409	67.94	BioNumericsAB	21.0	18.0	12.0	11.0	11.0	9.0	2917063.0	2915515.0	2898021.0	2890041.0	2890041.0	2819138.0	932840.0	2917063.0	37.88	272362.0	272362.0	225112.0	198776.0	3.0	3.0	5.0	6.0	0.0	0.0	0.0	5.0	0.0	0.0	0.0	0.0	0.0	0.0	98.84	1.0	4.46	3.02	0.75	932840.0
588	DS10801266-DT201009_2020.TE.155983.1.6_Dr80	ATCC19115	tenth_culture	extraction_C	NextSeq_A	Dr80-Dk60	79.6052	99.3925	76.96	BioNumericsAB	20.0	19.0	12.0	11.0	11.0	9.0	2917419.0	2917085.0	2899356.0	2891376.0	2891376.0	2820473.0	932841.0	2917419.0	37.88	272362.0	272362.0	225112.0	198776.0	3.0	3.0	5.0	6.0	0.0	0.0	0.0	6.0	0.0	0.0	0.0	0.0	0.0	0.0	98.835	1.0	3.98	1.78	0.41	932841.0
589	DS10801266-DT201009_2020.TE.155983.1.6_Dr90	ATCC19115	tenth_culture	extraction_C	NextSeq_A	Dr90-Dk68	90.3393	99.4012	82.56	BioNumericsAB	19.0	17.0	11.0	10.0	10.0	8.0	2916437.0	2915166.0	2898838.0	2890858.0	2890858.0	2819955.0	932840.0	2916437.0	37.88	331569.0	331569.0	254687.0	254687.0	3.0	3.0	5.0	5.0	0.0	0.0	0.0	4.0	0.0	0.0	0.0	0.0	0.0	0.0	98.819	1.0	4.77	1.78	0.45	932840.0
590	DS10801266-DT201009_2020.TE.155983.1.6_Dr100	ATCC19115	tenth_culture	extraction_C	NextSeq_A	Dr100-Dk75	99.8123	99.3779	97.47	BioNumericsAB	20.0	20.0	13.0	12.0	11.0	8.0	2916062.0	2916062.0	2897776.0	2889796.0	2873336.0	2771911.0	932840.0	2916062.0	37.88	330806.0	330806.0	237927.0	237927.0	3.0	3.0	5.0	5.0	0.0	0.0	0.0	4.0	0.0	0.0	0.0	0.0	0.0	0.0	98.8	1.0	4.46	1.37	0.45	932840.0
591	DS10801338-DT201009_2020.TE.156004.1.6_Dr10	ATCCBAA679	tenth_culture	extraction_C	NextSeq_A	Dr10-Dk8	10.9090	99.2039	11.2	BioNumericsAB	24.0	22.0	20.0	17.0	16.0	14.0	2913703.0	2912433.0	2906669.0	2885864.0	2869145.0	2808975.0	438175.0	2913703.0	37.86	319051.0	319051.0	125836.0	125836.0	4.0	4.0	8.0	8.0	0.0	0.0	0.0	3.0	0.0	19.0	0.0	0.0	1.0	1740.0	98.725	1.002	1073.99	2.03	0.34	437770.0
592	DS10801338-DT201009_2020.TE.156004.1.6_Dr20	ATCCBAA679	tenth_culture	extraction_C	NextSeq_A	Dr20-Dk16	21.5427	99.3107	21.57	BioNumericsAB	15.0	15.0	11.0	11.0	10.0	9.0	2915677.0	2915677.0	2907573.0	2907573.0	2890392.0	2862922.0	570030.0	2915677.0	37.87	496976.0	496976.0	315884.0	315884.0	3.0	3.0	5.0	5.0	0.0	0.0	0.0	1.0	0.0	1.0	0.0	0.0	0.0	0.0	98.979	1.0	43.25	0.41	0.31	569925.0
593	DS10801338-DT201009_2020.TE.156004.1.6_Dr30	ATCCBAA679	tenth_culture	extraction_C	NextSeq_A	Dr30-Dk23	30.8531	99.3351	29.67	BioNumericsAB	15.0	14.0	10.0	10.0	9.0	9.0	2916481.0	2916091.0	2908725.0	2908725.0	2891988.0	2891988.0	570900.0	2916481.0	37.87	496976.0	496976.0	315716.0	315716.0	3.0	3.0	5.0	5.0	0.0	0.0	0.0	1.0	0.0	1.0	0.0	0.0	1.0	1691.0	98.943	1.0	24.45	2.3	0.31	570900.0
594	DS10801338-DT201009_2020.TE.156004.1.6_Dr40	ATCCBAA679	tenth_culture	extraction_C	NextSeq_A	Dr40-Dk31	41.5317	99.3427	41.28	BioNumericsAB	13.0	13.0	10.0	10.0	9.0	8.0	2916339.0	2916339.0	2909991.0	2909991.0	2893254.0	2865525.0	887386.0	2916339.0	37.87	496976.0	496976.0	438457.0	438457.0	3.0	3.0	4.0	4.0	0.0	0.0	0.0	3.0	0.0	0.0	0.0	0.0	0.0	0.0	99.012	1.0	11.01	3.88	0.45	887378.0
595	DS10801338-DT201009_2020.TE.156004.1.6_Dr50	ATCCBAA679	tenth_culture	extraction_C	NextSeq_A	Dr50-Dk38	50.9962	99.3541	46.34	BioNumericsAB	15.0	14.0	11.0	11.0	10.0	9.0	2915320.0	2914867.0	2908518.0	2908518.0	2891826.0	2864356.0	571721.0	2915320.0	37.86	496976.0	496976.0	315718.0	315718.0	3.0	3.0	5.0	5.0	0.0	0.0	0.0	1.0	0.0	0.0	0.0	0.0	0.0	0.0	98.99	1.0	4.08	0.51	0.17	571719.0
596	DS10801338-DT201009_2020.TE.156004.1.6_Dr60	ATCCBAA679	tenth_culture	extraction_C	NextSeq_A	Dr60-Dk45	60.5273	99.3611	57.59	BioNumericsAB	16.0	14.0	11.0	11.0	10.0	9.0	2915192.0	2914387.0	2908038.0	2908038.0	2891346.0	2864087.0	571708.0	2915192.0	37.87	496976.0	496976.0	315709.0	315709.0	3.0	3.0	5.0	5.0	0.0	0.0	0.0	3.0	0.0	0.0	0.0	0.0	0.0	0.0	98.976	1.0	5.66	0.75	0.27	571708.0
597	DS10801338-DT201009_2020.TE.156004.1.6_Dr70	ATCCBAA679	tenth_culture	extraction_C	NextSeq_A	Dr70-Dk53	71.4539	99.3721	71.42	BioNumericsAB	15.0	13.0	10.0	10.0	9.0	8.0	2916393.0	2915126.0	2908777.0	2908777.0	2892316.0	2864909.0	887386.0	2916393.0	37.87	496976.0	496976.0	438457.0	438457.0	3.0	3.0	4.0	4.0	0.0	0.0	0.0	1.0	0.0	0.0	0.0	0.0	0.0	0.0	99.009	1.0	10.63	0.69	0.24	887386.0
598	DS10801338-DT201009_2020.TE.156004.1.6_Dr80	ATCCBAA679	tenth_culture	extraction_C	NextSeq_A	Dr80-Dk60	81.0629	99.3864	80.51	BioNumericsAB	15.0	14.0	10.0	10.0	9.0	8.0	2915517.0	2915064.0	2907696.0	2907696.0	2890881.0	2863474.0	886581.0	2915517.0	37.87	496976.0	496976.0	438457.0	438457.0	3.0	3.0	4.0	4.0	0.0	0.0	0.0	1.0	0.0	0.0	0.0	0.0	0.0	0.0	98.997	1.0	2.37	0.41	0.1	886581.0
599	DS10801338-DT201009_2020.TE.156004.1.6_Dr90	ATCCBAA679	tenth_culture	extraction_C	NextSeq_A	Dr90-Dk68	92.0063	99.3848	88.37	BioNumericsAB	12.0	12.0	9.0	9.0	9.0	8.0	2915260.0	2915260.0	2908911.0	2908911.0	2908911.0	2881311.0	887510.0	2915260.0	37.87	583587.0	496733.0	438175.0	438175.0	2.0	3.0	4.0	4.0	0.0	0.0	0.0	1.0	0.0	0.0	0.0	0.0	1.0	1971.0	98.932	1.0	3.94	1.48	0.41	887510.0
600	DS10801338-DT201009_2020.TE.156004.1.6_Dr100	ATCCBAA679	tenth_culture	extraction_C	NextSeq_A	Dr100-Dk75	101.7454	99.3859	101.12	BioNumericsAB	13.0	12.0	9.0	9.0	9.0	8.0	2915019.0	2914518.0	2908169.0	2908169.0	2908169.0	2880910.0	887512.0	2915019.0	37.86	583169.0	496976.0	438175.0	438175.0	2.0	3.0	4.0	4.0	0.0	0.0	0.0	4.0	0.0	0.0	0.0	0.0	0.0	0.0	98.97	1.0	6.38	2.85	0.45	887512.0
601	DS10700932-DT200908_2020.TE.114499.1.1_Dr10	ATCC19114	original_DNA	original_DNA	NextSeq_A	Dr10-Dk8	10.8490	99.1868	11.2	BioNumericsAB	24.0	21.0	17.0	17.0	15.0	12.0	2947632.0	2946197.0	2936520.0	2936520.0	2906097.0	2790675.0	671155.0	2947632.0	38.09	267865.0	267865.0	165422.0	165422.0	4.0	4.0	8.0	8.0	1.0	1.0	289631.0	3.0	0.0	26.0	0.0	0.0	0.0	0.0	98.751	1.002	1077.78	1.63	0.2	670041.0
602	DS10700932-DT200908_2020.TE.114499.1.1_Dr20	ATCC19114	original_DNA	original_DNA	NextSeq_A	Dr20-Dk16	21.4177	99.2027	21.25	BioNumericsAB	17.0	15.0	11.0	11.0	9.0	8.0	2948576.0	2947747.0	2938146.0	2938146.0	2907474.0	2872940.0	960541.0	2948576.0	38.08	520648.0	343383.0	268720.0	268720.0	2.0	3.0	5.0	5.0	1.0	1.0	960541.0	2.0	0.0	0.0	0.0	0.0	0.0	0.0	98.913	1.0	33.37	0.78	0.34	847933.0
603	DS10700932-DT200908_2020.TE.114499.1.1_Dr30	ATCC19114	original_DNA	original_DNA	NextSeq_A	Dr30-Dk23	30.5579	99.2244	28.96	BioNumericsAB	16.0	14.0	11.0	11.0	10.0	8.0	2948730.0	2947985.0	2940144.0	2940144.0	2921830.0	2842860.0	961051.0	2948730.0	38.08	343383.0	343383.0	268720.0	268720.0	3.0	3.0	5.0	5.0	1.0	1.0	961051.0	3.0	0.0	0.0	0.0	0.0	0.0	0.0	98.934	1.0	9.83	1.09	0.37	848071.0
604	DS10700932-DT200908_2020.TE.114499.1.1_Dr40	ATCC19114	original_DNA	original_DNA	NextSeq_A	Dr40-Dk31	41.2834	99.2635	41.44	BioNumericsAB	16.0	14.0	11.0	11.0	9.0	8.0	2948857.0	2948057.0	2940216.0	2940216.0	2909364.0	2874830.0	961051.0	2948857.0	38.08	522357.0	343383.0	268720.0	268720.0	2.0	3.0	5.0	5.0	1.0	1.0	961051.0	2.0	0.0	0.0	0.0	1.0	0.0	143.0	98.943	1.0	11.09	0.88	0.27	848461.0
605	DS10700932-DT200908_2020.TE.114499.1.1_Dr50	ATCC19114	original_DNA	original_DNA	NextSeq_A	Dr50-Dk38	50.7954	99.2930	48.84	BioNumericsAB	15.0	12.0	9.0	9.0	8.0	7.0	2949593.0	2948492.0	2940651.0	2940651.0	2922455.0	2887921.0	961291.0	2949593.0	38.08	537834.0	537834.0	343383.0	343383.0	2.0	2.0	4.0	4.0	1.0	1.0	961291.0	2.0	0.0	0.0	0.0	1.0	0.0	143.0	98.959	1.0	13.43	2.03	0.41	848701.0
606	DS10700932-DT200908_2020.TE.114499.1.1_Dr60	ATCC19114	original_DNA	original_DNA	NextSeq_A	Dr60-Dk45	60.2508	99.3139	61.87	BioNumericsAB	14.0	13.0	10.0	10.0	8.0	7.0	2949026.0	2948610.0	2940769.0	2940769.0	2909943.0	2875409.0	961291.0	2949026.0	38.08	537835.0	537835.0	343383.0	343383.0	2.0	2.0	4.0	4.0	1.0	1.0	961291.0	2.0	0.0	0.0	0.0	0.0	0.0	0.0	98.964	1.0	4.68	2.03	0.31	848701.0
607	DS10700932-DT200908_2020.TE.114499.1.1_Dr70	ATCC19114	original_DNA	original_DNA	NextSeq_A	Dr70-Dk53	71.0839	99.3316	69.1	BioNumericsAB	12.0	12.0	9.0	9.0	8.0	7.0	2948591.0	2948591.0	2940750.0	2940750.0	2922634.0	2888100.0	961291.0	2948591.0	38.07	537857.0	537857.0	356051.0	356051.0	2.0	2.0	4.0	4.0	1.0	1.0	961291.0	2.0	0.0	0.0	0.0	0.0	0.0	0.0	98.946	1.0	4.0	2.04	0.41	848701.0
608	DS10700932-DT200908_2020.TE.114499.1.1_Dr80	ATCC19114	original_DNA	original_DNA	NextSeq_A	Dr80-Dk60	80.5353	99.3327	77.76	BioNumericsAB	15.0	13.0	10.0	10.0	9.0	8.0	2949133.0	2948404.0	2940563.0	2940563.0	2922387.0	2887853.0	961291.0	2949133.0	38.08	522360.0	356051.0	268799.0	268799.0	2.0	3.0	5.0	5.0	1.0	1.0	961291.0	2.0	0.0	0.0	0.0	0.0	0.0	0.0	98.959	1.0	6.71	2.48	0.34	848701.0
609	DS10700932-DT200908_2020.TE.114499.1.1_Dr90	ATCC19114	original_DNA	original_DNA	NextSeq_A	Dr90-Dk68	91.4826	99.3310	89.75	BioNumericsAB	12.0	12.0	9.0	9.0	8.0	7.0	2949199.0	2949199.0	2941358.0	2941358.0	2922840.0	2888306.0	961291.0	2949199.0	38.08	537857.0	537857.0	356051.0	356051.0	2.0	2.0	4.0	4.0	1.0	1.0	961291.0	1.0	0.0	0.0	0.0	0.0	0.0	0.0	98.975	1.0	1.8	0.88	0.37	848701.0
610	DS10700932-DT200908_2020.TE.114499.1.1_Dr100	ATCC19114	original_DNA	original_DNA	NextSeq_A	Dr100-Dk75	101.1171	99.3272	99.24	BioNumericsAB	12.0	12.0	9.0	9.0	8.0	7.0	2948479.0	2948479.0	2940638.0	2940638.0	2922591.0	2888057.0	961291.0	2948479.0	38.07	537608.0	537608.0	356051.0	356051.0	2.0	2.0	4.0	4.0	1.0	1.0	961291.0	1.0	0.0	0.0	0.0	0.0	0.0	0.0	98.942	1.0	2.58	2.24	0.41	848701.0
611	DS10700928-DT200908_2020.TE.114498.1.1_Dr10	ATCC19115	original_DNA	original_DNA	NextSeq_A	Dr10-Dk8	10.8940	99.2355	11.2	BioNumericsAB	28.0	25.0	17.0	17.0	15.0	12.0	2914169.0	2912452.0	2895947.0	2895947.0	2863298.0	2747478.0	779116.0	2914169.0	37.87	271801.0	271801.0	143893.0	143893.0	3.0	3.0	7.0	7.0	1.0	1.0	779116.0	6.0	0.0	12.0	0.0	0.0	0.0	0.0	98.61	1.001	943.77	1.07	0.38	776446.0
612	DS10700928-DT200908_2020.TE.114498.1.1_Dr20	ATCC19115	original_DNA	original_DNA	NextSeq_A	Dr20-Dk16	21.4711	99.2633	20.57	BioNumericsAB	23.0	20.0	13.0	12.0	11.0	9.0	2916932.0	2915327.0	2893714.0	2885769.0	2868892.0	2797989.0	933286.0	2916932.0	37.88	272362.0	272362.0	198528.0	198528.0	3.0	3.0	6.0	6.0	0.0	0.0	0.0	3.0	0.0	0.0	0.0	0.0	0.0	0.0	98.82	1.0	23.93	0.34	0.34	933260.0
613	DS10700928-DT200908_2020.TE.114498.1.1_Dr30	ATCC19115	original_DNA	original_DNA	NextSeq_A	Dr30-Dk23	30.6602	99.3103	27.7	BioNumericsAB	24.0	20.0	13.0	11.0	10.0	8.0	2918235.0	2916244.0	2899522.0	2886475.0	2869578.0	2798675.0	933280.0	2918235.0	37.88	331569.0	331569.0	237717.0	237717.0	3.0	3.0	5.0	5.0	0.0	0.0	0.0	2.0	0.0	0.0	0.0	0.0	0.0	0.0	98.867	1.0	24.64	0.38	0.45	933269.0
614	DS10700928-DT200908_2020.TE.114498.1.1_Dr40	ATCC19115	original_DNA	original_DNA	NextSeq_A	Dr40-Dk31	41.3248	99.3207	37.65	BioNumericsAB	22.0	20.0	13.0	12.0	11.0	9.0	2917556.0	2916370.0	2894671.0	2886691.0	2869813.0	2798910.0	933284.0	2917556.0	37.88	272362.0	272362.0	198776.0	198776.0	3.0	3.0	6.0	6.0	0.0	0.0	0.0	3.0	0.0	0.0	0.0	0.0	0.0	0.0	98.851	1.0	8.12	0.31	0.41	933284.0
615	DS10700928-DT200908_2020.TE.114498.1.1_Dr50	ATCC19115	original_DNA	original_DNA	NextSeq_A	Dr50-Dk38	50.9006	99.3292	46.43	BioNumericsAB	20.0	20.0	12.0	11.0	10.0	8.0	2917377.0	2917377.0	2894796.0	2886863.0	2870082.0	2799179.0	933284.0	2917377.0	37.88	331569.0	331569.0	238050.0	238050.0	3.0	3.0	5.0	5.0	0.0	0.0	0.0	2.0	0.0	0.0	0.0	0.0	0.0	0.0	98.847	1.0	10.25	0.65	0.41	933276.0
616	DS10700928-DT200908_2020.TE.114498.1.1_Dr60	ATCC19115	original_DNA	original_DNA	NextSeq_A	Dr60-Dk45	60.4186	99.3453	56.78	BioNumericsAB	20.0	18.0	12.0	11.0	10.0	8.0	2916693.0	2915580.0	2897453.0	2889520.0	2872733.0	2801830.0	936597.0	2916693.0	37.88	331569.0	331569.0	237936.0	237936.0	3.0	3.0	5.0	5.0	0.0	0.0	0.0	3.0	0.0	0.0	0.0	0.0	0.0	0.0	98.823	1.0	10.01	0.41	0.31	936597.0
617	DS10700928-DT200908_2020.TE.114498.1.1_Dr70	ATCC19115	original_DNA	original_DNA	NextSeq_A	Dr70-Dk53	71.2813	99.3619	68.43	BioNumericsAB	20.0	18.0	13.0	11.0	11.0	9.0	2918369.0	2917233.0	2900489.0	2887192.0	2887192.0	2816289.0	933527.0	2918369.0	37.88	272362.0	272362.0	198776.0	198776.0	3.0	3.0	6.0	6.0	0.0	0.0	0.0	6.0	0.0	0.0	0.0	0.0	0.0	0.0	98.857	1.0	6.13	1.99	0.55	933310.0
618	DS10700928-DT200908_2020.TE.114498.1.1_Dr80	ATCC19115	original_DNA	original_DNA	NextSeq_A	Dr80-Dk60	80.8050	99.3662	77.8	BioNumericsAB	22.0	20.0	13.0	12.0	11.0	9.0	2916804.0	2915539.0	2894272.0	2886339.0	2869495.0	2798592.0	933282.0	2916804.0	37.88	272362.0	272362.0	198776.0	198776.0	3.0	3.0	6.0	6.0	0.0	0.0	0.0	3.0	0.0	0.0	0.0	0.0	0.0	0.0	98.824	1.0	9.63	0.82	0.41	933274.0
619	DS10700928-DT200908_2020.TE.114498.1.1_Dr90	ATCC19115	original_DNA	original_DNA	NextSeq_A	Dr90-Dk68	91.8214	99.3767	88.37	BioNumericsAB	20.0	18.0	11.0	10.0	10.0	8.0	2917147.0	2916034.0	2894308.0	2886375.0	2886375.0	2815472.0	933284.0	2917147.0	37.88	331571.0	331571.0	254687.0	254687.0	3.0	3.0	5.0	5.0	0.0	0.0	0.0	3.0	0.0	0.0	0.0	0.0	0.0	0.0	98.841	1.0	7.03	1.71	0.41	933284.0
620	DS10700928-DT200908_2020.TE.114498.1.1_Dr100	ATCC19115	original_DNA	original_DNA	NextSeq_A	Dr100-Dk75	101.4243	99.3841	94.41	BioNumericsAB	19.0	19.0	13.0	11.0	10.0	8.0	2917798.0	2917798.0	2899486.0	2886142.0	2869322.0	2798419.0	933282.0	2917798.0	37.88	331286.0	331286.0	237448.0	237448.0	3.0	3.0	5.0	5.0	0.0	0.0	0.0	2.0	0.0	0.0	0.0	0.0	0.0	0.0	98.86	1.0	4.73	1.1	0.48	933282.0
621	DS10700935-DT200908_2020.TE.114500.1.1_Dr10	ATCCBAA679	original_DNA	original_DNA	NextSeq_A	Dr10-Dk8	10.8823	99.2308	11.1	BioNumericsAB	22.0	21.0	19.0	18.0	16.0	13.0	2913945.0	2913626.0	2911112.0	2905749.0	2878316.0	2774381.0	485441.0	2913945.0	37.86	300935.0	300935.0	149774.0	149774.0	4.0	4.0	8.0	8.0	1.0	1.0	31271.0	3.0	0.0	19.0	0.0	0.0	1.0	1687.0	98.756	1.001	928.98	1.79	0.38	485142.0
622	DS10700935-DT200908_2020.TE.114500.1.1_Dr20	ATCCBAA679	original_DNA	original_DNA	NextSeq_A	Dr20-Dk16	21.4240	99.2431	23.06	BioNumericsAB	15.0	12.0	9.0	9.0	9.0	8.0	2915638.0	2914523.0	2908175.0	2908175.0	2908175.0	2880449.0	885539.0	2915638.0	37.87	584638.0	496976.0	438457.0	438457.0	2.0	3.0	4.0	4.0	0.0	0.0	0.0	0.0	0.0	1.0	0.0	0.0	0.0	0.0	98.941	1.001	28.4	0.17	0.14	885539.0
623	DS10700935-DT200908_2020.TE.114500.1.1_Dr30	ATCCBAA679	original_DNA	original_DNA	NextSeq_A	Dr30-Dk23	30.7409	99.3091	29.27	BioNumericsAB	15.0	12.0	9.0	9.0	8.0	8.0	2915059.0	2913771.0	2907423.0	2907423.0	2890962.0	2890962.0	887386.0	2915059.0	37.86	496976.0	496976.0	438457.0	438457.0	3.0	3.0	4.0	4.0	0.0	0.0	0.0	3.0	0.0	0.0	0.0	0.0	0.0	0.0	98.977	1.0	9.37	0.55	0.27	887386.0
624	DS10700935-DT200908_2020.TE.114500.1.1_Dr40	ATCCBAA679	original_DNA	original_DNA	NextSeq_A	Dr40-Dk31	41.3963	99.3150	40.16	BioNumericsAB	15.0	13.0	10.0	10.0	9.0	8.0	2915187.0	2914213.0	2907864.0	2907864.0	2891172.0	2863913.0	887446.0	2915187.0	37.86	496733.0	496733.0	438457.0	438457.0	3.0	3.0	4.0	4.0	0.0	0.0	0.0	1.0	0.0	0.0	0.0	0.0	0.0	0.0	98.991	1.0	6.83	0.31	0.24	887413.0
625	DS10700935-DT200908_2020.TE.114500.1.1_Dr50	ATCCBAA679	original_DNA	original_DNA	NextSeq_A	Dr50-Dk38	50.8339	99.3085	49.82	BioNumericsAB	14.0	12.0	9.0	9.0	9.0	8.0	2915927.0	2915105.0	2908757.0	2908757.0	2908757.0	2881350.0	887384.0	2915927.0	37.87	583862.0	496976.0	438457.0	438457.0	2.0	3.0	4.0	4.0	0.0	0.0	0.0	2.0	0.0	0.0	0.0	0.0	0.0	0.0	99.001	1.0	6.62	1.06	0.34	887376.0
626	DS10700935-DT200908_2020.TE.114500.1.1_Dr60	ATCCBAA679	original_DNA	original_DNA	NextSeq_A	Dr60-Dk45	60.3346	99.3382	58.3	BioNumericsAB	13.0	12.0	9.0	9.0	9.0	8.0	2914842.0	2914497.0	2908148.0	2908148.0	2908148.0	2880741.0	887509.0	2914842.0	37.86	583168.0	496733.0	438457.0	438457.0	2.0	3.0	4.0	4.0	0.0	0.0	0.0	1.0	0.0	0.0	0.0	0.0	0.0	0.0	98.978	1.0	2.74	0.82	0.41	887509.0
627	DS10700935-DT200908_2020.TE.114500.1.1_Dr70	ATCCBAA679	original_DNA	original_DNA	NextSeq_A	Dr70-Dk53	71.1961	99.3290	70.8	BioNumericsAB	12.0	12.0	9.0	9.0	9.0	8.0	2914726.0	2914726.0	2908377.0	2908377.0	2908377.0	2880907.0	887447.0	2914726.0	37.86	583168.0	496733.0	438457.0	438457.0	2.0	3.0	4.0	4.0	0.0	0.0	0.0	1.0	0.0	0.0	0.0	0.0	0.0	0.0	98.979	1.0	2.81	0.86	0.41	887447.0
628	DS10700935-DT200908_2020.TE.114500.1.1_Dr80	ATCCBAA679	original_DNA	original_DNA	NextSeq_A	Dr80-Dk60	80.7297	99.3665	76.52	BioNumericsAB	11.0	11.0	9.0	9.0	9.0	8.0	2914482.0	2914482.0	2911428.0	2911428.0	2911428.0	2883817.0	890761.0	2914482.0	37.86	583168.0	583168.0	438457.0	438457.0	2.0	2.0	4.0	4.0	0.0	0.0	0.0	2.0	0.0	0.0	0.0	0.0	0.0	0.0	98.973	1.0	2.4	1.37	0.45	890761.0
629	DS10700935-DT200908_2020.TE.114500.1.1_Dr90	ATCCBAA679	original_DNA	original_DNA	NextSeq_A	Dr90-Dk68	91.4972	99.3514	88.55	BioNumericsAB	13.0	12.0	9.0	9.0	9.0	8.0	2914596.0	2914163.0	2907814.0	2907814.0	2907814.0	2880377.0	887449.0	2914596.0	37.86	582864.0	496733.0	438457.0	438457.0	2.0	3.0	4.0	4.0	0.0	0.0	0.0	1.0	0.0	0.0	0.0	0.0	0.0	0.0	98.979	1.0	2.57	0.58	0.34	887449.0
630	DS10700935-DT200908_2020.TE.114500.1.1_Dr100	ATCCBAA679	original_DNA	original_DNA	NextSeq_A	Dr100-Dk75	100.9268	99.3684	98.7	BioNumericsAB	12.0	12.0	9.0	9.0	9.0	8.0	2914487.0	2914487.0	2908139.0	2908139.0	2908139.0	2880702.0	887447.0	2914487.0	37.86	583166.0	496733.0	438457.0	438457.0	2.0	3.0	4.0	4.0	0.0	0.0	0.0	2.0	0.0	0.0	0.0	0.0	0.0	0.0	98.97	1.0	2.09	1.17	0.45	887447.0
631	DS10935048-DT201110_2020.TE.219105.1.1_Dr10	ATCC19114	fifth_culture	extraction_A	NextSeq_B	Dr10-Dk8	10.9299	99.2182	11.3	BioNumericsAB	20.0	15.0	13.0	12.0	11.0	10.0	2948387.0	2946265.0	2941603.0	2936295.0	2918593.0	2884059.0	961291.0	2948387.0	38.08	519931.0	268768.0	191993.0	191993.0	2.0	3.0	6.0	6.0	1.0	1.0	961291.0	4.0	0.0	25.0	0.0	1.0	0.0	124.0	98.799	1.001	1133.2	2.28	0.41	846313.0
632	DS10935048-DT201110_2020.TE.219105.1.1_Dr20	ATCC19114	fifth_culture	extraction_A	NextSeq_B	Dr20-Dk16	21.6042	99.2770	20.17	BioNumericsAB	17.0	13.0	11.0	11.0	10.0	9.0	2948982.0	2947253.0	2942696.0	2942696.0	2924494.0	2889960.0	848239.0	2948982.0	38.08	343383.0	343383.0	268720.0	268720.0	3.0	3.0	5.0	5.0	0.0	0.0	0.0	4.0	0.0	0.0	0.0	0.0	0.0	0.0	98.934	1.0	43.88	1.63	0.41	848229.0
633	DS10935048-DT201110_2020.TE.219105.1.1_Dr30	ATCC19114	fifth_culture	extraction_A	NextSeq_B	Dr30-Dk23	30.9015	99.2818	31.63	BioNumericsAB	14.0	13.0	10.0	10.0	9.0	8.0	2947799.0	2947383.0	2939542.0	2939542.0	2921322.0	2886788.0	961291.0	2947799.0	38.08	521915.0	343383.0	268318.0	268318.0	2.0	3.0	5.0	5.0	1.0	1.0	961291.0	2.0	0.0	0.0	0.0	0.0	0.0	0.0	98.92	1.0	6.78	1.22	0.37	848701.0
634	DS10935048-DT201110_2020.TE.219105.1.1_Dr40	ATCC19114	fifth_culture	extraction_A	NextSeq_B	Dr40-Dk31	41.5148	99.3282	39.7	BioNumericsAB	14.0	12.0	9.0	9.0	8.0	7.0	2948538.0	2947606.0	2939765.0	2939765.0	2921566.0	2887032.0	961291.0	2948538.0	38.08	535937.0	535937.0	268800.0	268800.0	2.0	2.0	4.0	4.0	1.0	1.0	961291.0	2.0	0.0	0.0	0.0	0.0	0.0	0.0	98.933	1.0	9.5	0.75	0.31	848701.0
635	DS10935048-DT201110_2020.TE.219105.1.1_Dr50	ATCC19114	fifth_culture	extraction_A	NextSeq_B	Dr50-Dk38	51.1386	99.3391	47.23	BioNumericsAB	13.0	12.0	9.0	9.0	8.0	7.0	2948987.0	2948571.0	2940730.0	2940730.0	2921880.0	2887346.0	961291.0	2948987.0	38.08	535733.0	535733.0	268778.0	268778.0	2.0	2.0	4.0	4.0	1.0	1.0	961291.0	2.0	0.0	0.0	0.0	0.0	0.0	0.0	98.957	1.0	11.12	3.09	0.51	848701.0
636	DS10935048-DT201110_2020.TE.219105.1.1_Dr60	ATCC19114	fifth_culture	extraction_A	NextSeq_B	Dr60-Dk45	60.8611	99.3629	59.67	BioNumericsAB	15.0	14.0	11.0	11.0	9.0	8.0	2947524.0	2947063.0	2939222.0	2939222.0	2908661.0	2874127.0	961291.0	2947524.0	38.08	521918.0	343383.0	268229.0	268229.0	2.0	3.0	5.0	5.0	1.0	1.0	961291.0	2.0	0.0	0.0	0.0	0.0	0.0	0.0	98.903	1.0	3.8	0.71	0.31	848701.0
637	DS10935048-DT201110_2020.TE.219105.1.1_Dr70	ATCC19114	fifth_culture	extraction_A	NextSeq_B	Dr70-Dk53	71.9481	99.4052	69.25	BioNumericsAB	14.0	13.0	10.0	10.0	9.0	8.0	2949271.0	2948855.0	2941003.0	2941003.0	2922663.0	2888129.0	961280.0	2949271.0	38.08	522345.0	356051.0	268800.0	268800.0	2.0	3.0	5.0	5.0	1.0	1.0	961280.0	1.0	0.0	0.0	0.0	0.0	0.0	0.0	98.965	1.0	5.9	1.12	0.41	848701.0
638	DS10935048-DT201110_2020.TE.219105.1.1_Dr80	ATCC19114	fifth_culture	extraction_A	NextSeq_B	Dr80-Dk60	81.5908	99.3873	77.21	BioNumericsAB	15.0	14.0	11.0	11.0	9.0	8.0	2948557.0	2948096.0	2940255.0	2940255.0	2909733.0	2875199.0	961291.0	2948557.0	38.08	522361.0	343383.0	268534.0	268534.0	2.0	3.0	5.0	5.0	1.0	1.0	961291.0	1.0	0.0	0.0	0.0	0.0	0.0	0.0	98.941	1.0	3.49	1.12	0.34	848701.0
639	DS10935048-DT201110_2020.TE.219105.1.1_Dr90	ATCC19114	fifth_culture	extraction_A	NextSeq_B	Dr90-Dk68	92.6686	99.4230	89.69	BioNumericsAB	16.0	14.0	11.0	11.0	9.0	8.0	2948766.0	2947930.0	2940089.0	2940089.0	2909351.0	2874817.0	961291.0	2948766.0	38.08	522359.0	343383.0	268229.0	268229.0	2.0	3.0	5.0	5.0	1.0	1.0	961291.0	1.0	0.0	0.0	0.0	0.0	0.0	0.0	98.94	1.0	3.83	1.46	0.34	848701.0
640	DS10935048-DT201110_2020.TE.219105.1.1_Dr100	ATCC19114	fifth_culture	extraction_A	NextSeq_B	Dr100-Dk75	102.4744	99.4216	96.85	BioNumericsAB	12.0	12.0	9.0	9.0	8.0	7.0	2948362.0	2948362.0	2940521.0	2940521.0	2922325.0	2887791.0	961291.0	2948362.0	38.07	537343.0	537343.0	356051.0	356051.0	2.0	2.0	4.0	4.0	1.0	1.0	961291.0	1.0	0.0	0.0	0.0	0.0	0.0	0.0	98.942	1.0	3.43	0.92	0.31	848701.0
641	DS10935054-DT201110_2020.TE.219109.1.1_Dr10	ATCC19115	fifth_culture	extraction_A	NextSeq_B	Dr10-Dk8	10.9802	99.2310	11.2	BioNumericsAB	28.0	24.0	20.0	18.0	15.0	12.0	2917195.0	2915373.0	2906667.0	2890807.0	2842668.0	2745322.0	739830.0	2917195.0	37.88	213088.0	213088.0	191497.0	191497.0	4.0	4.0	7.0	7.0	1.0	1.0	7497.0	5.0	0.0	20.0	0.0	0.0	0.0	0.0	98.691	1.002	990.99	2.78	0.41	738800.0
642	DS10935054-DT201110_2020.TE.219109.1.1_Dr20	ATCC19115	fifth_culture	extraction_A	NextSeq_B	Dr20-Dk16	21.6271	99.2740	20.71	BioNumericsAB	22.0	21.0	12.0	11.0	11.0	8.0	2916341.0	2916024.0	2895123.0	2887143.0	2887143.0	2784726.0	930879.0	2916341.0	37.88	331549.0	331549.0	254825.0	254825.0	3.0	3.0	5.0	5.0	0.0	0.0	0.0	3.0	0.0	0.0	0.0	0.0	0.0	0.0	98.815	1.0	25.44	0.99	0.55	930879.0
643	DS10935054-DT201110_2020.TE.219109.1.1_Dr30	ATCC19115	fifth_culture	extraction_A	NextSeq_B	Dr30-Dk23	30.9867	99.3475	29.74	BioNumericsAB	25.0	23.0	13.0	12.0	11.0	9.0	2916985.0	2916347.0	2891385.0	2883405.0	2866141.0	2795238.0	930879.0	2916985.0	37.88	272407.0	272407.0	220742.0	220742.0	3.0	3.0	6.0	6.0	0.0	0.0	0.0	3.0	0.0	0.0	0.0	0.0	0.0	0.0	98.808	1.0	22.45	1.13	0.55	930879.0
644	DS10935054-DT201110_2020.TE.219109.1.1_Dr40	ATCC19115	fifth_culture	extraction_A	NextSeq_B	Dr40-Dk31	41.6312	99.3512	38.25	BioNumericsAB	22.0	19.0	12.0	11.0	11.0	9.0	2918140.0	2916477.0	2894310.0	2886330.0	2886330.0	2815427.0	933280.0	2918140.0	37.88	272362.0	272362.0	198885.0	198885.0	3.0	3.0	6.0	6.0	0.0	0.0	0.0	4.0	0.0	0.0	0.0	0.0	0.0	0.0	98.856	1.0	11.69	1.68	0.45	933280.0
645	DS10935054-DT201110_2020.TE.219109.1.1_Dr50	ATCC19115	fifth_culture	extraction_A	NextSeq_B	Dr50-Dk38	51.2313	99.3946	51.26	BioNumericsAB	19.0	18.0	11.0	10.0	10.0	8.0	2917102.0	2916300.0	2894512.0	2886532.0	2886532.0	2815629.0	932841.0	2917102.0	37.88	331365.0	331365.0	254627.0	254627.0	3.0	3.0	5.0	5.0	0.0	0.0	0.0	5.0	0.0	0.0	0.0	0.0	0.0	0.0	98.824	1.0	8.16	1.58	0.48	932833.0
646	DS10935054-DT201110_2020.TE.219109.1.1_Dr60	ATCC19115	fifth_culture	extraction_A	NextSeq_B	Dr60-Dk45	60.8914	99.5043	59.16	BioNumericsAB	20.0	18.0	12.0	11.0	10.0	8.0	2918586.0	2917473.0	2900573.0	2892593.0	2875527.0	2804624.0	933525.0	2918586.0	37.88	331573.0	331573.0	238110.0	238110.0	3.0	3.0	5.0	5.0	0.0	0.0	0.0	4.0	0.0	0.0	0.0	0.0	0.0	0.0	98.88	1.0	10.66	1.23	0.48	933316.0
647	DS10935054-DT201110_2020.TE.219109.1.1_Dr70	ATCC19115	fifth_culture	extraction_A	NextSeq_B	Dr70-Dk53	72.0375	99.4920	63.88	BioNumericsAB	20.0	19.0	12.0	11.0	10.0	8.0	2917373.0	2916378.0	2894335.0	2886355.0	2869256.0	2798353.0	932845.0	2917373.0	37.88	331358.0	331358.0	237865.0	237865.0	3.0	3.0	5.0	5.0	0.0	0.0	0.0	2.0	0.0	0.0	0.0	0.0	0.0	0.0	98.843	1.0	15.8	0.65	0.41	932837.0
648	DS10935054-DT201110_2020.TE.219109.1.1_Dr80	ATCC19115	fifth_culture	extraction_A	NextSeq_B	Dr80-Dk60	81.7302	99.5894	79.82	BioNumericsAB	19.0	18.0	13.0	11.0	10.0	8.0	2917278.0	2916347.0	2899670.0	2886326.0	2869518.0	2798615.0	932841.0	2917278.0	37.88	331363.0	331363.0	238249.0	238249.0	3.0	3.0	5.0	5.0	0.0	0.0	0.0	3.0	0.0	0.0	0.0	0.0	0.0	0.0	98.842	1.0	10.15	0.69	0.31	932841.0
649	DS10935054-DT201110_2020.TE.219109.1.1_Dr90	ATCC19115	fifth_culture	extraction_A	NextSeq_B	Dr90-Dk68	92.8509	99.5103	90.47	BioNumericsAB	21.0	19.0	12.0	11.0	11.0	9.0	2917316.0	2916102.0	2894263.0	2886330.0	2886330.0	2815427.0	573852.0	2917316.0	37.88	331571.0	331571.0	254277.0	254277.0	4.0	4.0	6.0	6.0	0.0	0.0	0.0	3.0	0.0	0.0	0.0	0.0	0.0	0.0	98.846	1.0	7.2	1.99	0.51	573852.0
650	DS10935054-DT201110_2020.TE.219109.1.1_Dr100	ATCC19115	fifth_culture	extraction_A	NextSeq_B	Dr100-Dk75	102.5873	99.4535	96.84	BioNumericsAB	22.0	18.0	11.0	10.0	10.0	8.0	2917500.0	2915241.0	2893515.0	2885582.0	2885582.0	2814679.0	933284.0	2917500.0	37.88	330696.0	330696.0	254879.0	254879.0	3.0	3.0	5.0	5.0	0.0	0.0	0.0	3.0	0.0	0.0	0.0	0.0	0.0	0.0	98.862	1.0	6.2	0.38	0.41	933284.0
651	DS10935038-DT201110_2020.TE.219096.1.1_Dr10	ATCCBAA679	fifth_culture	extraction_A	NextSeq_B	Dr10-Dk8	11.3579	99.2653	11.6	BioNumericsAB	16.0	15.0	13.0	13.0	11.0	11.0	2913027.0	2912448.0	2909384.0	2909384.0	2882090.0	2882090.0	490856.0	2913027.0	37.87	395781.0	395781.0	232197.0	232197.0	4.0	4.0	6.0	6.0	0.0	0.0	0.0	4.0	0.0	16.0	0.0	0.0	1.0	1707.0	98.764	1.001	810.22	1.93	0.48	490702.0
652	DS10935038-DT201110_2020.TE.219096.1.1_Dr20	ATCCBAA679	fifth_culture	extraction_A	NextSeq_B	Dr20-Dk16	22.4675	99.3336	21.48	BioNumericsAB	15.0	13.0	9.0	9.0	8.0	8.0	2915368.0	2914176.0	2906808.0	2906808.0	2890179.0	2890179.0	886583.0	2915368.0	37.86	496739.0	496739.0	438457.0	438457.0	3.0	3.0	4.0	4.0	0.0	0.0	0.0	1.0	0.0	0.0	0.0	0.0	1.0	1691.0	98.924	1.0	25.66	1.41	0.17	886577.0
653	DS10935038-DT201110_2020.TE.219096.1.1_Dr30	ATCCBAA679	fifth_culture	extraction_A	NextSeq_B	Dr30-Dk23	32.4717	99.3489	31.79	BioNumericsAB	16.0	13.0	10.0	10.0	9.0	8.0	2915625.0	2914166.0	2907819.0	2907819.0	2891127.0	2863720.0	887324.0	2915625.0	37.87	496739.0	496739.0	438457.0	438457.0	3.0	3.0	4.0	4.0	0.0	0.0	0.0	1.0	0.0	0.0	0.0	0.0	0.0	0.0	98.989	1.0	20.48	0.55	0.41	887324.0
654	DS10935038-DT201110_2020.TE.219096.1.1_Dr40	ATCCBAA679	fifth_culture	extraction_A	NextSeq_B	Dr40-Dk31	43.8658	99.3865	43.79	BioNumericsAB	14.0	14.0	11.0	11.0	10.0	9.0	2914524.0	2914524.0	2908177.0	2908177.0	2891716.0	2864336.0	571700.0	2914524.0	37.86	496739.0	496739.0	315673.0	315673.0	3.0	3.0	5.0	5.0	0.0	0.0	0.0	0.0	0.0	0.0	0.0	0.0	0.0	0.0	98.969	1.0	5.01	0.14	0.34	571700.0
655	DS10935038-DT201110_2020.TE.219096.1.1_Dr50	ATCCBAA679	fifth_culture	extraction_A	NextSeq_B	Dr50-Dk38	53.9688	99.4359	51.35	BioNumericsAB	13.0	13.0	9.0	9.0	9.0	8.0	2914377.0	2914377.0	2907009.0	2907009.0	2907009.0	2879602.0	886646.0	2914377.0	37.86	583168.0	496739.0	438175.0	438175.0	2.0	3.0	4.0	4.0	0.0	0.0	0.0	2.0	0.0	0.0	0.0	0.0	0.0	0.0	98.964	1.0	4.25	1.96	0.51	886646.0
656	DS10935038-DT201110_2020.TE.219096.1.1_Dr60	ATCCBAA679	fifth_culture	extraction_A	NextSeq_B	Dr60-Dk45	63.9385	99.4538	64.98	BioNumericsAB	12.0	12.0	9.0	9.0	9.0	8.0	2914412.0	2914412.0	2908063.0	2908063.0	2908063.0	2880804.0	887323.0	2914412.0	37.86	583168.0	496982.0	438457.0	438457.0	2.0	3.0	4.0	4.0	0.0	0.0	0.0	3.0	0.0	0.0	0.0	0.0	0.0	0.0	98.965	1.0	3.19	1.54	0.41	887323.0
657	DS10935038-DT201110_2020.TE.219096.1.1_Dr70	ATCCBAA679	fifth_culture	extraction_A	NextSeq_B	Dr70-Dk53	75.1710	99.4802	73.59	BioNumericsAB	12.0	12.0	9.0	9.0	9.0	8.0	2914497.0	2914497.0	2908148.0	2908148.0	2908148.0	2880789.0	887323.0	2914497.0	37.86	583168.0	496739.0	438457.0	438457.0	2.0	3.0	4.0	4.0	0.0	0.0	0.0	1.0	0.0	0.0	0.0	0.0	0.0	0.0	98.976	1.0	2.5	0.93	0.41	887323.0
658	DS10935038-DT201110_2020.TE.219096.1.1_Dr80	ATCCBAA679	fifth_culture	extraction_A	NextSeq_B	Dr80-Dk60	84.3264	99.4642	83.9	BioNumericsAB	12.0	12.0	9.0	9.0	9.0	8.0	2914166.0	2914166.0	2907817.0	2907817.0	2907817.0	2880585.0	887323.0	2914166.0	37.86	583168.0	496739.0	438457.0	438457.0	2.0	3.0	4.0	4.0	0.0	0.0	0.0	2.0	0.0	0.0	0.0	0.0	0.0	0.0	98.963	1.0	2.57	1.34	0.38	887323.0
659	DS10935038-DT201110_2020.TE.219096.1.1_Dr90	ATCCBAA679	fifth_culture	extraction_A	NextSeq_B	Dr90-Dk68	93.5293	99.4278	92.33	BioNumericsAB	12.0	12.0	9.0	9.0	9.0	8.0	2914669.0	2914669.0	2908320.0	2908320.0	2908320.0	2880765.0	887323.0	2914669.0	37.86	583168.0	496739.0	438457.0	438457.0	2.0	3.0	4.0	4.0	0.0	0.0	0.0	1.0	0.0	0.0	0.0	0.0	1.0	1941.0	98.914	1.0	2.88	1.13	0.41	887323.0
660	DS10935038-DT201110_2020.TE.219096.1.1_Dr100	ATCCBAA679	fifth_culture	extraction_A	NextSeq_B	Dr100-Dk75	100.4237	99.4365	100.83	BioNumericsAB	12.0	12.0	9.0	9.0	9.0	8.0	2914589.0	2914589.0	2908241.0	2908241.0	2908241.0	2880789.0	887323.0	2914589.0	37.86	583168.0	496739.0	438457.0	438457.0	2.0	3.0	4.0	4.0	0.0	0.0	0.0	1.0	0.0	0.0	0.0	0.0	0.0	0.0	98.977	1.0	3.12	0.89	0.41	887323.0
661	DS10935051-DT201110_2020.TE.219105.1.4_Dr10	ATCC19114	tenth_culture	extraction_A	NextSeq_B	Dr10-Dk8	11.1342	99.1928	11.5	BioNumericsAB	18.0	15.0	14.0	14.0	13.0	12.0	2947779.0	2946741.0	2943940.0	2943940.0	2925532.0	2890998.0	749198.0	2947779.0	38.09	269546.0	269546.0	191993.0	191993.0	4.0	4.0	7.0	7.0	2.0	2.0	1018744.0	3.0	0.0	15.0	0.0	1.0	0.0	0.0	98.827	1.001	900.44	2.75	0.34	631136.0
662	DS10935051-DT201110_2020.TE.219105.1.4_Dr20	ATCC19114	tenth_culture	extraction_A	NextSeq_B	Dr20-Dk16	21.9540	99.2469	21.17	BioNumericsAB	20.0	14.0	11.0	11.0	10.0	9.0	2949095.0	2946407.0	2938566.0	2938566.0	2920393.0	2885859.0	961291.0	2949095.0	38.08	521087.0	343383.0	230766.0	230766.0	2.0	3.0	5.0	5.0	1.0	1.0	961291.0	3.0	0.0	0.0	0.0	0.0	0.0	0.0	98.947	1.0	31.23	0.85	0.17	848701.0
663	DS10935051-DT201110_2020.TE.219105.1.4_Dr30	ATCC19114	tenth_culture	extraction_A	NextSeq_B	Dr30-Dk23	31.5496	99.2702	30.44	BioNumericsAB	16.0	13.0	10.0	10.0	9.0	8.0	2948688.0	2947562.0	2939745.0	2939745.0	2921279.0	2886745.0	961051.0	2948688.0	38.08	521917.0	343383.0	268718.0	268718.0	2.0	3.0	5.0	5.0	1.0	1.0	961051.0	4.0	0.0	0.0	0.0	0.0	0.0	0.0	98.935	1.0	7.97	2.17	0.41	848461.0
664	DS10935051-DT201110_2020.TE.219105.1.4_Dr40	ATCC19114	tenth_culture	extraction_A	NextSeq_B	Dr40-Dk31	42.7003	99.2884	41.43	BioNumericsAB	15.0	13.0	10.0	10.0	9.0	8.0	2949236.0	2948309.0	2940468.0	2940468.0	2921830.0	2887296.0	961291.0	2949236.0	38.08	521917.0	343383.0	268740.0	268740.0	2.0	3.0	5.0	5.0	1.0	1.0	961291.0	2.0	0.0	0.0	0.0	0.0	0.0	0.0	98.952	1.0	9.05	1.02	0.41	848701.0
665	DS10935051-DT201110_2020.TE.219105.1.4_Dr50	ATCC19114	tenth_culture	extraction_A	NextSeq_B	Dr50-Dk38	52.5502	99.3242	48.27	BioNumericsAB	16.0	14.0	11.0	11.0	9.0	8.0	2948588.0	2947461.0	2939620.0	2939620.0	2909422.0	2874888.0	961291.0	2948588.0	38.08	521918.0	343383.0	268740.0	268740.0	2.0	3.0	5.0	5.0	1.0	1.0	961291.0	3.0	0.0	0.0	0.0	0.0	0.0	0.0	98.937	1.0	4.31	0.98	0.37	848701.0
666	DS10935051-DT201110_2020.TE.219105.1.4_Dr60	ATCC19114	tenth_culture	extraction_A	NextSeq_B	Dr60-Dk45	62.3352	99.3422	60.07	BioNumericsAB	12.0	12.0	9.0	9.0	8.0	7.0	2948698.0	2948698.0	2940857.0	2940857.0	2922333.0	2887799.0	961291.0	2948698.0	38.08	537999.0	537999.0	356051.0	356051.0	2.0	2.0	4.0	4.0	1.0	1.0	961291.0	3.0	0.0	0.0	0.0	0.0	0.0	0.0	98.955	1.0	3.76	2.1	0.31	848701.0
667	DS10935051-DT201110_2020.TE.219105.1.4_Dr70	ATCC19114	tenth_culture	extraction_A	NextSeq_B	Dr70-Dk53	73.6327	99.3542	68.68	BioNumericsAB	11.0	11.0	8.0	8.0	8.0	7.0	2947958.0	2947958.0	2940117.0	2940117.0	2940117.0	2905583.0	960553.0	2947958.0	38.08	556314.0	556314.0	356051.0	356051.0	2.0	2.0	4.0	4.0	1.0	1.0	960553.0	3.0	0.0	0.0	0.0	0.0	0.0	0.0	98.939	1.0	3.49	1.8	0.61	847963.0
668	DS10935051-DT201110_2020.TE.219105.1.4_Dr80	ATCC19114	tenth_culture	extraction_A	NextSeq_B	Dr80-Dk60	83.4603	99.3540	80.99	BioNumericsAB	14.0	13.0	10.0	10.0	9.0	8.0	2948236.0	2947820.0	2939979.0	2939979.0	2922213.0	2887679.0	961291.0	2948236.0	38.07	521913.0	356051.0	268740.0	268740.0	2.0	3.0	5.0	5.0	1.0	1.0	961291.0	2.0	0.0	0.0	0.0	0.0	0.0	0.0	98.92	1.0	5.12	0.95	0.31	848701.0
669	DS10935051-DT201110_2020.TE.219105.1.4_Dr90	ATCC19114	tenth_culture	extraction_A	NextSeq_B	Dr90-Dk68	94.7814	99.3706	89.7	BioNumericsAB	12.0	12.0	9.0	9.0	8.0	7.0	2948533.0	2948533.0	2940692.0	2940692.0	2922709.0	2888175.0	961291.0	2948533.0	38.08	538172.0	538172.0	356051.0	356051.0	2.0	2.0	4.0	4.0	1.0	1.0	961291.0	2.0	0.0	0.0	0.0	0.0	0.0	0.0	98.948	1.0	2.2	1.12	0.34	848701.0
670	DS10935051-DT201110_2020.TE.219105.1.4_Dr100	ATCC19114	tenth_culture	extraction_A	NextSeq_B	Dr100-Dk75	104.4776	99.3710	99.56	BioNumericsAB	11.0	11.0	8.0	8.0	8.0	7.0	2948491.0	2948491.0	2940650.0	2940650.0	2940650.0	2906116.0	961291.0	2948491.0	38.08	556112.0	556112.0	356051.0	356051.0	2.0	2.0	4.0	4.0	1.0	1.0	961291.0	3.0	0.0	0.0	0.0	0.0	0.0	0.0	98.944	1.0	1.83	2.82	0.31	848701.0
671	DS10935057-DT201110_2020.TE.219109.1.4_Dr10	ATCC19115	tenth_culture	extraction_A	NextSeq_B	Dr10-Dk8	10.9329	99.2567	11.2	BioNumericsAB	32.0	29.0	20.0	19.0	17.0	12.0	2915944.0	2914764.0	2892890.0	2884910.0	2853891.0	2668355.0	549983.0	2915944.0	37.88	225112.0	225112.0	160011.0	160011.0	5.0	5.0	9.0	9.0	1.0	1.0	232794.0	5.0	0.0	18.0	0.0	0.0	0.0	0.0	98.648	1.002	1016.51	1.96	0.27	549341.0
672	DS10935057-DT201110_2020.TE.219109.1.4_Dr20	ATCC19115	tenth_culture	extraction_A	NextSeq_B	Dr20-Dk16	21.6020	99.3269	18.44	BioNumericsAB	24.0	20.0	13.0	12.0	11.0	9.0	2917550.0	2915554.0	2893766.0	2885786.0	2868186.0	2797283.0	932840.0	2917550.0	37.88	272175.0	272175.0	198776.0	198776.0	3.0	3.0	6.0	6.0	0.0	0.0	0.0	2.0	0.0	1.0	0.0	0.0	0.0	0.0	98.817	1.001	47.3	0.34	0.31	932840.0
673	DS10935057-DT201110_2020.TE.219109.1.4_Dr30	ATCC19115	tenth_culture	extraction_A	NextSeq_B	Dr30-Dk23	30.8673	99.3249	29.19	BioNumericsAB	25.0	21.0	14.0	13.0	12.0	10.0	2917482.0	2915722.0	2893946.0	2885966.0	2869038.0	2798135.0	932840.0	2917482.0	37.88	238108.0	238108.0	170750.0	170750.0	3.0	3.0	6.0	6.0	0.0	0.0	0.0	2.0	0.0	0.0	0.0	0.0	0.0	0.0	98.84	1.0	14.64	0.62	0.31	932840.0
674	DS10935057-DT201110_2020.TE.219109.1.4_Dr40	ATCC19115	tenth_culture	extraction_A	NextSeq_B	Dr40-Dk31	41.3978	99.3747	39.04	BioNumericsAB	24.0	22.0	14.0	13.0	12.0	9.0	2918163.0	2917458.0	2894792.0	2886812.0	2869512.0	2767091.0	932838.0	2918163.0	37.88	272362.0	272362.0	170752.0	170752.0	3.0	3.0	6.0	6.0	0.0	0.0	0.0	2.0	0.0	0.0	0.0	0.0	0.0	0.0	98.857	1.0	21.76	0.82	0.34	932838.0
675	DS10935057-DT201110_2020.TE.219109.1.4_Dr50	ATCC19115	tenth_culture	extraction_A	NextSeq_B	Dr50-Dk38	50.9050	99.3916	46.87	BioNumericsAB	20.0	19.0	12.0	11.0	10.0	8.0	2917072.0	2916270.0	2894509.0	2886529.0	2869475.0	2798572.0	932842.0	2917072.0	37.88	331365.0	331365.0	238102.0	238102.0	3.0	3.0	5.0	5.0	0.0	0.0	0.0	4.0	0.0	0.0	0.0	0.0	0.0	0.0	98.82	1.0	10.97	0.99	0.38	932836.0
676	DS10935057-DT201110_2020.TE.219109.1.4_Dr60	ATCC19115	tenth_culture	extraction_A	NextSeq_B	Dr60-Dk45	60.5586	99.4247	57.22	BioNumericsAB	20.0	19.0	12.0	11.0	10.0	8.0	2917218.0	2916907.0	2898260.0	2890280.0	2873364.0	2802461.0	932843.0	2917218.0	37.88	331016.0	331016.0	237712.0	237712.0	3.0	3.0	5.0	5.0	0.0	0.0	0.0	4.0	0.0	0.0	0.0	0.0	0.0	0.0	98.837	1.0	6.44	0.55	0.31	932843.0
677	DS10935057-DT201110_2020.TE.219109.1.4_Dr70	ATCC19115	tenth_culture	extraction_A	NextSeq_B	Dr70-Dk53	71.6547	99.4083	67.11	BioNumericsAB	24.0	21.0	14.0	13.0	12.0	9.0	2917022.0	2914968.0	2893065.0	2885132.0	2868216.0	2766290.0	932845.0	2917022.0	37.88	272169.0	272169.0	170781.0	170781.0	3.0	3.0	6.0	6.0	0.0	0.0	0.0	1.0	0.0	0.0	0.0	0.0	0.0	0.0	98.833	1.0	4.83	0.51	0.41	932845.0
678	DS10935057-DT201110_2020.TE.219109.1.4_Dr80	ATCC19115	tenth_culture	extraction_A	NextSeq_B	Dr80-Dk60	81.3040	99.4157	79.27	BioNumericsAB	19.0	19.0	12.0	11.0	10.0	8.0	2916702.0	2916702.0	2898664.0	2890731.0	2873815.0	2802912.0	932838.0	2916702.0	37.88	331573.0	331573.0	237745.0	237745.0	3.0	3.0	5.0	5.0	0.0	0.0	0.0	4.0	0.0	0.0	0.0	0.0	0.0	0.0	98.824	1.0	6.96	0.96	0.48	932838.0
679	DS10935057-DT201110_2020.TE.219109.1.4_Dr90	ATCC19115	tenth_culture	extraction_A	NextSeq_B	Dr90-Dk68	92.3357	99.4493	82.8	BioNumericsAB	19.0	19.0	12.0	11.0	10.0	8.0	2917393.0	2917393.0	2899391.0	2891458.0	2874542.0	2803639.0	932845.0	2917393.0	37.88	331380.0	331380.0	238182.0	238182.0	3.0	3.0	5.0	5.0	0.0	0.0	0.0	3.0	0.0	0.0	0.0	0.0	0.0	0.0	98.852	1.0	5.11	0.93	0.45	932845.0
680	DS10935057-DT201110_2020.TE.219109.1.4_Dr100	ATCC19115	tenth_culture	extraction_A	NextSeq_B	Dr100-Dk75	102.0625	99.4454	95.56	BioNumericsAB	22.0	21.0	13.0	12.0	11.0	9.0	2916890.0	2916556.0	2893471.0	2885538.0	2868502.0	2797599.0	932845.0	2916890.0	37.88	272045.0	272045.0	198879.0	198879.0	3.0	3.0	6.0	6.0	0.0	0.0	0.0	2.0	0.0	0.0	0.0	0.0	0.0	0.0	98.822	1.0	5.04	1.17	0.45	932845.0
681	DS10935041-DT201110_2020.TE.219096.1.4_Dr10	ATCCBAA679	tenth_culture	extraction_A	NextSeq_B	Dr10-Dk8	10.9734	99.2748	11.2	BioNumericsAB	19.0	18.0	17.0	16.0	15.0	14.0	2914331.0	2913795.0	2912542.0	2902726.0	2886157.0	2852235.0	575024.0	2914331.0	37.87	228901.0	228901.0	159698.0	159698.0	4.0	4.0	8.0	8.0	0.0	0.0	0.0	1.0	0.0	29.0	0.0	0.0	1.0	1679.0	98.761	1.002	1056.4	0.38	0.1	573852.0
682	DS10935041-DT201110_2020.TE.219096.1.4_Dr20	ATCCBAA679	tenth_culture	extraction_A	NextSeq_B	Dr20-Dk16	21.6945	99.4159	21.01	BioNumericsAB	15.0	13.0	10.0	10.0	9.0	8.0	2914941.0	2913790.0	2907441.0	2907441.0	2890980.0	2863342.0	887382.0	2914941.0	37.86	496733.0	496733.0	438175.0	438175.0	3.0	3.0	4.0	4.0	0.0	0.0	0.0	3.0	0.0	0.0	0.0	0.0	1.0	1895.0	98.913	1.0	24.39	1.85	0.41	887374.0
683	DS10935041-DT201110_2020.TE.219096.1.4_Dr30	ATCCBAA679	tenth_culture	extraction_A	NextSeq_B	Dr30-Dk23	30.9967	99.3548	30.93	BioNumericsAB	16.0	13.0	10.0	10.0	9.0	8.0	2915819.0	2914235.0	2907886.0	2907886.0	2891425.0	2864018.0	887447.0	2915819.0	37.87	496976.0	496976.0	438175.0	438175.0	3.0	3.0	4.0	4.0	0.0	0.0	0.0	1.0	0.0	1.0	0.0	0.0	0.0	0.0	98.996	1.0	10.56	1.06	0.27	887434.0
684	DS10935041-DT201110_2020.TE.219096.1.4_Dr40	ATCCBAA679	tenth_culture	extraction_A	NextSeq_B	Dr40-Dk31	41.7539	99.3562	41.4	BioNumericsAB	14.0	13.0	10.0	10.0	9.0	8.0	2914742.0	2914289.0	2907940.0	2907940.0	2891248.0	2863796.0	887384.0	2914742.0	37.86	496733.0	496733.0	438457.0	438457.0	3.0	3.0	4.0	4.0	0.0	0.0	0.0	0.0	0.0	0.0	0.0	0.0	0.0	0.0	98.978	1.0	4.25	0.0	0.14	887364.0
685	DS10935041-DT201110_2020.TE.219096.1.4_Dr50	ATCCBAA679	tenth_culture	extraction_A	NextSeq_B	Dr50-Dk38	51.3027	99.4657	50.55	BioNumericsAB	14.0	13.0	10.0	10.0	9.0	8.0	2914469.0	2914016.0	2907667.0	2907667.0	2890975.0	2863616.0	887449.0	2914469.0	37.86	496733.0	496733.0	438457.0	438457.0	3.0	3.0	4.0	4.0	0.0	0.0	0.0	0.0	0.0	0.0	0.0	0.0	0.0	0.0	98.964	1.0	6.21	0.03	0.17	887441.0
686	DS10935041-DT201110_2020.TE.219096.1.4_Dr60	ATCCBAA679	tenth_culture	extraction_A	NextSeq_B	Dr60-Dk45	60.8559	99.3884	57.34	BioNumericsAB	15.0	14.0	11.0	11.0	10.0	9.0	2914922.0	2914469.0	2908121.0	2908121.0	2891660.0	2864253.0	571701.0	2914922.0	37.86	496733.0	496733.0	315673.0	315673.0	3.0	3.0	5.0	5.0	0.0	0.0	0.0	0.0	0.0	0.0	0.0	0.0	0.0	0.0	98.986	1.0	3.98	0.31	0.17	571701.0
687	DS10935041-DT201110_2020.TE.219096.1.4_Dr70	ATCCBAA679	tenth_culture	extraction_A	NextSeq_B	Dr70-Dk53	71.9197	99.4938	69.71	BioNumericsAB	12.0	12.0	9.0	9.0	9.0	8.0	2914361.0	2914361.0	2908012.0	2908012.0	2908012.0	2880575.0	887384.0	2914361.0	37.86	583166.0	496976.0	438175.0	438175.0	2.0	3.0	4.0	4.0	0.0	0.0	0.0	3.0	0.0	0.0	0.0	0.0	0.0	0.0	98.958	1.0	5.25	1.2	0.41	887384.0
688	DS10935041-DT201110_2020.TE.219096.1.4_Dr80	ATCCBAA679	tenth_culture	extraction_A	NextSeq_B	Dr80-Dk60	81.5606	99.4094	81.98	BioNumericsAB	12.0	12.0	9.0	9.0	9.0	8.0	2914706.0	2914706.0	2908357.0	2908357.0	2908357.0	2880920.0	887447.0	2914706.0	37.86	583166.0	496976.0	438457.0	438457.0	2.0	3.0	4.0	4.0	0.0	0.0	0.0	2.0	0.0	0.0	0.0	0.0	0.0	0.0	98.968	1.0	3.05	0.93	0.31	887447.0
689	DS10935041-DT201110_2020.TE.219096.1.4_Dr90	ATCCBAA679	tenth_culture	extraction_A	NextSeq_B	Dr90-Dk68	92.6756	99.4354	89.29	BioNumericsAB	12.0	12.0	9.0	9.0	9.0	8.0	2914551.0	2914551.0	2908202.0	2908202.0	2908202.0	2880795.0	887447.0	2914551.0	37.86	583284.0	496733.0	438457.0	438457.0	2.0	3.0	4.0	4.0	0.0	0.0	0.0	0.0	0.0	0.0	0.0	0.0	0.0	0.0	98.979	1.0	3.09	0.21	0.21	887447.0
690	DS10935041-DT201110_2020.TE.219096.1.4_Dr100	ATCCBAA679	tenth_culture	extraction_A	NextSeq_B	Dr100-Dk75	102.4940	99.5458	95.51	BioNumericsAB	12.0	12.0	9.0	9.0	9.0	8.0	2914545.0	2914545.0	2908196.0	2908196.0	2908196.0	2880611.0	887381.0	2914545.0	37.86	583166.0	496733.0	438457.0	438457.0	2.0	3.0	4.0	4.0	0.0	0.0	0.0	1.0	0.0	0.0	0.0	0.0	1.0	1972.0	98.905	1.0	3.19	0.62	0.41	887381.0
691	DS10935049-DT201110_2020.TE.219105.1.2_Dr10	ATCC19114	fifth_culture	extraction_B	NextSeq_B	Dr10-Dk8	10.9175	99.2003	11.3	BioNumericsAB	19.0	17.0	15.0	15.0	14.0	13.0	2948357.0	2947493.0	2942936.0	2942936.0	2924811.0	2890277.0	964351.0	2948357.0	38.08	268955.0	268955.0	157758.0	157758.0	3.0	3.0	7.0	7.0	1.0	1.0	964351.0	2.0	0.0	21.0	0.0	0.0	0.0	0.0	98.82	1.001	1066.09	1.26	0.34	845728.0
692	DS10935049-DT201110_2020.TE.219105.1.2_Dr20	ATCC19114	fifth_culture	extraction_B	NextSeq_B	Dr20-Dk16	21.5546	99.2756	20.98	BioNumericsAB	15.0	14.0	11.0	11.0	9.0	8.0	2948241.0	2947825.0	2939984.0	2939984.0	2909204.0	2874670.0	961051.0	2948241.0	38.08	522356.0	343383.0	268229.0	268229.0	2.0	3.0	5.0	5.0	1.0	1.0	961051.0	2.0	0.0	0.0	0.0	0.0	0.0	0.0	98.924	1.0	32.32	2.31	0.54	848055.0
693	DS10935049-DT201110_2020.TE.219105.1.2_Dr30	ATCC19114	fifth_culture	extraction_B	NextSeq_B	Dr30-Dk23	30.8382	99.2916	29.95	BioNumericsAB	16.0	14.0	11.0	11.0	9.0	8.0	2947972.0	2947175.0	2939334.0	2939334.0	2908485.0	2873951.0	960541.0	2947972.0	38.08	522358.0	343383.0	268320.0	268320.0	2.0	3.0	5.0	5.0	1.0	1.0	960541.0	3.0	0.0	0.0	0.0	0.0	0.0	0.0	98.916	1.0	6.99	1.05	0.31	847951.0
694	DS10935049-DT201110_2020.TE.219105.1.2_Dr40	ATCC19114	fifth_culture	extraction_B	NextSeq_B	Dr40-Dk31	41.4369	99.3203	41.05	BioNumericsAB	15.0	13.0	9.0	9.0	8.0	7.0	2948898.0	2948019.0	2939107.0	2939107.0	2920893.0	2886359.0	961291.0	2948898.0	38.08	535937.0	535937.0	268808.0	268808.0	2.0	2.0	4.0	4.0	1.0	1.0	961291.0	2.0	0.0	0.0	0.0	0.0	0.0	0.0	98.953	1.0	7.46	1.83	0.1	848698.0
695	DS10935049-DT201110_2020.TE.219105.1.2_Dr50	ATCC19114	fifth_culture	extraction_B	NextSeq_B	Dr50-Dk38	50.9696	99.3606	49.18	BioNumericsAB	17.0	15.0	12.0	12.0	10.0	8.0	2948545.0	2947624.0	2939783.0	2939783.0	2908955.0	2830160.0	960781.0	2948545.0	38.08	343383.0	343383.0	268738.0	268738.0	3.0	3.0	5.0	5.0	1.0	1.0	960781.0	1.0	0.0	0.0	0.0	0.0	0.0	0.0	98.939	1.0	2.07	0.81	0.34	848191.0
696	DS10935049-DT201110_2020.TE.219105.1.2_Dr60	ATCC19114	fifth_culture	extraction_B	NextSeq_B	Dr60-Dk45	60.6636	99.3236	57.67	BioNumericsAB	15.0	13.0	10.0	10.0	9.0	7.0	2949141.0	2948321.0	2940480.0	2940480.0	2922230.0	2843435.0	961291.0	2949141.0	38.08	537646.0	537646.0	356051.0	356051.0	2.0	2.0	4.0	4.0	1.0	1.0	961291.0	1.0	0.0	0.0	0.0	0.0	0.0	0.0	98.962	1.0	1.36	0.95	0.27	848701.0
697	DS10935049-DT201110_2020.TE.219105.1.2_Dr70	ATCC19114	fifth_culture	extraction_B	NextSeq_B	Dr70-Dk53	71.6989	99.3587	70.18	BioNumericsAB	13.0	12.0	9.0	9.0	8.0	6.0	2948292.0	2947787.0	2939946.0	2939946.0	2921963.0	2843168.0	961051.0	2948292.0	38.07	537623.0	537623.0	477700.0	477700.0	2.0	2.0	4.0	4.0	1.0	1.0	961051.0	2.0	0.0	0.0	0.0	0.0	0.0	0.0	98.935	1.0	2.24	1.05	0.27	848461.0
698	DS10935049-DT201110_2020.TE.219105.1.2_Dr80	ATCC19114	fifth_culture	extraction_B	NextSeq_B	Dr80-Dk60	81.2798	99.3263	76.87	BioNumericsAB	12.0	12.0	9.0	9.0	8.0	7.0	2948682.0	2948682.0	2940841.0	2940841.0	2922594.0	2888060.0	961051.0	2948682.0	38.08	537854.0	537854.0	356051.0	356051.0	2.0	2.0	4.0	4.0	1.0	1.0	961051.0	3.0	0.0	0.0	0.0	0.0	0.0	0.0	98.947	1.0	2.41	0.95	0.41	848461.0
699	DS10935049-DT201110_2020.TE.219105.1.2_Dr90	ATCC19114	fifth_culture	extraction_B	NextSeq_B	Dr90-Dk68	92.3392	99.4246	89.09	BioNumericsAB	11.0	11.0	9.0	9.0	8.0	7.0	2949002.0	2949002.0	2944445.0	2944445.0	2925897.0	2891363.0	964351.0	2949002.0	38.08	537881.0	537881.0	356051.0	356051.0	2.0	2.0	4.0	4.0	1.0	1.0	964351.0	2.0	0.0	0.0	0.0	0.0	0.0	0.0	98.962	1.0	1.73	0.85	0.37	848461.0
700	DS10935049-DT201110_2020.TE.219105.1.2_Dr100	ATCC19114	fifth_culture	extraction_B	NextSeq_B	Dr100-Dk75	102.1106	99.3848	99.75	BioNumericsAB	12.0	12.0	9.0	9.0	8.0	7.0	2948647.0	2948647.0	2940806.0	2940806.0	2922292.0	2887758.0	961291.0	2948647.0	38.08	537311.0	537311.0	356051.0	356051.0	2.0	2.0	4.0	4.0	1.0	1.0	961291.0	1.0	0.0	0.0	0.0	0.0	0.0	0.0	98.95	1.0	0.95	0.85	0.27	848701.0
701	DS10935055-DT201110_2020.TE.219109.1.2_Dr10	ATCC19115	fifth_culture	extraction_B	NextSeq_B	Dr10-Dk8	11.0317	99.2319	11.3	BioNumericsAB	30.0	28.0	20.0	20.0	15.0	13.0	2915819.0	2914886.0	2898578.0	2898578.0	2816012.0	2746770.0	659092.0	2915819.0	37.88	237448.0	237448.0	125718.0	125718.0	4.0	4.0	8.0	8.0	0.0	0.0	0.0	5.0	0.0	19.0	0.0	0.0	0.0	0.0	98.642	1.002	985.31	0.86	0.41	658199.0
702	DS10935055-DT201110_2020.TE.219109.1.2_Dr20	ATCC19115	fifth_culture	extraction_B	NextSeq_B	Dr20-Dk16	21.7369	99.3308	21.78	BioNumericsAB	26.0	21.0	13.0	12.0	11.0	9.0	2916625.0	2914071.0	2892508.0	2884528.0	2868018.0	2797115.0	932843.0	2916625.0	37.88	272175.0	272175.0	198776.0	198776.0	3.0	3.0	6.0	6.0	0.0	0.0	0.0	4.0	0.0	0.0	0.0	0.0	0.0	0.0	98.793	1.0	47.59	0.34	0.34	932827.0
703	DS10935055-DT201110_2020.TE.219109.1.2_Dr30	ATCC19115	fifth_culture	extraction_B	NextSeq_B	Dr30-Dk23	31.1129	99.3634	28.72	BioNumericsAB	23.0	21.0	13.0	12.0	11.0	9.0	2916875.0	2916150.0	2893003.0	2884819.0	2868269.0	2797366.0	932843.0	2916875.0	37.88	272045.0	272045.0	198642.0	198642.0	3.0	3.0	6.0	6.0	0.0	0.0	0.0	4.0	0.0	0.0	0.0	0.0	0.0	0.0	98.81	1.0	18.41	0.34	0.38	932843.0
704	DS10935055-DT201110_2020.TE.219109.1.2_Dr40	ATCC19115	fifth_culture	extraction_B	NextSeq_B	Dr40-Dk31	42.0559	99.3637	38.45	BioNumericsAB	20.0	18.0	12.0	11.0	10.0	8.0	2916939.0	2915826.0	2898784.0	2890804.0	2874082.0	2803179.0	932843.0	2916939.0	37.88	331569.0	331569.0	237900.0	237900.0	3.0	3.0	5.0	5.0	0.0	0.0	0.0	3.0	0.0	0.0	0.0	0.0	0.0	0.0	98.834	1.0	7.03	0.82	0.45	932843.0
705	DS10935055-DT201110_2020.TE.219109.1.2_Dr50	ATCC19115	fifth_culture	extraction_B	NextSeq_B	Dr50-Dk38	51.7572	99.3972	50.83	BioNumericsAB	22.0	21.0	13.0	12.0	11.0	9.0	2916793.0	2916459.0	2893561.0	2885628.0	2868937.0	2798034.0	932843.0	2916793.0	37.88	272169.0	272169.0	198829.0	198829.0	3.0	3.0	6.0	6.0	0.0	0.0	0.0	2.0	0.0	0.0	0.0	0.0	0.0	0.0	98.823	1.0	11.35	0.31	0.34	932832.0
706	DS10935055-DT201110_2020.TE.219109.1.2_Dr60	ATCC19115	fifth_culture	extraction_B	NextSeq_B	Dr60-Dk45	61.4360	99.3837	60.58	BioNumericsAB	21.0	19.0	12.0	11.0	10.0	8.0	2916911.0	2915734.0	2893831.0	2885851.0	2869193.0	2798290.0	932845.0	2916911.0	37.88	331551.0	331551.0	238076.0	238076.0	3.0	3.0	5.0	5.0	0.0	0.0	0.0	3.0	0.0	0.0	0.0	0.0	0.0	0.0	98.827	1.0	11.18	0.38	0.38	932837.0
707	DS10935055-DT201110_2020.TE.219109.1.2_Dr70	ATCC19115	fifth_culture	extraction_B	NextSeq_B	Dr70-Dk53	72.5079	99.4077	69.76	BioNumericsAB	23.0	20.0	13.0	12.0	11.0	9.0	2917762.0	2916315.0	2893995.0	2886015.0	2869299.0	2798396.0	932844.0	2917762.0	37.88	272362.0	272362.0	198976.0	198976.0	3.0	3.0	6.0	6.0	0.0	0.0	0.0	2.0	0.0	0.0	0.0	0.0	0.0	0.0	98.85	1.0	11.96	1.03	0.45	932844.0
708	DS10935055-DT201110_2020.TE.219109.1.2_Dr80	ATCC19115	fifth_culture	extraction_B	NextSeq_B	Dr80-Dk60	82.3246	99.3984	80.06	BioNumericsAB	21.0	19.0	12.0	11.0	10.0	8.0	2916553.0	2915339.0	2893099.0	2885119.0	2868379.0	2797476.0	932843.0	2916553.0	37.88	331363.0	331363.0	237543.0	237543.0	3.0	3.0	5.0	5.0	0.0	0.0	0.0	3.0	0.0	0.0	0.0	0.0	0.0	0.0	98.815	1.0	8.47	0.93	0.45	932843.0
709	DS10935055-DT201110_2020.TE.219109.1.2_Dr90	ATCC19115	fifth_culture	extraction_B	NextSeq_B	Dr90-Dk68	93.4889	99.4150	87.74	BioNumericsAB	23.0	21.0	13.0	12.0	12.0	9.0	2916175.0	2915005.0	2891858.0	2883925.0	2883925.0	2781999.0	932843.0	2916175.0	37.88	271805.0	271805.0	170571.0	170571.0	3.0	3.0	6.0	6.0	0.0	0.0	0.0	4.0	0.0	0.0	0.0	0.0	0.0	0.0	98.799	1.0	8.64	1.2	0.55	932843.0
710	DS10935055-DT201110_2020.TE.219109.1.2_Dr100	ATCC19115	fifth_culture	extraction_B	NextSeq_B	Dr100-Dk75	103.3597	99.4530	98.47	BioNumericsAB	21.0	20.0	12.0	11.0	11.0	9.0	2916879.0	2916545.0	2893852.0	2885872.0	2885872.0	2814969.0	932843.0	2916879.0	37.88	272362.0	272362.0	199087.0	199087.0	3.0	3.0	6.0	6.0	0.0	0.0	0.0	3.0	0.0	0.0	0.0	0.0	0.0	0.0	98.829	1.0	5.38	1.13	0.38	932843.0
711	DS10935039-DT201110_2020.TE.219096.1.2_Dr10	ATCCBAA679	fifth_culture	extraction_B	NextSeq_B	Dr10-Dk8	11.3212	99.2525	11.6	BioNumericsAB	23.0	21.0	17.0	16.0	15.0	13.0	2913759.0	2913067.0	2903855.0	2895579.0	2878912.0	2820536.0	519926.0	2913759.0	37.86	344498.0	344498.0	197435.0	197435.0	4.0	4.0	7.0	7.0	0.0	0.0	0.0	3.0	0.0	27.0	0.0	0.0	0.0	0.0	98.799	1.002	871.55	1.62	0.45	518974.0
712	DS10935039-DT201110_2020.TE.219096.1.2_Dr20	ATCCBAA679	fifth_culture	extraction_B	NextSeq_B	Dr20-Dk16	22.4390	99.3195	23.65	BioNumericsAB	16.0	13.0	9.0	9.0	9.0	8.0	2915590.0	2914352.0	2906987.0	2906987.0	2906987.0	2879535.0	885914.0	2915590.0	37.86	583534.0	496733.0	438457.0	438457.0	2.0	3.0	4.0	4.0	0.0	0.0	0.0	2.0	0.0	0.0	0.0	0.0	0.0	0.0	98.996	1.0	26.31	2.71	0.45	885914.0
713	DS10935039-DT201110_2020.TE.219096.1.2_Dr30	ATCCBAA679	fifth_culture	extraction_B	NextSeq_B	Dr30-Dk23	32.3435	99.3491	30.5	BioNumericsAB	14.0	13.0	10.0	10.0	9.0	8.0	2915926.0	2915418.0	2909070.0	2909070.0	2892443.0	2864628.0	887321.0	2915926.0	37.86	496976.0	496976.0	438457.0	438457.0	3.0	3.0	4.0	4.0	0.0	0.0	0.0	1.0	0.0	0.0	0.0	0.0	0.0	0.0	98.998	1.0	14.2	0.69	0.27	887321.0
714	DS10935039-DT201110_2020.TE.219096.1.2_Dr40	ATCCBAA679	fifth_culture	extraction_B	NextSeq_B	Dr40-Dk31	43.7148	99.3600	42.93	BioNumericsAB	14.0	13.0	10.0	10.0	9.0	8.0	2915931.0	2915133.0	2908785.0	2908785.0	2892324.0	2864509.0	887323.0	2915931.0	37.86	496976.0	496976.0	438457.0	438457.0	3.0	3.0	4.0	4.0	0.0	0.0	0.0	1.0	0.0	0.0	0.0	0.0	0.0	0.0	98.995	1.0	16.56	1.92	0.31	887323.0
715	DS10935039-DT201110_2020.TE.219096.1.2_Dr50	ATCCBAA679	fifth_culture	extraction_B	NextSeq_B	Dr50-Dk38	53.6790	99.3623	51.98	BioNumericsAB	13.0	12.0	9.0	9.0	9.0	8.0	2915770.0	2915380.0	2909031.0	2909031.0	2909031.0	2881624.0	887321.0	2915770.0	37.87	583792.0	496976.0	438457.0	438457.0	2.0	3.0	4.0	4.0	0.0	0.0	0.0	1.0	0.0	0.0	0.0	0.0	0.0	0.0	99.013	1.0	6.38	0.86	0.27	887321.0
716	DS10935039-DT201110_2020.TE.219096.1.2_Dr60	ATCCBAA679	fifth_culture	extraction_B	NextSeq_B	Dr60-Dk45	63.3722	99.3867	61.48	BioNumericsAB	12.0	12.0	9.0	9.0	9.0	8.0	2914615.0	2914615.0	2908266.0	2908266.0	2908266.0	2880829.0	887384.0	2914615.0	37.86	583114.0	496976.0	438457.0	438457.0	2.0	3.0	4.0	4.0	0.0	0.0	0.0	2.0	0.0	0.0	0.0	0.0	0.0	0.0	98.97	1.0	2.85	0.51	0.17	887384.0
717	DS10935039-DT201110_2020.TE.219096.1.2_Dr70	ATCCBAA679	fifth_culture	extraction_B	NextSeq_B	Dr70-Dk53	73.6421	99.4241	70.21	BioNumericsAB	12.0	12.0	9.0	9.0	9.0	8.0	2914295.0	2914295.0	2907946.0	2907946.0	2907946.0	2880539.0	887321.0	2914295.0	37.86	583114.0	496976.0	438457.0	438457.0	2.0	3.0	4.0	4.0	0.0	0.0	0.0	3.0	0.0	0.0	0.0	0.0	0.0	0.0	98.96	1.0	2.57	0.86	0.34	887321.0
718	DS10935039-DT201110_2020.TE.219096.1.2_Dr80	ATCCBAA679	fifth_culture	extraction_B	NextSeq_B	Dr80-Dk60	81.3086	99.4311	77.02	BioNumericsAB	12.0	12.0	9.0	9.0	9.0	8.0	2914595.0	2914595.0	2908246.0	2908246.0	2908246.0	2880809.0	887386.0	2914595.0	37.86	583116.0	496976.0	438457.0	438457.0	2.0	3.0	4.0	4.0	0.0	0.0	0.0	2.0	0.0	0.0	0.0	0.0	0.0	0.0	98.968	1.0	2.47	0.51	0.21	887386.0
719	DS10935039-DT201110_2020.TE.219096.1.2_Dr90	ATCCBAA679	fifth_culture	extraction_B	NextSeq_B	Dr90-Dk68	88.8306	99.4431	86.41	BioNumericsAB	12.0	12.0	9.0	9.0	9.0	8.0	2914373.0	2914373.0	2908024.0	2908024.0	2908024.0	2880587.0	887386.0	2914373.0	37.86	583116.0	496733.0	438457.0	438457.0	2.0	3.0	4.0	4.0	0.0	0.0	0.0	1.0	0.0	0.0	0.0	0.0	0.0	0.0	98.97	1.0	2.57	0.27	0.21	887386.0
720	DS10935039-DT201110_2020.TE.219096.1.2_Dr100	ATCCBAA679	fifth_culture	extraction_B	NextSeq_B	Dr100-Dk75	94.3825	99.4399	93.45	BioNumericsAB	12.0	12.0	9.0	9.0	9.0	8.0	2914353.0	2914353.0	2908004.0	2908004.0	2908004.0	2880588.0	887386.0	2914353.0	37.86	582910.0	496733.0	438457.0	438457.0	2.0	3.0	4.0	4.0	0.0	0.0	0.0	1.0	0.0	0.0	0.0	0.0	0.0	0.0	98.969	1.0	2.81	0.27	0.17	887386.0
721	DS10935052-DT201110_2020.TE.219105.1.5_Dr10	ATCC19114	tenth_culture	extraction_B	NextSeq_B	Dr10-Dk8	11.0023	99.2164	11.4	BioNumericsAB	17.0	16.0	14.0	13.0	12.0	10.0	2947487.0	2947026.0	2941712.0	2936405.0	2918715.0	2843714.0	657713.0	2947487.0	38.08	356051.0	356051.0	262902.0	262902.0	3.0	3.0	6.0	6.0	3.0	2.0	927498.0	3.0	0.0	17.0	0.0	0.0	0.0	0.0	98.786	1.001	960.45	0.54	0.07	585106.0
722	DS10935052-DT201110_2020.TE.219105.1.5_Dr20	ATCC19114	tenth_culture	extraction_B	NextSeq_B	Dr20-Dk16	21.6646	99.2553	21.91	BioNumericsAB	16.0	14.0	11.0	11.0	10.0	9.0	2947616.0	2946697.0	2938856.0	2938856.0	2920576.0	2886042.0	961051.0	2947616.0	38.08	521919.0	343383.0	230766.0	230766.0	2.0	3.0	5.0	5.0	1.0	1.0	961051.0	3.0	0.0	1.0	0.0	0.0	0.0	0.0	98.892	1.0	39.96	0.95	0.34	848071.0
723	DS10935052-DT201110_2020.TE.219105.1.5_Dr30	ATCC19114	tenth_culture	extraction_B	NextSeq_B	Dr30-Dk23	30.9296	99.2971	30.57	BioNumericsAB	14.0	12.0	9.0	9.0	8.0	7.0	2949231.0	2948374.0	2940533.0	2940533.0	2922349.0	2887815.0	961291.0	2949231.0	38.08	535784.0	535784.0	268806.0	268806.0	2.0	2.0	4.0	4.0	1.0	1.0	961291.0	1.0	0.0	0.0	0.0	0.0	0.0	0.0	98.961	1.0	9.46	0.88	0.37	848701.0
724	DS10935052-DT201110_2020.TE.219105.1.5_Dr40	ATCC19114	tenth_culture	extraction_B	NextSeq_B	Dr40-Dk31	41.7474	99.3068	39.52	BioNumericsAB	14.0	12.0	9.0	9.0	8.0	7.0	2949141.0	2948413.0	2940572.0	2940572.0	2922298.0	2887764.0	961291.0	2949141.0	38.08	537832.0	537832.0	343383.0	343383.0	2.0	2.0	4.0	4.0	1.0	1.0	961291.0	2.0	0.0	0.0	0.0	0.0	0.0	0.0	98.959	1.0	9.56	1.25	0.37	848701.0
725	DS10935052-DT201110_2020.TE.219105.1.5_Dr50	ATCC19114	tenth_culture	extraction_B	NextSeq_B	Dr50-Dk38	51.4314	99.3374	50.35	BioNumericsAB	12.0	11.0	10.0	9.0	8.0	7.0	2948036.0	2947620.0	2944819.0	2939512.0	2921325.0	2886791.0	960541.0	2948036.0	38.08	535937.0	535937.0	268802.0	268802.0	2.0	2.0	4.0	4.0	1.0	1.0	960541.0	3.0	0.0	0.0	0.0	0.0	0.0	0.0	98.938	1.0	6.07	0.98	0.61	847951.0
726	DS10935052-DT201110_2020.TE.219105.1.5_Dr60	ATCC19114	tenth_culture	extraction_B	NextSeq_B	Dr60-Dk45	61.1691	99.3364	60.83	BioNumericsAB	14.0	13.0	10.0	10.0	8.0	7.0	2948455.0	2948039.0	2940198.0	2940198.0	2909799.0	2875265.0	961291.0	2948455.0	38.07	537485.0	537485.0	343383.0	343383.0	2.0	2.0	4.0	4.0	1.0	1.0	961291.0	2.0	0.0	0.0	0.0	0.0	0.0	0.0	98.937	1.0	5.39	1.46	0.41	848701.0
727	DS10935052-DT201110_2020.TE.219105.1.5_Dr70	ATCC19114	tenth_culture	extraction_B	NextSeq_B	Dr70-Dk53	72.2134	99.3337	69.1	BioNumericsAB	13.0	12.0	9.0	9.0	8.0	7.0	2948678.0	2948311.0	2940470.0	2940470.0	2922772.0	2888238.0	961291.0	2948678.0	38.07	537790.0	537790.0	356051.0	356051.0	2.0	2.0	4.0	4.0	1.0	1.0	961291.0	1.0	0.0	0.0	0.0	1.0	0.0	330.0	98.939	1.0	4.99	1.26	0.37	848701.0
728	DS10935052-DT201110_2020.TE.219105.1.5_Dr80	ATCC19114	tenth_culture	extraction_B	NextSeq_B	Dr80-Dk60	81.9377	99.3716	80.77	BioNumericsAB	14.0	13.0	10.0	10.0	9.0	7.0	2948750.0	2948245.0	2940404.0	2940404.0	2922734.0	2843939.0	961291.0	2948750.0	38.07	538149.0	538149.0	356051.0	356051.0	2.0	2.0	4.0	4.0	1.0	1.0	961291.0	1.0	0.0	0.0	0.0	0.0	0.0	0.0	98.949	1.0	4.51	1.29	0.47	848701.0
729	DS10935052-DT201110_2020.TE.219105.1.5_Dr90	ATCC19114	tenth_culture	extraction_B	NextSeq_B	Dr90-Dk68	93.1302	99.3925	90.42	BioNumericsAB	12.0	12.0	9.0	9.0	8.0	7.0	2948010.0	2948010.0	2940169.0	2940169.0	2922447.0	2887913.0	961291.0	2948010.0	38.07	537467.0	537467.0	356051.0	356051.0	2.0	2.0	4.0	4.0	1.0	1.0	961291.0	1.0	0.0	0.0	0.0	0.0	0.0	0.0	98.926	1.0	4.31	1.19	0.37	848701.0
730	DS10935052-DT201110_2020.TE.219105.1.5_Dr100	ATCC19114	tenth_culture	extraction_B	NextSeq_B	Dr100-Dk75	102.9687	99.4052	98.12	BioNumericsAB	12.0	12.0	9.0	9.0	8.0	7.0	2948344.0	2948344.0	2940503.0	2940503.0	2922513.0	2887979.0	961291.0	2948344.0	38.07	537533.0	537533.0	356051.0	356051.0	2.0	2.0	4.0	4.0	1.0	1.0	961291.0	2.0	0.0	0.0	0.0	0.0	0.0	0.0	98.931	1.0	4.17	1.76	0.44	848701.0
731	DS10935058-DT201110_2020.TE.219109.1.5_Dr10	ATCC19115	tenth_culture	extraction_B	NextSeq_B	Dr10-Dk8	11.2028	99.2547	11.5	BioNumericsAB	26.0	25.0	20.0	19.0	18.0	15.0	2915495.0	2915161.0	2906651.0	2901288.0	2884214.0	2779984.0	410467.0	2915495.0	37.87	245898.0	245898.0	142660.0	142660.0	5.0	5.0	9.0	9.0	1.0	1.0	48069.0	7.0	0.0	21.0	0.0	0.0	0.0	0.0	98.604	1.002	929.17	3.75	0.48	410188.0
732	DS10935058-DT201110_2020.TE.219109.1.5_Dr20	ATCC19115	tenth_culture	extraction_B	NextSeq_B	Dr20-Dk16	22.0591	99.3282	20.64	BioNumericsAB	24.0	19.0	12.0	11.0	10.0	8.0	2917109.0	2914736.0	2898043.0	2890063.0	2873513.0	2802610.0	932839.0	2917109.0	37.88	330682.0	330682.0	237565.0	237565.0	3.0	3.0	5.0	5.0	0.0	0.0	0.0	3.0	0.0	0.0	0.0	0.0	0.0	0.0	98.816	1.0	39.9	0.69	0.38	932813.0
733	DS10935058-DT201110_2020.TE.219109.1.5_Dr30	ATCC19115	tenth_culture	extraction_B	NextSeq_B	Dr30-Dk23	31.7961	99.3274	29.27	BioNumericsAB	25.0	21.0	12.0	11.0	11.0	9.0	2917534.0	2916061.0	2893148.0	2885168.0	2885168.0	2814265.0	932836.0	2917534.0	37.88	272045.0	272045.0	198776.0	198776.0	3.0	3.0	6.0	6.0	0.0	0.0	0.0	4.0	0.0	1.0	0.0	0.0	0.0	0.0	98.825	1.0	22.18	0.75	0.38	932827.0
734	DS10935058-DT201110_2020.TE.219109.1.5_Dr40	ATCC19115	tenth_culture	extraction_B	NextSeq_B	Dr40-Dk31	43.0460	99.3375	40.54	BioNumericsAB	21.0	20.0	12.0	11.0	11.0	9.0	2917456.0	2917122.0	2893551.0	2885571.0	2885571.0	2814668.0	933282.0	2917456.0	37.88	272045.0	272045.0	198980.0	198980.0	3.0	3.0	6.0	6.0	0.0	0.0	0.0	6.0	0.0	0.0	0.0	0.0	0.0	0.0	98.829	1.0	10.08	1.37	0.48	933282.0
735	DS10935058-DT201110_2020.TE.219109.1.5_Dr50	ATCC19115	tenth_culture	extraction_B	NextSeq_B	Dr50-Dk38	52.8826	99.3598	49.59	BioNumericsAB	21.0	19.0	12.0	11.0	11.0	8.0	2916808.0	2915631.0	2893870.0	2885890.0	2885890.0	2784465.0	933282.0	2916808.0	37.88	331060.0	331060.0	254687.0	254687.0	3.0	3.0	5.0	5.0	0.0	0.0	0.0	3.0	0.0	0.0	0.0	0.0	0.0	0.0	98.821	1.0	8.3	1.95	0.34	933282.0
736	DS10935058-DT201110_2020.TE.219109.1.5_Dr60	ATCC19115	tenth_culture	extraction_B	NextSeq_B	Dr60-Dk45	62.7534	99.4040	60.92	BioNumericsAB	19.0	18.0	12.0	11.0	11.0	8.0	2916577.0	2915599.0	2898458.0	2890478.0	2890478.0	2789053.0	933286.0	2916577.0	37.87	331060.0	331060.0	254121.0	254121.0	3.0	3.0	5.0	5.0	0.0	0.0	0.0	4.0	0.0	0.0	0.0	0.0	0.0	0.0	98.818	1.0	9.02	2.37	0.58	933286.0
737	DS10935058-DT201110_2020.TE.219109.1.5_Dr70	ATCC19115	tenth_culture	extraction_B	NextSeq_B	Dr70-Dk53	74.0979	99.3960	70.31	BioNumericsAB	23.0	21.0	14.0	13.0	12.0	9.0	2916081.0	2914535.0	2892383.0	2884403.0	2867877.0	2766452.0	779084.0	2916081.0	37.88	331040.0	331040.0	225112.0	225112.0	3.0	3.0	6.0	6.0	0.0	0.0	0.0	2.0	0.0	0.0	0.0	0.0	0.0	0.0	98.803	1.0	7.65	0.96	0.41	779084.0
738	DS10935058-DT201110_2020.TE.219109.1.5_Dr80	ATCC19115	tenth_culture	extraction_B	NextSeq_B	Dr80-Dk60	84.0050	99.4301	78.89	BioNumericsAB	20.0	18.0	11.0	10.0	10.0	8.0	2916866.0	2915652.0	2893749.0	2885769.0	2885769.0	2814866.0	933281.0	2916866.0	37.88	331060.0	331060.0	254711.0	254711.0	3.0	3.0	5.0	5.0	0.0	0.0	0.0	4.0	0.0	0.0	0.0	0.0	0.0	0.0	98.836	1.0	8.23	1.41	0.41	933281.0
739	DS10935058-DT201110_2020.TE.219109.1.5_Dr90	ATCC19115	tenth_culture	extraction_B	NextSeq_B	Dr90-Dk68	95.2029	99.4404	90.6	BioNumericsAB	21.0	21.0	13.0	12.0	11.0	8.0	2916269.0	2916269.0	2893564.0	2885584.0	2869076.0	2767651.0	933282.0	2916269.0	37.88	331060.0	331060.0	238014.0	238014.0	3.0	3.0	5.0	5.0	0.0	0.0	0.0	1.0	0.0	0.0	0.0	0.0	0.0	0.0	98.819	1.0	6.1	1.06	0.48	933282.0
740	DS10935058-DT201110_2020.TE.219109.1.5_Dr100	ATCC19115	tenth_culture	extraction_B	NextSeq_B	Dr100-Dk75	104.5917	99.4704	98.88	BioNumericsAB	20.0	18.0	12.0	10.0	10.0	8.0	2916411.0	2915220.0	2897726.0	2884679.0	2884679.0	2813776.0	932845.0	2916411.0	37.88	331060.0	331060.0	254121.0	254121.0	3.0	3.0	5.0	5.0	0.0	0.0	0.0	4.0	0.0	0.0	0.0	0.0	0.0	0.0	98.809	1.0	10.22	1.27	0.48	932845.0
741	DS10935042-DT201110_2020.TE.219096.1.5_Dr10	ATCCBAA679	tenth_culture	extraction_B	NextSeq_B	Dr10-Dk8	11.0863	99.2606	11.3	BioNumericsAB	23.0	19.0	17.0	17.0	16.0	15.0	2914645.0	2912562.0	2909367.0	2909367.0	2892714.0	2851294.0	438175.0	2914645.0	37.86	318395.0	318395.0	116808.0	116808.0	4.0	4.0	8.0	8.0	2.0	2.0	631864.0	2.0	0.0	21.0	0.0	0.0	1.0	1701.0	98.79	1.001	908.62	1.89	0.48	437649.0
742	DS10935042-DT201110_2020.TE.219096.1.5_Dr20	ATCCBAA679	tenth_culture	extraction_B	NextSeq_B	Dr20-Dk16	21.8869	99.3443	21.76	BioNumericsAB	14.0	12.0	10.0	10.0	9.0	8.0	2915485.0	2914108.0	2911054.0	2911054.0	2894401.0	2866949.0	890695.0	2915485.0	37.87	496976.0	496976.0	438175.0	438175.0	3.0	3.0	4.0	4.0	0.0	0.0	0.0	3.0	0.0	0.0	0.0	0.0	0.0	0.0	98.982	1.0	23.56	2.33	0.34	890695.0
743	DS10935042-DT201110_2020.TE.219096.1.5_Dr30	ATCCBAA679	tenth_culture	extraction_B	NextSeq_B	Dr30-Dk23	31.3781	99.4770	29.31	BioNumericsAB	15.0	14.0	10.0	10.0	9.0	8.0	2915436.0	2914869.0	2907501.0	2907501.0	2890808.0	2863356.0	886581.0	2915436.0	37.87	496733.0	496733.0	438457.0	438457.0	3.0	3.0	4.0	4.0	0.0	0.0	0.0	0.0	0.0	0.0	0.0	0.0	0.0	0.0	98.993	1.0	9.54	0.1	0.1	886577.0
744	DS10935042-DT201110_2020.TE.219096.1.5_Dr40	ATCCBAA679	tenth_culture	extraction_B	NextSeq_B	Dr40-Dk31	42.3299	99.3682	40.59	BioNumericsAB	14.0	13.0	10.0	10.0	9.0	8.0	2914688.0	2914235.0	2907886.0	2907886.0	2891425.0	2864121.0	887449.0	2914688.0	37.86	496733.0	496733.0	438457.0	438457.0	3.0	3.0	4.0	4.0	0.0	0.0	0.0	1.0	0.0	0.0	0.0	0.0	0.0	0.0	98.974	1.0	5.7	0.27	0.21	887449.0
745	DS10935042-DT201110_2020.TE.219096.1.5_Dr50	ATCCBAA679	tenth_culture	extraction_B	NextSeq_B	Dr50-Dk38	52.0873	99.5146	51.56	BioNumericsAB	15.0	13.0	10.0	10.0	9.0	8.0	2914913.0	2914120.0	2907772.0	2907772.0	2891311.0	2863904.0	887321.0	2914913.0	37.86	496733.0	496733.0	438175.0	438175.0	3.0	3.0	4.0	4.0	0.0	0.0	0.0	1.0	0.0	0.0	0.0	1.0	0.0	3.0	98.973	1.0	18.15	1.2	0.34	887321.0
746	DS10935042-DT201110_2020.TE.219096.1.5_Dr60	ATCCBAA679	tenth_culture	extraction_B	NextSeq_B	Dr60-Dk45	61.8335	99.5361	59.79	BioNumericsAB	13.0	13.0	10.0	10.0	9.0	8.0	2914991.0	2914991.0	2908642.0	2908642.0	2892181.0	2864744.0	887447.0	2914991.0	37.86	496733.0	496733.0	438457.0	438457.0	3.0	3.0	4.0	4.0	0.0	0.0	0.0	0.0	0.0	0.0	0.0	0.0	0.0	0.0	98.985	1.0	4.01	0.0	0.21	887447.0
747	DS10935042-DT201110_2020.TE.219096.1.5_Dr70	ATCCBAA679	tenth_culture	extraction_B	NextSeq_B	Dr70-Dk53	73.0562	99.5034	73.39	BioNumericsAB	12.0	12.0	9.0	9.0	9.0	8.0	2914477.0	2914477.0	2908128.0	2908128.0	2908128.0	2880721.0	887510.0	2914477.0	37.86	583352.0	496733.0	438457.0	438457.0	2.0	3.0	4.0	4.0	0.0	0.0	0.0	2.0	0.0	0.0	0.0	0.0	0.0	0.0	98.966	1.0	1.96	1.13	0.41	887510.0
748	DS10935042-DT201110_2020.TE.219096.1.5_Dr80	ATCCBAA679	tenth_culture	extraction_B	NextSeq_B	Dr80-Dk60	82.8110	99.5408	82.05	BioNumericsAB	11.0	11.0	9.0	9.0	9.0	8.0	2914931.0	2914931.0	2911877.0	2911877.0	2911877.0	2884292.0	890821.0	2914931.0	37.86	583166.0	583166.0	438457.0	438457.0	2.0	2.0	4.0	4.0	0.0	0.0	0.0	2.0	0.0	0.0	0.0	0.0	1.0	1972.0	98.907	1.0	3.33	1.27	0.31	890821.0
749	DS10935042-DT201110_2020.TE.219096.1.5_Dr90	ATCCBAA679	tenth_culture	extraction_B	NextSeq_B	Dr90-Dk68	93.9900	99.5392	88.69	BioNumericsAB	12.0	12.0	9.0	9.0	9.0	8.0	2914671.0	2914671.0	2908322.0	2908322.0	2908322.0	2880737.0	887510.0	2914671.0	37.86	583166.0	496733.0	438457.0	438457.0	2.0	3.0	4.0	4.0	0.0	0.0	0.0	1.0	0.0	0.0	0.0	0.0	1.0	1972.0	98.905	1.0	2.61	1.06	0.34	887510.0
750	DS10935042-DT201110_2020.TE.219096.1.5_Dr100	ATCCBAA679	tenth_culture	extraction_B	NextSeq_B	Dr100-Dk75	103.5064	99.5893	98.63	BioNumericsAB	13.0	12.0	9.0	9.0	9.0	8.0	2915193.0	2914808.0	2908460.0	2908460.0	2908460.0	2880707.0	887510.0	2915193.0	37.86	583166.0	496733.0	438457.0	438457.0	2.0	3.0	4.0	4.0	0.0	0.0	0.0	1.0	0.0	0.0	0.0	0.0	0.0	0.0	98.987	1.0	5.45	0.93	0.34	887510.0
751	DS10935050-DT201110_2020.TE.219105.1.3_Dr10	ATCC19114	fifth_culture	extraction_C	NextSeq_B	Dr10-Dk8	10.9327	99.2163	11.3	BioNumericsAB	23.0	20.0	16.0	16.0	14.0	13.0	2947621.0	2946436.0	2936737.0	2936737.0	2906283.0	2871749.0	961051.0	2947621.0	38.08	257897.0	239219.0	159066.0	159066.0	3.0	4.0	7.0	7.0	1.0	1.0	961051.0	3.0	0.0	24.0	0.0	1.0	0.0	261.0	98.76	1.002	1088.57	1.29	0.41	847491.0
752	DS10935050-DT201110_2020.TE.219105.1.3_Dr20	ATCC19114	fifth_culture	extraction_C	NextSeq_B	Dr20-Dk16	21.5146	99.2354	19.24	BioNumericsAB	14.0	11.0	8.0	8.0	7.0	6.0	2948887.0	2947494.0	2939653.0	2939653.0	2922033.0	2887499.0	960781.0	2948887.0	38.09	538055.0	538055.0	521920.0	521920.0	2.0	2.0	4.0	4.0	1.0	1.0	960781.0	2.0	0.0	0.0	0.0	0.0	0.0	0.0	98.927	1.0	38.76	1.05	0.47	848191.0
753	DS10935050-DT201110_2020.TE.219105.1.3_Dr30	ATCC19114	fifth_culture	extraction_C	NextSeq_B	Dr30-Dk23	30.7721	99.2596	30.01	BioNumericsAB	16.0	14.0	11.0	11.0	10.0	9.0	2948704.0	2947952.0	2940111.0	2940111.0	2921645.0	2887111.0	961291.0	2948704.0	38.08	521916.0	343383.0	230766.0	230766.0	2.0	3.0	5.0	5.0	1.0	1.0	961291.0	2.0	0.0	0.0	0.0	0.0	0.0	0.0	98.939	1.0	12.99	1.15	0.41	848701.0
754	DS10935050-DT201110_2020.TE.219105.1.3_Dr40	ATCC19114	fifth_culture	extraction_C	NextSeq_B	Dr40-Dk31	41.3223	99.3157	41.13	BioNumericsAB	17.0	13.0	10.0	10.0	9.0	8.0	2949126.0	2947447.0	2939606.0	2939606.0	2921218.0	2886684.0	961291.0	2949126.0	38.08	521916.0	343383.0	268130.0	268130.0	2.0	3.0	5.0	5.0	1.0	1.0	961291.0	2.0	0.0	0.0	0.0	0.0	0.0	0.0	98.942	1.0	5.73	0.98	0.41	848701.0
755	DS10935050-DT201110_2020.TE.219105.1.3_Dr50	ATCC19114	fifth_culture	extraction_C	NextSeq_B	Dr50-Dk38	50.8602	99.3281	50.42	BioNumericsAB	15.0	12.0	9.0	9.0	8.0	7.0	2949007.0	2947684.0	2939843.0	2939843.0	2921491.0	2886957.0	961291.0	2949007.0	38.08	535988.0	535988.0	268776.0	268776.0	2.0	2.0	4.0	4.0	1.0	1.0	961291.0	3.0	0.0	0.0	0.0	0.0	0.0	0.0	98.956	1.0	5.9	0.92	0.47	848701.0
756	DS10935050-DT201110_2020.TE.219105.1.3_Dr60	ATCC19114	fifth_culture	extraction_C	NextSeq_B	Dr60-Dk45	60.5906	99.3711	59.35	BioNumericsAB	14.0	12.0	9.0	9.0	8.0	7.0	2948963.0	2948056.0	2940215.0	2940215.0	2921749.0	2887215.0	961291.0	2948963.0	38.08	537212.0	537212.0	356051.0	356051.0	2.0	2.0	4.0	4.0	1.0	1.0	961291.0	2.0	0.0	0.0	0.0	0.0	0.0	0.0	98.961	1.0	3.9	1.15	0.24	848701.0
757	DS10935050-DT201110_2020.TE.219105.1.3_Dr70	ATCC19114	fifth_culture	extraction_C	NextSeq_B	Dr70-Dk53	71.5236	99.3704	69.03	BioNumericsAB	12.0	11.0	9.0	9.0	8.0	7.0	2949203.0	2948657.0	2944100.0	2944100.0	2925646.0	2891112.0	964591.0	2949203.0	38.08	537388.0	537388.0	356051.0	356051.0	2.0	2.0	4.0	4.0	1.0	1.0	964591.0	1.0	0.0	0.0	0.0	0.0	0.0	0.0	98.968	1.0	3.12	3.09	0.61	848701.0
758	DS10935050-DT201110_2020.TE.219105.1.3_Dr80	ATCC19114	fifth_culture	extraction_C	NextSeq_B	Dr80-Dk60	81.1420	99.3283	81.02	BioNumericsAB	14.0	13.0	10.0	10.0	9.0	8.0	2948569.0	2948108.0	2940267.0	2940267.0	2922041.0	2887507.0	961051.0	2948569.0	38.08	521920.0	343383.0	268742.0	268742.0	2.0	3.0	5.0	5.0	1.0	1.0	961051.0	3.0	0.0	0.0	0.0	0.0	0.0	0.0	98.937	1.0	5.94	1.19	0.44	848071.0
759	DS10935050-DT201110_2020.TE.219105.1.3_Dr90	ATCC19114	fifth_culture	extraction_C	NextSeq_B	Dr90-Dk68	92.1854	99.3681	87.85	BioNumericsAB	16.0	14.0	11.0	11.0	10.0	9.0	2947987.0	2946961.0	2939120.0	2939120.0	2926803.0	2892269.0	847662.0	2947987.0	38.08	343383.0	343383.0	268229.0	268229.0	3.0	3.0	5.0	5.0	0.0	0.0	0.0	1.0	0.0	0.0	0.0	0.0	0.0	0.0	98.936	1.0	2.88	1.19	0.54	847662.0
760	DS10935050-DT201110_2020.TE.219105.1.3_Dr100	ATCC19114	fifth_culture	extraction_C	NextSeq_B	Dr100-Dk75	101.9529	99.3921	99.74	BioNumericsAB	12.0	12.0	9.0	9.0	8.0	7.0	2948710.0	2948710.0	2940869.0	2940869.0	2922641.0	2888107.0	961291.0	2948710.0	38.08	537659.0	537659.0	356051.0	356051.0	2.0	2.0	4.0	4.0	1.0	1.0	961291.0	1.0	0.0	0.0	0.0	0.0	0.0	0.0	98.953	1.0	3.76	1.39	0.37	848701.0
761	DS10935056-DT201110_2020.TE.219109.1.3_Dr10	ATCC19115	fifth_culture	extraction_C	NextSeq_B	Dr10-Dk8	10.9983	99.2599	11.3	BioNumericsAB	29.0	28.0	20.0	19.0	17.0	13.0	2915093.0	2914712.0	2895569.0	2890206.0	2855239.0	2726015.0	451750.0	2915093.0	37.88	239622.0	239622.0	202973.0	160917.0	5.0	5.0	8.0	9.0	1.0	1.0	4233.0	5.0	0.0	17.0	0.0	0.0	0.0	0.0	98.635	1.002	964.98	3.99	0.52	451248.0
762	DS10935056-DT201110_2020.TE.219109.1.3_Dr20	ATCC19115	fifth_culture	extraction_C	NextSeq_B	Dr20-Dk16	21.6723	99.3255	21.05	BioNumericsAB	22.0	19.0	12.0	11.0	10.0	8.0	2917365.0	2915828.0	2894416.0	2886232.0	2869478.0	2798575.0	932841.0	2917365.0	37.88	331544.0	331544.0	237918.0	237918.0	3.0	3.0	5.0	5.0	0.0	0.0	0.0	2.0	0.0	0.0	0.0	1.0	0.0	289.0	98.827	1.0	43.4	0.34	0.45	932833.0
763	DS10935056-DT201110_2020.TE.219109.1.3_Dr30	ATCC19115	fifth_culture	extraction_C	NextSeq_B	Dr30-Dk23	31.0311	99.3594	29.54	BioNumericsAB	26.0	21.0	13.0	12.0	11.0	9.0	2918515.0	2916408.0	2897661.0	2889681.0	2872657.0	2801754.0	931584.0	2918515.0	37.89	272362.0	272362.0	198980.0	198980.0	3.0	3.0	6.0	6.0	0.0	0.0	0.0	5.0	0.0	0.0	0.0	1.0	0.0	129.0	98.835	1.001	31.15	3.05	0.38	931326.0
764	DS10935056-DT201110_2020.TE.219109.1.3_Dr40	ATCC19115	fifth_culture	extraction_C	NextSeq_B	Dr40-Dk31	41.8965	99.3867	39.56	BioNumericsAB	23.0	20.0	12.0	11.0	10.0	8.0	2917145.0	2915424.0	2892673.0	2884740.0	2868082.0	2797179.0	931584.0	2917145.0	37.88	331544.0	331544.0	238119.0	238119.0	3.0	3.0	5.0	5.0	0.0	0.0	0.0	4.0	0.0	0.0	0.0	0.0	0.0	0.0	98.811	1.0	19.78	0.89	0.14	931375.0
765	DS10935056-DT201110_2020.TE.219109.1.3_Dr50	ATCC19115	fifth_culture	extraction_C	NextSeq_B	Dr50-Dk38	51.6192	99.4063	49.77	BioNumericsAB	23.0	21.0	13.0	12.0	11.0	9.0	2917699.0	2917005.0	2893849.0	2885916.0	2869102.0	2798199.0	933286.0	2917699.0	37.88	272362.0	272362.0	198776.0	198776.0	3.0	3.0	6.0	6.0	0.0	0.0	0.0	3.0	0.0	0.0	0.0	0.0	0.0	0.0	98.851	1.0	10.69	1.23	0.48	933286.0
766	DS10935056-DT201110_2020.TE.219109.1.3_Dr60	ATCC19115	fifth_culture	extraction_C	NextSeq_B	Dr60-Dk45	61.3309	99.4200	57.69	BioNumericsAB	21.0	19.0	12.0	11.0	10.0	8.0	2918046.0	2916933.0	2894693.0	2886713.0	2869650.0	2798747.0	933286.0	2918046.0	37.88	331348.0	331348.0	237634.0	237634.0	3.0	3.0	5.0	5.0	0.0	0.0	0.0	2.0	0.0	0.0	0.0	0.0	0.0	0.0	98.869	1.0	9.97	0.38	0.41	933286.0
767	DS10935056-DT201110_2020.TE.219109.1.3_Dr70	ATCC19115	fifth_culture	extraction_C	NextSeq_B	Dr70-Dk53	72.4462	99.4352	68.04	BioNumericsAB	19.0	19.0	12.0	11.0	10.0	8.0	2917022.0	2917022.0	2899294.0	2891314.0	2874518.0	2803615.0	932845.0	2917022.0	37.88	331573.0	331573.0	238122.0	238122.0	3.0	3.0	5.0	5.0	0.0	0.0	0.0	2.0	0.0	0.0	0.0	0.0	0.0	0.0	98.835	1.0	7.47	0.79	0.48	932845.0
768	DS10935056-DT201110_2020.TE.219109.1.3_Dr80	ATCC19115	fifth_culture	extraction_C	NextSeq_B	Dr80-Dk60	82.2401	99.4358	79.46	BioNumericsAB	21.0	20.0	13.0	11.0	10.0	8.0	2917363.0	2916974.0	2898121.0	2885074.0	2868334.0	2797431.0	932845.0	2917363.0	37.88	331016.0	331016.0	237670.0	237670.0	3.0	3.0	5.0	5.0	0.0	0.0	0.0	4.0	0.0	0.0	0.0	0.0	0.0	0.0	98.834	1.0	12.37	0.41	0.38	932845.0
769	DS10935056-DT201110_2020.TE.219109.1.3_Dr90	ATCC19115	fifth_culture	extraction_C	NextSeq_B	Dr90-Dk68	93.4321	99.4421	88.68	BioNumericsAB	21.0	19.0	12.0	11.0	10.0	8.0	2917410.0	2916297.0	2894394.0	2886461.0	2869611.0	2798708.0	933286.0	2917410.0	37.88	331573.0	331573.0	238023.0	238023.0	3.0	3.0	5.0	5.0	0.0	0.0	0.0	1.0	0.0	0.0	0.0	0.0	0.0	0.0	98.85	1.0	6.27	0.75	0.51	933286.0
770	DS10935056-DT201110_2020.TE.219109.1.3_Dr100	ATCC19115	fifth_culture	extraction_C	NextSeq_B	Dr100-Dk75	103.2496	99.4526	97.71	BioNumericsAB	17.0	17.0	12.0	10.0	10.0	8.0	2916965.0	2916965.0	2904333.0	2891036.0	2891036.0	2820133.0	933282.0	2916965.0	37.88	331573.0	331573.0	254417.0	254417.0	3.0	3.0	5.0	5.0	0.0	0.0	0.0	3.0	0.0	0.0	0.0	0.0	0.0	0.0	98.836	1.0	4.7	1.78	0.51	933282.0
771	DS10935040-DT201110_2020.TE.219096.1.3_Dr10	ATCCBAA679	fifth_culture	extraction_C	NextSeq_B	Dr10-Dk8	10.9277	99.2335	11.2	BioNumericsAB	22.0	20.0	17.0	17.0	16.0	13.0	2914185.0	2913162.0	2908688.0	2908688.0	2892047.0	2801759.0	438175.0	2914185.0	37.87	316040.0	256587.0	179134.0	179134.0	4.0	5.0	8.0	8.0	0.0	0.0	0.0	1.0	0.0	31.0	0.0	0.0	0.0	0.0	98.747	1.002	1096.16	1.24	0.31	437656.0
772	DS10935040-DT201110_2020.TE.219096.1.3_Dr20	ATCCBAA679	fifth_culture	extraction_C	NextSeq_B	Dr20-Dk16	21.4985	99.2815	22.11	BioNumericsAB	17.0	14.0	10.0	10.0	9.0	8.0	2914803.0	2913584.0	2906217.0	2906217.0	2889525.0	2861869.0	885864.0	2914803.0	37.86	496733.0	496733.0	438175.0	438175.0	3.0	3.0	4.0	4.0	0.0	0.0	0.0	2.0	0.0	0.0	0.0	0.0	0.0	0.0	98.971	1.0	21.82	1.58	0.34	885807.0
773	DS10935040-DT201110_2020.TE.219096.1.3_Dr30	ATCCBAA679	fifth_culture	extraction_C	NextSeq_B	Dr30-Dk23	30.7278	99.2978	27.42	BioNumericsAB	13.0	13.0	10.0	10.0	9.0	8.0	2915230.0	2915230.0	2908882.0	2908882.0	2892421.0	2864357.0	887447.0	2915230.0	37.86	496976.0	496976.0	438175.0	438175.0	3.0	3.0	4.0	4.0	0.0	0.0	0.0	3.0	0.0	0.0	0.0	0.0	0.0	0.0	98.976	1.0	14.54	1.82	0.45	887439.0
774	DS10935040-DT201110_2020.TE.219096.1.3_Dr40	ATCCBAA679	fifth_culture	extraction_C	NextSeq_B	Dr40-Dk31	41.4372	99.3793	41.9	BioNumericsAB	17.0	15.0	11.0	11.0	10.0	9.0	2915378.0	2914607.0	2906446.0	2906446.0	2889985.0	2862344.0	569792.0	2915378.0	37.86	496976.0	496976.0	315673.0	315673.0	3.0	3.0	5.0	5.0	0.0	0.0	0.0	2.0	0.0	0.0	0.0	0.0	0.0	0.0	98.981	1.0	7.55	0.79	0.31	569763.0
775	DS10935040-DT201110_2020.TE.219096.1.3_Dr50	ATCCBAA679	fifth_culture	extraction_C	NextSeq_B	Dr50-Dk38	50.8576	99.3275	47.54	BioNumericsAB	14.0	13.0	10.0	10.0	9.0	8.0	2915045.0	2914592.0	2908243.0	2908243.0	2891782.0	2864330.0	887386.0	2915045.0	37.86	496733.0	496733.0	438457.0	438457.0	3.0	3.0	4.0	4.0	0.0	0.0	0.0	0.0	0.0	0.0	0.0	0.0	0.0	0.0	98.986	1.0	7.17	0.07	0.17	887371.0
776	DS10935040-DT201110_2020.TE.219096.1.3_Dr60	ATCCBAA679	fifth_culture	extraction_C	NextSeq_B	Dr60-Dk45	60.3988	99.4221	60.78	BioNumericsAB	16.0	14.0	11.0	11.0	10.0	9.0	2915382.0	2914514.0	2908166.0	2908166.0	2891705.0	2864049.0	571708.0	2915382.0	37.86	496733.0	496733.0	315709.0	315709.0	3.0	3.0	5.0	5.0	0.0	0.0	0.0	0.0	0.0	0.0	0.0	1.0	0.0	195.0	98.983	1.0	12.9	0.17	0.21	571708.0
777	DS10935040-DT201110_2020.TE.219096.1.3_Dr70	ATCCBAA679	fifth_culture	extraction_C	NextSeq_B	Dr70-Dk53	71.3625	99.4279	68.75	BioNumericsAB	11.0	11.0	8.0	8.0	8.0	8.0	2914665.0	2914665.0	2908317.0	2908317.0	2908317.0	2908317.0	887384.0	2914665.0	37.86	583375.0	496733.0	438457.0	438457.0	2.0	3.0	4.0	4.0	0.0	0.0	0.0	2.0	0.0	0.0	0.0	0.0	0.0	0.0	98.979	1.0	2.26	1.1	0.27	887384.0
778	DS10935040-DT201110_2020.TE.219096.1.3_Dr80	ATCCBAA679	fifth_culture	extraction_C	NextSeq_B	Dr80-Dk60	80.8214	99.4304	81.79	BioNumericsAB	14.0	13.0	10.0	10.0	10.0	9.0	2915165.0	2914750.0	2908401.0	2908401.0	2908401.0	2880994.0	583795.0	2915165.0	37.87	496733.0	496733.0	315709.0	315709.0	3.0	3.0	5.0	5.0	0.0	0.0	0.0	2.0	0.0	0.0	0.0	0.0	0.0	0.0	98.985	1.0	6.86	1.41	0.34	583795.0
779	DS10935040-DT201110_2020.TE.219096.1.3_Dr90	ATCCBAA679	fifth_culture	extraction_C	NextSeq_B	Dr90-Dk68	91.8354	99.3788	87.26	BioNumericsAB	12.0	12.0	9.0	9.0	9.0	8.0	2914933.0	2914933.0	2908585.0	2908585.0	2908585.0	2881133.0	887449.0	2914933.0	37.86	583377.0	496976.0	438457.0	438457.0	2.0	3.0	4.0	4.0	0.0	0.0	0.0	2.0	0.0	0.0	0.0	0.0	0.0	0.0	98.972	1.0	2.92	0.96	0.38	887449.0
780	DS10935040-DT201110_2020.TE.219096.1.3_Dr100	ATCCBAA679	fifth_culture	extraction_C	NextSeq_B	Dr100-Dk75	101.4388	99.4608	94.83	BioNumericsAB	12.0	12.0	9.0	9.0	9.0	8.0	2915011.0	2915011.0	2908662.0	2908662.0	2908662.0	2881255.0	887573.0	2915011.0	37.86	583375.0	496976.0	438457.0	438457.0	2.0	3.0	4.0	4.0	0.0	0.0	0.0	2.0	0.0	0.0	0.0	0.0	0.0	0.0	98.983	1.0	3.26	0.99	0.34	887573.0
781	DS10935053-DT201110_2020.TE.219105.1.6_Dr10	ATCC19114	tenth_culture	extraction_C	NextSeq_B	Dr10-Dk8	11.1379	99.2150	11.5	BioNumericsAB	23.0	21.0	18.0	18.0	15.0	13.0	2947130.0	2946341.0	2940745.0	2940745.0	2888617.0	2825805.0	441749.0	2947130.0	38.09	268806.0	268806.0	175235.0	175235.0	5.0	5.0	8.0	8.0	1.0	1.0	272857.0	5.0	0.0	17.0	0.0	0.0	0.0	0.0	98.781	1.001	869.9	1.87	0.37	441187.0
782	DS10935053-DT201110_2020.TE.219105.1.6_Dr20	ATCC19114	tenth_culture	extraction_C	NextSeq_B	Dr20-Dk16	21.9728	99.2540	20.99	BioNumericsAB	15.0	13.0	11.0	10.0	9.0	8.0	2948966.0	2948095.0	2943531.0	2938223.0	2920017.0	2885483.0	961291.0	2948966.0	38.08	520648.0	343383.0	268209.0	268209.0	2.0	3.0	5.0	5.0	1.0	1.0	961291.0	1.0	0.0	0.0	0.0	0.0	0.0	0.0	98.948	1.0	25.3	0.92	0.44	848683.0
783	DS10935053-DT201110_2020.TE.219105.1.6_Dr30	ATCC19114	tenth_culture	extraction_C	NextSeq_B	Dr30-Dk23	31.4556	99.3236	30.94	BioNumericsAB	15.0	13.0	10.0	10.0	9.0	8.0	2948684.0	2947857.0	2940016.0	2940016.0	2921723.0	2887189.0	961051.0	2948684.0	38.08	522358.0	343383.0	268720.0	268720.0	2.0	3.0	5.0	5.0	1.0	1.0	961051.0	2.0	0.0	0.0	0.0	0.0	0.0	0.0	98.934	1.0	15.67	0.92	0.27	848071.0
784	DS10935053-DT201110_2020.TE.219105.1.6_Dr40	ATCC19114	tenth_culture	extraction_C	NextSeq_B	Dr40-Dk31	42.5122	99.3482	40.69	BioNumericsAB	14.0	13.0	10.0	10.0	9.0	8.0	2948720.0	2948304.0	2940463.0	2940463.0	2921960.0	2887426.0	961291.0	2948720.0	38.08	521913.0	356051.0	268718.0	268718.0	2.0	3.0	5.0	5.0	1.0	1.0	961291.0	2.0	0.0	0.0	0.0	0.0	0.0	0.0	98.942	1.0	8.61	0.85	0.34	848701.0
785	DS10935053-DT201110_2020.TE.219105.1.6_Dr50	ATCC19114	tenth_culture	extraction_C	NextSeq_B	Dr50-Dk38	52.4056	99.3296	50.08	BioNumericsAB	16.0	14.0	11.0	11.0	10.0	8.0	2949376.0	2948228.0	2940387.0	2940387.0	2922065.0	2843095.0	961291.0	2949376.0	38.08	343383.0	343383.0	268738.0	268738.0	3.0	3.0	5.0	5.0	1.0	1.0	961291.0	2.0	0.0	0.0	0.0	0.0	0.0	0.0	98.947	1.0	9.63	2.14	0.44	848701.0
786	DS10935053-DT201110_2020.TE.219105.1.6_Dr60	ATCC19114	tenth_culture	extraction_C	NextSeq_B	Dr60-Dk45	62.2299	99.3528	61.83	BioNumericsAB	14.0	13.0	10.0	10.0	9.0	8.0	2947676.0	2947260.0	2939419.0	2939419.0	2921090.0	2886556.0	961303.0	2947676.0	38.08	521913.0	343383.0	268229.0	268229.0	2.0	3.0	5.0	5.0	1.0	1.0	961303.0	3.0	0.0	0.0	0.0	0.0	0.0	0.0	98.917	1.0	5.33	1.53	0.37	848713.0
787	DS10935053-DT201110_2020.TE.219105.1.6_Dr70	ATCC19114	tenth_culture	extraction_C	NextSeq_B	Dr70-Dk53	73.4979	99.3616	75.21	BioNumericsAB	15.0	14.0	11.0	11.0	9.0	8.0	2948646.0	2948230.0	2940389.0	2940389.0	2909981.0	2875447.0	961291.0	2948646.0	38.08	522354.0	343383.0	268738.0	268738.0	2.0	3.0	5.0	5.0	1.0	1.0	961291.0	1.0	0.0	0.0	0.0	0.0	0.0	0.0	98.944	1.0	1.8	0.92	0.31	848701.0
788	DS10935053-DT201110_2020.TE.219105.1.6_Dr80	ATCC19114	tenth_culture	extraction_C	NextSeq_B	Dr80-Dk60	83.4079	99.4881	80.91	BioNumericsAB	14.0	13.0	10.0	10.0	9.0	8.0	2948194.0	2947778.0	2939937.0	2939937.0	2921699.0	2887165.0	961291.0	2948194.0	38.08	521915.0	356051.0	268229.0	268229.0	2.0	3.0	5.0	5.0	1.0	1.0	961291.0	2.0	0.0	0.0	0.0	0.0	0.0	0.0	98.927	1.0	5.12	1.15	0.31	848701.0
789	DS10935053-DT201110_2020.TE.219105.1.6_Dr90	ATCC19114	tenth_culture	extraction_C	NextSeq_B	Dr90-Dk68	94.7272	99.4067	91.21	BioNumericsAB	13.0	12.0	9.0	9.0	8.0	7.0	2948685.0	2948269.0	2940428.0	2940428.0	2921779.0	2887245.0	961291.0	2948685.0	38.08	535784.0	535784.0	268932.0	268932.0	2.0	2.0	4.0	4.0	1.0	1.0	961291.0	2.0	0.0	0.0	0.0	0.0	0.0	0.0	98.937	1.0	5.19	1.73	0.34	848701.0
790	DS10935053-DT201110_2020.TE.219105.1.6_Dr100	ATCC19114	tenth_culture	extraction_C	NextSeq_B	Dr100-Dk75	104.8022	99.4366	98.41	BioNumericsAB	13.0	12.0	9.0	9.0	8.0	7.0	2948148.0	2947732.0	2939891.0	2939891.0	2921590.0	2887056.0	961291.0	2948148.0	38.08	535988.0	535988.0	268778.0	268778.0	2.0	2.0	4.0	4.0	1.0	1.0	961291.0	2.0	0.0	0.0	0.0	0.0	0.0	0.0	98.928	1.0	3.36	0.88	0.41	848701.0
791	DS10935059-DT201110_2020.TE.219109.1.6_Dr10	ATCC19115	tenth_culture	extraction_C	NextSeq_B	Dr10-Dk8	10.9833	99.2534	11.3	BioNumericsAB	25.0	22.0	16.0	16.0	14.0	12.0	2916256.0	2915143.0	2901861.0	2901861.0	2860420.0	2789657.0	599532.0	2916256.0	37.88	241444.0	241444.0	208028.0	208028.0	5.0	5.0	8.0	8.0	0.0	0.0	0.0	3.0	0.0	20.0	0.0	0.0	0.0	0.0	98.68	1.001	1021.96	0.17	0.38	598499.0
792	DS10935059-DT201110_2020.TE.219109.1.6_Dr20	ATCC19115	tenth_culture	extraction_C	NextSeq_B	Dr20-Dk16	21.6599	99.2958	21.06	BioNumericsAB	27.0	21.0	13.0	12.0	11.0	8.0	2917748.0	2914714.0	2896067.0	2888087.0	2871428.0	2769547.0	930857.0	2917748.0	37.88	331544.0	331544.0	238158.0	238158.0	3.0	3.0	5.0	5.0	0.0	0.0	0.0	4.0	0.0	0.0	0.0	0.0	0.0	0.0	98.828	1.0	45.24	0.55	0.38	930823.0
793	DS10935059-DT201110_2020.TE.219109.1.6_Dr30	ATCC19115	tenth_culture	extraction_C	NextSeq_B	Dr30-Dk23	30.9853	99.3378	30.57	BioNumericsAB	21.0	18.0	11.0	10.0	10.0	8.0	2917453.0	2915785.0	2893492.0	2885512.0	2885512.0	2814609.0	932846.0	2917453.0	37.88	331378.0	331378.0	254385.0	254385.0	3.0	3.0	5.0	5.0	0.0	0.0	0.0	4.0	0.0	0.0	0.0	0.0	0.0	0.0	98.831	1.0	20.63	2.13	0.58	932846.0
794	DS10935059-DT201110_2020.TE.219109.1.6_Dr40	ATCC19115	tenth_culture	extraction_C	NextSeq_B	Dr40-Dk31	41.8505	99.3719	38.91	BioNumericsAB	21.0	20.0	13.0	12.0	11.0	8.0	2917460.0	2916735.0	2899007.0	2891027.0	2874243.0	2772317.0	932845.0	2917460.0	37.88	331571.0	331571.0	238161.0	238161.0	3.0	3.0	5.0	5.0	0.0	0.0	0.0	4.0	0.0	0.0	0.0	0.0	0.0	0.0	98.837	1.0	10.18	1.13	0.48	932845.0
795	DS10935059-DT201110_2020.TE.219109.1.6_Dr50	ATCC19115	tenth_culture	extraction_C	NextSeq_B	Dr50-Dk38	51.5744	99.4146	47.41	BioNumericsAB	19.0	19.0	11.0	10.0	10.0	8.0	2916767.0	2916767.0	2893802.0	2885869.0	2885869.0	2815011.0	932842.0	2916767.0	37.88	331078.0	331078.0	254999.0	254999.0	3.0	3.0	5.0	5.0	0.0	0.0	0.0	3.0	0.0	0.0	0.0	0.0	0.0	0.0	98.83	1.0	8.26	0.41	0.45	932842.0
796	DS10935059-DT201110_2020.TE.219109.1.6_Dr60	ATCC19115	tenth_culture	extraction_C	NextSeq_B	Dr60-Dk45	61.2720	99.3953	57.61	BioNumericsAB	20.0	18.0	12.0	11.0	11.0	9.0	2916737.0	2915601.0	2898675.0	2890695.0	2890695.0	2819792.0	932841.0	2916737.0	37.88	272362.0	272362.0	225112.0	198883.0	3.0	3.0	5.0	6.0	0.0	0.0	0.0	3.0	0.0	0.0	0.0	0.0	0.0	0.0	98.823	1.0	6.89	1.47	0.65	932841.0
797	DS10935059-DT201110_2020.TE.219109.1.6_Dr70	ATCC19115	tenth_culture	extraction_C	NextSeq_B	Dr70-Dk53	72.3574	99.4571	68.05	BioNumericsAB	21.0	19.0	13.0	12.0	11.0	8.0	2918168.0	2916954.0	2899912.0	2891932.0	2875082.0	2773156.0	933284.0	2918168.0	37.88	331573.0	331573.0	238050.0	238050.0	3.0	3.0	5.0	5.0	0.0	0.0	0.0	3.0	0.0	0.0	0.0	0.0	0.0	0.0	98.868	1.0	8.88	1.17	0.41	933271.0
798	DS10935059-DT201110_2020.TE.219109.1.6_Dr80	ATCC19115	tenth_culture	extraction_C	NextSeq_B	Dr80-Dk60	82.1376	99.4403	79.99	BioNumericsAB	21.0	19.0	13.0	12.0	11.0	8.0	2916586.0	2915409.0	2897915.0	2889982.0	2873198.0	2771272.0	933287.0	2916586.0	37.88	331060.0	331060.0	237631.0	237631.0	3.0	3.0	5.0	5.0	0.0	0.0	0.0	4.0	0.0	0.0	0.0	0.0	0.0	0.0	98.819	1.0	6.79	1.61	0.48	933287.0
799	DS10935059-DT201110_2020.TE.219109.1.6_Dr90	ATCC19115	tenth_culture	extraction_C	NextSeq_B	Dr90-Dk68	93.3015	99.4765	88.2	BioNumericsAB	19.0	19.0	12.0	11.0	11.0	8.0	2916138.0	2916138.0	2898294.0	2890361.0	2890361.0	2788435.0	932846.0	2916138.0	37.88	331060.0	331060.0	254783.0	254783.0	3.0	3.0	5.0	5.0	0.0	0.0	0.0	4.0	0.0	0.0	0.0	0.0	0.0	0.0	98.809	1.0	5.52	2.71	0.62	932846.0
800	DS10935059-DT201110_2020.TE.219109.1.6_Dr100	ATCC19115	tenth_culture	extraction_C	NextSeq_B	Dr100-Dk75	103.1824	99.4626	96.65	BioNumericsAB	19.0	18.0	12.0	11.0	11.0	8.0	2917740.0	2916938.0	2899896.0	2891963.0	2891963.0	2790037.0	933281.0	2917740.0	37.88	331571.0	331571.0	254837.0	254837.0	3.0	3.0	5.0	5.0	0.0	0.0	0.0	4.0	0.0	0.0	0.0	0.0	0.0	0.0	98.866	1.0	4.7	2.74	0.58	933281.0
801	DS10935043-DT201110_2020.TE.219096.1.6_Dr10	ATCCBAA679	tenth_culture	extraction_C	NextSeq_B	Dr10-Dk8	11.0003	99.2555	11.3	BioNumericsAB	17.0	16.0	13.0	13.0	11.0	11.0	2914851.0	2914362.0	2908013.0	2908013.0	2871408.0	2871408.0	566433.0	2914851.0	37.87	438436.0	438436.0	315736.0	315736.0	3.0	3.0	5.0	5.0	0.0	0.0	0.0	2.0	0.0	23.0	0.0	1.0	0.0	440.0	98.842	1.001	1029.86	0.58	0.31	565865.0
802	DS10935043-DT201110_2020.TE.219096.1.6_Dr20	ATCCBAA679	tenth_culture	extraction_C	NextSeq_B	Dr20-Dk16	21.6923	99.3136	22.78	BioNumericsAB	16.0	13.0	10.0	10.0	9.0	8.0	2915919.0	2914067.0	2907719.0	2907719.0	2891026.0	2863370.0	887321.0	2915919.0	37.87	496976.0	496976.0	438457.0	438457.0	3.0	3.0	4.0	4.0	0.0	0.0	0.0	2.0	0.0	0.0	0.0	0.0	0.0	0.0	98.984	1.0	37.38	1.41	0.34	887280.0
803	DS10935043-DT201110_2020.TE.219096.1.6_Dr30	ATCCBAA679	tenth_culture	extraction_C	NextSeq_B	Dr30-Dk23	31.2334	99.3337	28.84	BioNumericsAB	17.0	13.0	10.0	10.0	9.0	8.0	2915411.0	2913920.0	2907572.0	2907572.0	2890880.0	2863428.0	887321.0	2915411.0	37.86	496976.0	496976.0	438457.0	438457.0	3.0	3.0	4.0	4.0	0.0	0.0	0.0	1.0	0.0	0.0	0.0	0.0	0.0	0.0	98.988	1.0	10.63	0.34	0.14	887321.0
804	DS10935043-DT201110_2020.TE.219096.1.6_Dr40	ATCCBAA679	tenth_culture	extraction_C	NextSeq_B	Dr40-Dk31	42.1566	99.3844	39.37	BioNumericsAB	11.0	11.0	10.0	9.0	8.0	8.0	2914950.0	2914950.0	2913697.0	2908334.0	2891642.0	2891642.0	887576.0	2914950.0	37.86	496733.0	496733.0	438175.0	438175.0	3.0	3.0	4.0	4.0	0.0	0.0	0.0	2.0	0.0	0.0	0.0	0.0	0.0	0.0	98.979	1.0	8.06	1.68	0.24	887568.0
805	DS10935043-DT201110_2020.TE.219096.1.6_Dr50	ATCCBAA679	tenth_culture	extraction_C	NextSeq_B	Dr50-Dk38	51.8703	99.3666	50.09	BioNumericsAB	13.0	12.0	11.0	10.0	9.0	8.0	2915314.0	2914453.0	2913201.0	2907838.0	2891146.0	2863331.0	886625.0	2915314.0	37.86	496733.0	496733.0	438457.0	438457.0	3.0	3.0	4.0	4.0	0.0	0.0	0.0	0.0	0.0	0.0	0.0	0.0	0.0	0.0	98.996	1.0	2.74	0.99	0.14	886625.0
806	DS10935043-DT201110_2020.TE.219096.1.6_Dr60	ATCCBAA679	tenth_culture	extraction_C	NextSeq_B	Dr60-Dk45	61.6099	99.3729	59.31	BioNumericsAB	13.0	13.0	10.0	10.0	9.0	8.0	2914775.0	2914775.0	2908428.0	2908428.0	2891736.0	2864151.0	887575.0	2914775.0	37.86	496733.0	496733.0	438175.0	438175.0	3.0	3.0	4.0	4.0	0.0	0.0	0.0	1.0	0.0	0.0	0.0	0.0	1.0	1971.0	98.908	1.0	6.24	1.79	0.45	887575.0
807	DS10935043-DT201110_2020.TE.219096.1.6_Dr70	ATCCBAA679	tenth_culture	extraction_C	NextSeq_B	Dr70-Dk53	72.6617	99.4073	68.81	BioNumericsAB	12.0	12.0	9.0	9.0	9.0	8.0	2914743.0	2914743.0	2908395.0	2908395.0	2908395.0	2880988.0	887575.0	2914743.0	37.86	583168.0	496976.0	438457.0	438457.0	2.0	3.0	4.0	4.0	0.0	0.0	0.0	2.0	0.0	0.0	0.0	0.0	0.0	0.0	98.966	1.0	4.49	1.2	0.31	887575.0
808	DS10935043-DT201110_2020.TE.219096.1.6_Dr80	ATCCBAA679	tenth_culture	extraction_C	NextSeq_B	Dr80-Dk60	82.3662	99.3944	79.82	BioNumericsAB	12.0	12.0	9.0	9.0	9.0	8.0	2915374.0	2915374.0	2909025.0	2909025.0	2909025.0	2881470.0	887575.0	2915374.0	37.87	583588.0	496976.0	438457.0	438457.0	2.0	3.0	4.0	4.0	0.0	0.0	0.0	2.0	0.0	0.0	0.0	0.0	1.0	1942.0	98.924	1.0	4.12	0.58	0.27	887429.0
809	DS10935043-DT201110_2020.TE.219096.1.6_Dr90	ATCCBAA679	tenth_culture	extraction_C	NextSeq_B	Dr90-Dk68	93.2072	99.4227	88.87	BioNumericsAB	12.0	12.0	9.0	9.0	9.0	8.0	2914991.0	2914991.0	2908642.0	2908642.0	2908642.0	2881190.0	887573.0	2914991.0	37.86	583586.0	496733.0	438457.0	438457.0	2.0	3.0	4.0	4.0	0.0	0.0	0.0	0.0	0.0	0.0	0.0	0.0	0.0	0.0	98.988	1.0	4.36	0.21	0.24	887573.0
810	DS10935043-DT201110_2020.TE.219096.1.6_Dr100	ATCCBAA679	tenth_culture	extraction_C	NextSeq_B	Dr100-Dk75	102.1466	99.4413	100.61	BioNumericsAB	13.0	13.0	11.0	11.0	10.0	9.0	2915222.0	2915222.0	2912169.0	2912169.0	2897089.0	2869534.0	806421.0	2915222.0	37.86	496733.0	496733.0	438457.0	438457.0	3.0	3.0	4.0	4.0	0.0	0.0	0.0	0.0	0.0	0.0	0.0	0.0	1.0	1942.0	98.929	1.0	5.35	0.51	0.31	806421.0
811	DS10700802-DT200908_2020.TE.126588.1.2_Dr10	ATCC19114	original_DNA	original_DNA	NextSeq_B	Dr10-Dk8	10.8267	99.1890	11.2	BioNumericsAB	17.0	16.0	14.0	14.0	14.0	13.0	2946949.0	2946533.0	2941820.0	2941820.0	2941820.0	2907372.0	797666.0	2946949.0	38.08	343383.0	343383.0	161393.0	161393.0	3.0	3.0	7.0	7.0	1.0	1.0	163378.0	5.0	0.0	16.0	0.0	0.0	0.0	0.0	98.794	1.001	939.55	2.21	0.41	797328.0
812	DS10700802-DT200908_2020.TE.126588.1.2_Dr20	ATCC19114	original_DNA	original_DNA	NextSeq_B	Dr20-Dk16	21.3799	99.2204	20.73	BioNumericsAB	14.0	12.0	11.0	10.0	9.0	8.0	2948752.0	2948003.0	2945116.0	2939808.0	2921668.0	2887220.0	961051.0	2948752.0	38.08	522270.0	343383.0	268738.0	268738.0	2.0	3.0	5.0	5.0	1.0	1.0	961051.0	2.0	0.0	0.0	0.0	0.0	0.0	0.0	98.937	1.0	24.86	0.78	0.37	848071.0
813	DS10700802-DT200908_2020.TE.126588.1.2_Dr30	ATCC19114	original_DNA	original_DNA	NextSeq_B	Dr30-Dk23	30.5057	99.2417	28.35	BioNumericsAB	14.0	12.0	9.0	9.0	8.0	7.0	2949105.0	2948032.0	2940191.0	2940191.0	2922319.0	2887785.0	961291.0	2949105.0	38.08	537853.0	537853.0	343383.0	343383.0	2.0	2.0	4.0	4.0	1.0	1.0	961291.0	1.0	0.0	0.0	0.0	0.0	0.0	0.0	98.96	1.0	7.29	0.85	0.41	848701.0
814	DS10700802-DT200908_2020.TE.126588.1.2_Dr40	ATCC19114	original_DNA	original_DNA	NextSeq_B	Dr40-Dk31	41.2053	99.2263	39.67	BioNumericsAB	14.0	13.0	10.0	10.0	9.0	8.0	2948958.0	2948542.0	2940701.0	2940701.0	2922184.0	2887650.0	961291.0	2948958.0	38.08	522355.0	343383.0	268738.0	268738.0	2.0	3.0	5.0	5.0	1.0	1.0	961291.0	1.0	0.0	0.0	0.0	0.0	0.0	0.0	98.956	1.0	4.41	0.81	0.24	848701.0
815	DS10700802-DT200908_2020.TE.126588.1.2_Dr50	ATCC19114	original_DNA	original_DNA	NextSeq_B	Dr50-Dk38	50.6748	99.2787	51.04	BioNumericsAB	14.0	13.0	10.0	10.0	9.0	8.0	2949100.0	2948684.0	2940843.0	2940843.0	2922320.0	2887786.0	961291.0	2949100.0	38.08	522359.0	343383.0	268738.0	268738.0	2.0	3.0	5.0	5.0	1.0	1.0	961291.0	1.0	0.0	0.0	0.0	0.0	0.0	0.0	98.958	1.0	1.83	0.85	0.41	848701.0
816	DS10700802-DT200908_2020.TE.126588.1.2_Dr60	ATCC19114	original_DNA	original_DNA	NextSeq_B	Dr60-Dk45	60.1013	99.2402	57.47	BioNumericsAB	15.0	14.0	11.0	11.0	9.0	8.0	2948098.0	2947682.0	2939841.0	2939841.0	2909607.0	2875073.0	961291.0	2948098.0	38.07	522358.0	343383.0	268720.0	268720.0	2.0	3.0	5.0	5.0	1.0	1.0	961291.0	1.0	0.0	0.0	0.0	0.0	0.0	0.0	98.932	1.0	2.37	0.81	0.34	848701.0
817	DS10700802-DT200908_2020.TE.126588.1.2_Dr70	ATCC19114	original_DNA	original_DNA	NextSeq_B	Dr70-Dk53	70.9754	99.2787	68.24	BioNumericsAB	16.0	14.0	11.0	11.0	9.0	8.0	2948381.0	2947461.0	2939620.0	2939620.0	2909386.0	2874852.0	960781.0	2948381.0	38.08	522359.0	343383.0	268738.0	268738.0	2.0	3.0	5.0	5.0	1.0	1.0	960781.0	1.0	0.0	0.0	0.0	0.0	0.0	0.0	98.934	1.0	5.77	0.75	0.34	848191.0
818	DS10700802-DT200908_2020.TE.126588.1.2_Dr80	ATCC19114	original_DNA	original_DNA	NextSeq_B	Dr80-Dk60	80.4642	99.3315	78.61	BioNumericsAB	16.0	14.0	11.0	11.0	9.0	8.0	2948803.0	2948034.0	2940107.0	2940107.0	2909447.0	2874999.0	961051.0	2948803.0	38.08	522271.0	343383.0	268738.0	268738.0	2.0	3.0	5.0	5.0	1.0	1.0	961051.0	2.0	0.0	0.0	0.0	0.0	0.0	0.0	98.95	1.0	5.05	1.25	0.47	848461.0
819	DS10700802-DT200908_2020.TE.126588.1.2_Dr90	ATCC19114	original_DNA	original_DNA	NextSeq_B	Dr90-Dk68	91.3422	99.3259	88.58	BioNumericsAB	15.0	14.0	11.0	11.0	9.0	8.0	2949072.0	2948656.0	2940815.0	2940815.0	2909839.0	2875305.0	961291.0	2949072.0	38.08	522359.0	343383.0	268740.0	268740.0	2.0	3.0	5.0	5.0	1.0	1.0	961291.0	1.0	0.0	0.0	0.0	0.0	0.0	0.0	98.961	1.0	2.81	0.92	0.37	848701.0
820	DS10700802-DT200908_2020.TE.126588.1.2_Dr100	ATCC19114	original_DNA	original_DNA	NextSeq_B	Dr100-Dk75	100.9521	99.3161	99.15	BioNumericsAB	16.0	14.0	11.0	11.0	9.0	7.0	2949122.0	2948201.0	2940274.0	2940274.0	2909566.0	2830943.0	961291.0	2949122.0	38.08	537821.0	537821.0	343383.0	343383.0	2.0	2.0	4.0	4.0	1.0	1.0	961291.0	1.0	0.0	0.0	0.0	0.0	0.0	0.0	98.967	1.0	2.92	1.15	0.47	848701.0
821	DS10700801-DT200908_2020.TE.126588.1.1_Dr10	ATCC19115	original_DNA	original_DNA	NextSeq_B	Dr10-Dk8	10.9045	99.2180	11.2	BioNumericsAB	26.0	22.0	15.0	14.0	13.0	11.0	2915747.0	2913779.0	2897950.0	2889801.0	2873311.0	2802408.0	628589.0	2915747.0	37.88	330017.0	237370.0	198772.0	198772.0	3.0	4.0	7.0	7.0	2.0	2.0	330641.0	5.0	0.0	18.0	0.0	0.0	0.0	0.0	98.682	1.001	872.13	0.62	0.27	627512.0
822	DS10700801-DT200908_2020.TE.126588.1.1_Dr20	ATCC19115	original_DNA	original_DNA	NextSeq_B	Dr20-Dk16	21.4751	99.2548	21.39	BioNumericsAB	22.0	20.0	13.0	12.0	11.0	9.0	2917900.0	2917154.0	2898753.0	2890421.0	2873871.0	2802968.0	933283.0	2917900.0	37.88	271805.0	271805.0	198710.0	198710.0	3.0	3.0	6.0	6.0	0.0	0.0	0.0	2.0	0.0	0.0	0.0	0.0	0.0	0.0	98.848	1.0	27.01	0.41	0.31	933283.0
823	DS10700801-DT200908_2020.TE.126588.1.1_Dr30	ATCC19115	original_DNA	original_DNA	NextSeq_B	Dr30-Dk23	30.8116	99.2928	29.44	BioNumericsAB	23.0	19.0	12.0	11.0	10.0	8.0	2918048.0	2915886.0	2897258.0	2889074.0	2872214.0	2801311.0	931563.0	2918048.0	37.88	330961.0	330961.0	238002.0	238002.0	3.0	3.0	5.0	5.0	0.0	0.0	0.0	4.0	0.0	0.0	0.0	0.0	0.0	0.0	98.834	1.001	28.48	0.96	0.31	931354.0
824	DS10700801-DT200908_2020.TE.126588.1.1_Dr40	ATCC19115	original_DNA	original_DNA	NextSeq_B	Dr40-Dk31	41.8087	99.3226	40.35	BioNumericsAB	26.0	22.0	14.0	12.0	11.0	9.0	2917244.0	2915124.0	2898808.0	2885808.0	2869120.0	2798217.0	933278.0	2917244.0	37.88	272602.0	272602.0	198681.0	198681.0	3.0	3.0	6.0	6.0	0.0	0.0	0.0	3.0	0.0	0.0	0.0	0.0	0.0	0.0	98.826	1.0	13.61	0.38	0.14	933278.0
825	DS10700801-DT200908_2020.TE.126588.1.1_Dr50	ATCC19115	original_DNA	original_DNA	NextSeq_B	Dr50-Dk38	51.3022	99.3585	47.39	BioNumericsAB	23.0	22.0	14.0	13.0	12.0	10.0	2917179.0	2916845.0	2894140.0	2886207.0	2869456.0	2798553.0	573849.0	2917179.0	37.88	272362.0	272362.0	198788.0	198788.0	4.0	4.0	7.0	7.0	0.0	0.0	0.0	2.0	0.0	0.0	0.0	0.0	0.0	0.0	98.823	1.0	10.52	0.21	0.24	573849.0
826	DS10700801-DT200908_2020.TE.126588.1.1_Dr60	ATCC19115	original_DNA	original_DNA	NextSeq_B	Dr60-Dk45	60.7707	99.3601	57.49	BioNumericsAB	20.0	17.0	11.0	10.0	10.0	8.0	2918065.0	2916572.0	2899105.0	2890968.0	2890968.0	2820065.0	779619.0	2918065.0	37.88	485216.0	485216.0	254121.0	254121.0	3.0	3.0	5.0	5.0	1.0	1.0	485216.0	6.0	0.0	0.0	0.0	0.0	0.0	0.0	98.858	1.0	8.6	1.68	0.34	779619.0
827	DS10700801-DT200908_2020.TE.126588.1.1_Dr70	ATCC19115	original_DNA	original_DNA	NextSeq_B	Dr70-Dk53	71.7134	99.3578	67.35	BioNumericsAB	26.0	21.0	13.0	12.0	11.0	9.0	2916802.0	2914377.0	2893500.0	2885567.0	2868855.0	2797952.0	933285.0	2916802.0	37.88	271805.0	271805.0	198788.0	198788.0	3.0	3.0	6.0	6.0	0.0	0.0	0.0	2.0	0.0	0.0	0.0	0.0	0.0	0.0	98.822	1.0	8.33	0.21	0.34	933285.0
828	DS10700801-DT200908_2020.TE.126588.1.1_Dr80	ATCC19115	original_DNA	original_DNA	NextSeq_B	Dr80-Dk60	81.2832	99.3798	77.4	BioNumericsAB	22.0	20.0	13.0	12.0	11.0	9.0	2917341.0	2916354.0	2898625.0	2890645.0	2873855.0	2802952.0	573855.0	2917341.0	37.88	330696.0	330696.0	237978.0	237978.0	4.0	4.0	6.0	6.0	0.0	0.0	0.0	3.0	0.0	0.0	0.0	0.0	0.0	0.0	98.837	1.0	8.16	0.45	0.34	573855.0
829	DS10700801-DT200908_2020.TE.126588.1.1_Dr90	ATCC19115	original_DNA	original_DNA	NextSeq_B	Dr90-Dk68	92.2994	99.3841	86.45	BioNumericsAB	19.0	17.0	11.0	10.0	10.0	8.0	2916998.0	2915784.0	2898792.0	2890859.0	2890859.0	2819956.0	779621.0	2916998.0	37.87	485007.0	485007.0	254555.0	254555.0	3.0	3.0	5.0	5.0	1.0	1.0	485007.0	4.0	0.0	0.0	0.0	0.0	0.0	0.0	98.835	1.0	4.97	1.34	0.38	779621.0
830	DS10700801-DT200908_2020.TE.126588.1.1_Dr100	ATCC19115	original_DNA	original_DNA	NextSeq_B	Dr100-Dk75	101.8542	99.4249	97.72	BioNumericsAB	21.0	20.0	12.0	11.0	10.0	8.0	2917392.0	2917030.0	2893883.0	2885950.0	2869134.0	2798231.0	933282.0	2917392.0	37.88	331014.0	331014.0	238006.0	238006.0	3.0	3.0	5.0	5.0	0.0	0.0	0.0	2.0	0.0	0.0	0.0	0.0	0.0	0.0	98.846	1.0	5.35	0.24	0.34	933282.0
831	DS10700803-DT200908_2020.TE.126588.1.3_Dr10	ATCCBAA679	original_DNA	original_DNA	NextSeq_B	Dr10-Dk8	10.8174	99.2246	11.1	BioNumericsAB	22.0	19.0	16.0	15.0	14.0	13.0	2913881.0	2912632.0	2908558.0	2901317.0	2884328.0	2857117.0	463763.0	2913881.0	37.86	364046.0	364046.0	172041.0	172041.0	4.0	4.0	7.0	7.0	0.0	0.0	0.0	3.0	0.0	12.0	0.0	1.0	0.0	202.0	98.848	1.001	867.43	2.47	0.34	463643.0
832	DS10700803-DT200908_2020.TE.126588.1.3_Dr20	ATCCBAA679	original_DNA	original_DNA	NextSeq_B	Dr20-Dk16	21.3604	99.2714	21.65	BioNumericsAB	17.0	14.0	10.0	10.0	9.0	8.0	2914971.0	2913728.0	2905645.0	2905645.0	2889184.0	2861721.0	885749.0	2914971.0	37.86	496976.0	496976.0	438175.0	438175.0	3.0	3.0	4.0	4.0	0.0	0.0	0.0	2.0	0.0	1.0	0.0	0.0	1.0	1691.0	98.902	1.0	28.89	1.75	0.41	885689.0
833	DS10700803-DT200908_2020.TE.126588.1.3_Dr30	ATCCBAA679	original_DNA	original_DNA	NextSeq_B	Dr30-Dk23	30.4918	99.3028	28.98	BioNumericsAB	13.0	13.0	10.0	10.0	9.0	9.0	2915706.0	2915706.0	2909358.0	2909358.0	2891988.0	2891988.0	571764.0	2915706.0	37.87	496733.0	496733.0	315675.0	315675.0	3.0	3.0	5.0	5.0	0.0	0.0	0.0	1.0	0.0	0.0	0.0	0.0	0.0	0.0	98.995	1.0	17.15	0.38	0.17	571756.0
834	DS10700803-DT200908_2020.TE.126588.1.3_Dr40	ATCCBAA679	original_DNA	original_DNA	NextSeq_B	Dr40-Dk31	41.0913	99.2872	37.53	BioNumericsAB	14.0	13.0	10.0	10.0	9.0	8.0	2915421.0	2915057.0	2908709.0	2908709.0	2892248.0	2864796.0	887512.0	2915421.0	37.87	496733.0	496733.0	438457.0	438457.0	3.0	3.0	4.0	4.0	0.0	0.0	0.0	0.0	0.0	0.0	0.0	0.0	0.0	0.0	98.987	1.0	7.96	1.54	0.34	887512.0
835	DS10700803-DT200908_2020.TE.126588.1.3_Dr50	ATCCBAA679	original_DNA	original_DNA	NextSeq_B	Dr50-Dk38	50.6354	99.3534	54.07	BioNumericsAB	16.0	14.0	10.0	10.0	9.0	8.0	2915350.0	2914532.0	2907164.0	2907164.0	2890472.0	2863035.0	886103.0	2915350.0	37.87	496976.0	496976.0	438457.0	438457.0	3.0	3.0	4.0	4.0	0.0	0.0	0.0	2.0	0.0	0.0	0.0	0.0	0.0	0.0	98.985	1.0	4.39	0.62	0.27	886103.0
836	DS10700803-DT200908_2020.TE.126588.1.3_Dr60	ATCCBAA679	original_DNA	original_DNA	NextSeq_B	Dr60-Dk45	60.0709	99.3327	57.22	BioNumericsAB	15.0	13.0	10.0	10.0	9.0	8.0	2915775.0	2914976.0	2908627.0	2908627.0	2892166.0	2864555.0	887447.0	2915775.0	37.87	496733.0	496733.0	438457.0	438457.0	3.0	3.0	4.0	4.0	0.0	0.0	0.0	0.0	0.0	0.0	0.0	0.0	0.0	0.0	99.0	1.0	5.42	1.06	0.27	887447.0
837	DS10700803-DT200908_2020.TE.126588.1.3_Dr70	ATCCBAA679	original_DNA	original_DNA	NextSeq_B	Dr70-Dk53	70.8523	99.3514	68.22	BioNumericsAB	14.0	13.0	9.0	9.0	9.0	8.0	2915270.0	2914852.0	2907484.0	2907484.0	2907484.0	2880077.0	886709.0	2915270.0	37.86	583168.0	496976.0	438457.0	438457.0	2.0	3.0	4.0	4.0	0.0	0.0	0.0	2.0	0.0	0.0	0.0	0.0	0.0	0.0	98.978	1.0	8.92	0.96	0.24	886709.0
838	DS10700803-DT200908_2020.TE.126588.1.3_Dr80	ATCCBAA679	original_DNA	original_DNA	NextSeq_B	Dr80-Dk60	80.3605	99.3816	77.73	BioNumericsAB	14.0	14.0	10.0	10.0	10.0	9.0	2915790.0	2915790.0	2908423.0	2908423.0	2908423.0	2881016.0	583586.0	2915790.0	37.87	496976.0	496976.0	315709.0	315709.0	3.0	3.0	5.0	5.0	0.0	0.0	0.0	1.0	0.0	0.0	0.0	0.0	0.0	0.0	99.013	1.0	3.64	0.34	0.17	583586.0
839	DS10700803-DT200908_2020.TE.126588.1.3_Dr90	ATCCBAA679	original_DNA	original_DNA	NextSeq_B	Dr90-Dk68	91.1974	99.3843	86.8	BioNumericsAB	12.0	12.0	9.0	9.0	9.0	8.0	2915367.0	2915367.0	2909018.0	2909018.0	2909018.0	2881611.0	887510.0	2915367.0	37.87	583794.0	496976.0	438457.0	438457.0	2.0	3.0	4.0	4.0	0.0	0.0	0.0	1.0	0.0	0.0	0.0	0.0	0.0	0.0	98.995	1.0	3.12	0.45	0.24	887510.0
840	DS10700803-DT200908_2020.TE.126588.1.3_Dr100	ATCCBAA679	original_DNA	original_DNA	NextSeq_B	Dr100-Dk75	100.7994	99.3683	96.2	BioNumericsAB	12.0	12.0	9.0	9.0	9.0	8.0	2915667.0	2915667.0	2909318.0	2909318.0	2909318.0	2881911.0	887507.0	2915667.0	37.87	583586.0	496733.0	438457.0	438457.0	2.0	3.0	4.0	4.0	0.0	0.0	0.0	0.0	0.0	0.0	0.0	0.0	0.0	0.0	99.012	1.0	4.05	0.41	0.31	887507.0
841	DS10801320-DT201009_2020.TE.155996.1.1_Dr10	ATCC19114	fifth_culture	extraction_A	NextSeq_A	Dr10-Dk8	10.7668	99.1840	11.2	BioNumericsAF	23.0	19.0	16.0	15.0	15.0	12.0	2949642.0	2947525.0	2939684.0	2932510.0	2932510.0	2828865.0	522361.0	2949642.0	38.09	451401.0	287028.0	217797.0	217797.0	3.0	4.0	6.0	6.0	1.0	1.0	509651.0	4.0	0.0	18.0	0.0	3.0	0.0	773.0	98.821	1.001	1147.16	5.03	0.68	521973.0
842	DS10801320-DT201009_2020.TE.155996.1.1_Dr20	ATCC19114	fifth_culture	extraction_A	NextSeq_A	Dr20-Dk16	21.2680	99.2538	20.38	BioNumericsAF	16.0	12.0	9.0	9.0	8.0	7.0	2951073.0	2948956.0	2941115.0	2941115.0	2922598.0	2888064.0	961291.0	2951073.0	38.08	537822.0	537822.0	343383.0	343383.0	2.0	2.0	4.0	4.0	1.0	1.0	961291.0	1.0	0.0	0.0	0.0	3.0	0.0	773.0	98.966	1.0	64.79	0.81	0.41	848701.0
843	DS10801320-DT201009_2020.TE.155996.1.1_Dr30	ATCC19114	fifth_culture	extraction_A	NextSeq_A	Dr30-Dk23	30.3832	99.2505	29.34	BioNumericsAF	16.0	13.0	9.0	9.0	8.0	7.0	2949922.0	2948123.0	2938446.0	2938446.0	2919980.0	2885446.0	961051.0	2949922.0	38.08	537976.0	537976.0	343383.0	343383.0	2.0	2.0	4.0	4.0	1.0	1.0	961051.0	3.0	0.0	0.0	0.0	2.0	0.0	644.0	98.943	1.0	36.1	1.19	0.31	848453.0
844	DS10801320-DT201009_2020.TE.155996.1.1_Dr40	ATCC19114	fifth_culture	extraction_A	NextSeq_A	Dr40-Dk31	40.7791	99.4336	38.64	BioNumericsAF	17.0	14.0	11.0	11.0	9.0	8.0	2950091.0	2948292.0	2940451.0	2940451.0	2909572.0	2875038.0	961051.0	2950091.0	38.08	522361.0	343383.0	268720.0	268720.0	2.0	3.0	5.0	5.0	1.0	1.0	961051.0	2.0	0.0	0.0	0.0	2.0	0.0	644.0	98.948	1.0	28.64	0.85	0.34	848461.0
845	DS10801320-DT201009_2020.TE.155996.1.1_Dr50	ATCC19114	fifth_culture	extraction_A	NextSeq_A	Dr50-Dk38	50.0456	99.3001	51.13	BioNumericsAF	16.0	13.0	10.0	10.0	9.0	8.0	2949534.0	2948073.0	2940232.0	2940232.0	2921721.0	2887187.0	961291.0	2949534.0	38.08	521915.0	343383.0	268718.0	268718.0	2.0	3.0	5.0	5.0	1.0	1.0	961291.0	2.0	0.0	0.0	0.0	1.0	0.0	497.0	98.949	1.0	12.54	0.81	0.27	848701.0
846	DS10801320-DT201009_2020.TE.155996.1.1_Dr60	ATCC19114	fifth_culture	extraction_A	NextSeq_A	Dr60-Dk45	59.5165	99.3035	56.23	BioNumericsAF	17.0	14.0	11.0	11.0	9.0	8.0	2949141.0	2947669.0	2939828.0	2939828.0	2908921.0	2874387.0	961051.0	2949141.0	38.08	521916.0	343383.0	268515.0	268515.0	2.0	3.0	5.0	5.0	1.0	1.0	961051.0	3.0	0.0	0.0	0.0	1.0	0.0	497.0	98.936	1.0	11.63	0.85	0.37	848071.0
847	DS10801320-DT201009_2020.TE.155996.1.1_Dr70	ATCC19114	fifth_culture	extraction_A	NextSeq_A	Dr70-Dk53	70.3107	99.2938	66.55	BioNumericsAF	16.0	14.0	11.0	11.0	9.0	8.0	2949130.0	2948373.0	2940532.0	2940532.0	2909529.0	2874995.0	961291.0	2949130.0	38.08	521916.0	343383.0	268738.0	268738.0	2.0	3.0	5.0	5.0	1.0	1.0	961291.0	2.0	0.0	0.0	0.0	0.0	0.0	0.0	98.95	1.0	5.49	0.92	0.44	848701.0
848	DS10801320-DT201009_2020.TE.155996.1.1_Dr80	ATCC19114	fifth_culture	extraction_A	NextSeq_A	Dr80-Dk60	79.7319	99.3171	78.05	BioNumericsAF	13.0	12.0	9.0	9.0	8.0	7.0	2949127.0	2948788.0	2940947.0	2940947.0	2922300.0	2887766.0	961291.0	2949127.0	38.08	537759.0	537759.0	356051.0	356051.0	2.0	2.0	4.0	4.0	1.0	1.0	961291.0	2.0	0.0	0.0	0.0	0.0	0.0	0.0	98.954	1.0	5.46	0.85	0.34	848701.0
849	DS10801320-DT201009_2020.TE.155996.1.1_Dr90	ATCC19114	fifth_culture	extraction_A	NextSeq_A	Dr90-Dk68	90.5007	99.3274	87.05	BioNumericsAF	11.0	11.0	8.0	8.0	7.0	6.0	2948332.0	2948332.0	2940491.0	2940491.0	2922595.0	2888061.0	961291.0	2948332.0	38.07	537770.0	537770.0	522359.0	522359.0	2.0	2.0	4.0	4.0	1.0	1.0	961291.0	1.0	0.0	0.0	0.0	0.0	0.0	0.0	98.933	1.0	2.14	1.05	0.37	848701.0
850	DS10801320-DT201009_2020.TE.155996.1.1_Dr100	ATCC19114	fifth_culture	extraction_A	NextSeq_A	Dr100-Dk75	99.9328	99.3549	94.35	BioNumericsAF	11.0	11.0	8.0	8.0	7.0	6.0	2948276.0	2948276.0	2940435.0	2940435.0	2922515.0	2887981.0	961291.0	2948276.0	38.08	537978.0	537978.0	521918.0	521918.0	2.0	2.0	4.0	4.0	1.0	1.0	961291.0	2.0	0.0	0.0	0.0	0.0	0.0	0.0	98.936	1.0	2.41	1.22	0.37	848701.0
851	DS10801261-DT201009_2020.TE.155983.1.1_Dr10	ATCC19115	fifth_culture	extraction_A	NextSeq_A	Dr10-Dk8	10.9424	99.2116	11.2	BioNumericsAF	33.0	29.0	22.0	20.0	19.0	14.0	2915629.0	2914116.0	2898259.0	2885033.0	2868471.0	2679017.0	725724.0	2915629.0	37.88	211899.0	211899.0	99639.0	99639.0	4.0	4.0	8.0	8.0	0.0	0.0	0.0	4.0	0.0	23.0	0.0	0.0	1.0	1421.0	98.539	1.002	1099.15	3.95	0.52	724966.0
852	DS10801261-DT201009_2020.TE.155983.1.1_Dr20	ATCC19115	fifth_culture	extraction_A	NextSeq_A	Dr20-Dk16	21.5734	99.2942	20.7	BioNumericsAF	24.0	20.0	13.0	12.0	11.0	9.0	2918331.0	2916466.0	2899666.0	2891334.0	2874415.0	2803512.0	932845.0	2918331.0	37.88	272602.0	272602.0	199021.0	199021.0	3.0	3.0	6.0	6.0	0.0	0.0	0.0	4.0	0.0	1.0	0.0	0.0	0.0	0.0	98.846	1.0	53.76	1.34	0.45	932828.0
853	DS10801261-DT201009_2020.TE.155983.1.1_Dr30	ATCC19115	fifth_culture	extraction_A	NextSeq_A	Dr30-Dk23	30.8570	99.3075	28.86	BioNumericsAF	22.0	20.0	13.0	12.0	11.0	9.0	2917574.0	2916815.0	2899086.0	2891106.0	2873752.0	2802849.0	932839.0	2917574.0	37.89	271805.0	271805.0	199184.0	199184.0	3.0	3.0	6.0	6.0	0.0	0.0	0.0	3.0	0.0	0.0	0.0	0.0	0.0	0.0	98.839	1.0	22.72	1.58	0.34	932831.0
854	DS10801261-DT201009_2020.TE.155983.1.1_Dr40	ATCC19115	fifth_culture	extraction_A	NextSeq_A	Dr40-Dk31	41.6899	99.3457	36.64	BioNumericsAF	21.0	20.0	12.0	11.0	11.0	9.0	2917351.0	2917017.0	2894140.0	2886160.0	2886160.0	2815257.0	932846.0	2917351.0	37.88	272315.0	272315.0	198936.0	198936.0	3.0	3.0	6.0	6.0	0.0	0.0	0.0	3.0	0.0	0.0	0.0	0.0	0.0	0.0	98.84	1.0	13.75	1.61	0.62	932829.0
855	DS10801261-DT201009_2020.TE.155983.1.1_Dr50	ATCC19115	fifth_culture	extraction_A	NextSeq_A	Dr50-Dk38	51.2787	99.3322	48.14	BioNumericsAF	19.0	18.0	11.0	10.0	10.0	8.0	2917550.0	2917138.0	2897557.0	2889624.0	2889624.0	2818721.0	936397.0	2917550.0	37.88	331262.0	331262.0	254657.0	254657.0	3.0	3.0	5.0	5.0	0.0	0.0	0.0	5.0	0.0	0.0	0.0	0.0	0.0	0.0	98.847	1.0	5.0	3.15	0.69	936188.0
856	DS10801261-DT201009_2020.TE.155983.1.1_Dr60	ATCC19115	fifth_culture	extraction_A	NextSeq_A	Dr60-Dk45	60.8460	99.3275	57.57	BioNumericsAF	22.0	21.0	13.0	12.0	11.0	9.0	2917566.0	2917232.0	2894477.0	2886497.0	2869731.0	2798828.0	779422.0	2917566.0	37.88	324215.0	324215.0	225112.0	225112.0	3.0	3.0	6.0	6.0	1.0	1.0	324215.0	6.0	0.0	0.0	0.0	0.0	0.0	0.0	98.819	1.0	7.57	1.23	0.41	779213.0
857	DS10801261-DT201009_2020.TE.155983.1.1_Dr70	ATCC19115	fifth_culture	extraction_A	NextSeq_A	Dr70-Dk53	71.8319	99.3862	66.87	BioNumericsAF	22.0	20.0	13.0	12.0	11.0	9.0	2917169.0	2915904.0	2894245.0	2886265.0	2869477.0	2798574.0	932844.0	2917169.0	37.88	272362.0	272362.0	198776.0	198776.0	3.0	3.0	6.0	6.0	0.0	0.0	0.0	3.0	0.0	0.0	0.0	0.0	0.0	0.0	98.84	1.0	4.35	1.3	0.45	932844.0
858	DS10801261-DT201009_2020.TE.155983.1.1_Dr80	ATCC19115	fifth_culture	extraction_A	NextSeq_A	Dr80-Dk60	81.4422	99.3841	73.7	BioNumericsAF	22.0	21.0	13.0	12.0	11.0	9.0	2916873.0	2916539.0	2893392.0	2885412.0	2868624.0	2797721.0	932843.0	2916873.0	37.88	271805.0	271805.0	198776.0	198776.0	3.0	3.0	6.0	6.0	0.0	0.0	0.0	4.0	0.0	0.0	0.0	0.0	0.0	0.0	98.818	1.0	6.93	0.96	0.41	932830.0
859	DS10801261-DT201009_2020.TE.155983.1.1_Dr90	ATCC19115	fifth_culture	extraction_A	NextSeq_A	Dr90-Dk68	92.5720	99.3881	86.96	BioNumericsAF	22.0	21.0	12.0	11.0	10.0	8.0	2916579.0	2916184.0	2892767.0	2884787.0	2868147.0	2797244.0	779180.0	2916579.0	37.88	484450.0	484450.0	237553.0	237553.0	3.0	3.0	5.0	5.0	1.0	1.0	484450.0	4.0	0.0	0.0	0.0	0.0	0.0	0.0	98.811	1.0	9.22	0.89	0.34	779180.0
860	DS10801261-DT201009_2020.TE.155983.1.1_Dr100	ATCC19115	fifth_culture	extraction_A	NextSeq_A	Dr100-Dk75	102.1780	99.4226	94.92	BioNumericsAF	23.0	20.0	12.0	11.0	11.0	9.0	2917181.0	2915800.0	2892666.0	2884686.0	2884686.0	2813783.0	933287.0	2917181.0	37.88	271805.0	271805.0	198776.0	198776.0	3.0	3.0	6.0	6.0	0.0	0.0	0.0	4.0	0.0	0.0	0.0	0.0	0.0	0.0	98.83	1.0	7.88	1.92	0.58	933280.0
861	DS10801333-DT201009_2020.TE.156004.1.1_Dr10	ATCCBAA679	fifth_culture	extraction_A	NextSeq_A	Dr10-Dk8	10.9757	99.2326	11.2	BioNumericsAF	23.0	21.0	18.0	18.0	15.0	14.0	2914776.0	2913812.0	2909268.0	2909268.0	2854493.0	2826968.0	445170.0	2914776.0	37.86	268314.0	268314.0	121041.0	121041.0	4.0	4.0	8.0	8.0	0.0	0.0	0.0	2.0	0.0	15.0	0.0	0.0	0.0	0.0	98.866	1.001	961.51	2.75	0.55	444669.0
862	DS10801333-DT201009_2020.TE.156004.1.1_Dr20	ATCCBAA679	fifth_culture	extraction_A	NextSeq_A	Dr20-Dk16	21.6135	99.2840	21.63	BioNumericsAF	14.0	13.0	9.0	9.0	8.0	8.0	2914689.0	2914210.0	2906131.0	2906131.0	2889438.0	2889438.0	885563.0	2914689.0	37.86	496733.0	496733.0	438175.0	438175.0	3.0	3.0	4.0	4.0	0.0	0.0	0.0	2.0	0.0	0.0	0.0	0.0	0.0	0.0	98.972	1.0	30.09	1.61	0.48	885563.0
863	DS10801333-DT201009_2020.TE.156004.1.1_Dr30	ATCCBAA679	fifth_culture	extraction_A	NextSeq_A	Dr30-Dk23	31.0441	99.2941	30.76	BioNumericsAF	14.0	13.0	10.0	10.0	9.0	8.0	2914286.0	2913896.0	2907548.0	2907548.0	2891087.0	2863783.0	887445.0	2914286.0	37.86	496733.0	496733.0	438175.0	438175.0	3.0	3.0	4.0	4.0	0.0	0.0	0.0	2.0	0.0	0.0	0.0	0.0	0.0	0.0	98.961	1.0	7.34	1.37	0.45	887445.0
864	DS10801333-DT201009_2020.TE.156004.1.1_Dr40	ATCCBAA679	fifth_culture	extraction_A	NextSeq_A	Dr40-Dk31	41.8587	99.2923	43.28	BioNumericsAF	13.0	12.0	9.0	9.0	9.0	8.0	2915150.0	2914726.0	2908377.0	2908377.0	2908377.0	2880970.0	887507.0	2915150.0	37.87	583681.0	496733.0	438175.0	438175.0	2.0	3.0	4.0	4.0	0.0	0.0	0.0	1.0	0.0	0.0	0.0	0.0	0.0	0.0	98.986	1.0	4.84	1.24	0.41	887499.0
865	DS10801333-DT201009_2020.TE.156004.1.1_Dr50	ATCCBAA679	fifth_culture	extraction_A	NextSeq_A	Dr50-Dk38	51.4463	99.3207	50.86	BioNumericsAF	14.0	13.0	10.0	10.0	9.0	8.0	2914831.0	2914426.0	2908078.0	2908078.0	2891617.0	2864210.0	887512.0	2914831.0	37.87	496733.0	496733.0	438457.0	438457.0	3.0	3.0	4.0	4.0	0.0	0.0	0.0	1.0	0.0	0.0	0.0	0.0	0.0	0.0	98.964	1.0	4.25	1.48	0.51	887512.0
866	DS10801333-DT201009_2020.TE.156004.1.1_Dr60	ATCCBAA679	fifth_culture	extraction_A	NextSeq_A	Dr60-Dk45	61.0169	99.3336	60.72	BioNumericsAF	14.0	12.0	9.0	9.0	9.0	8.0	2915378.0	2914729.0	2908381.0	2908381.0	2908381.0	2880974.0	887444.0	2915378.0	37.87	584131.0	496733.0	438175.0	438175.0	2.0	3.0	4.0	4.0	0.0	0.0	0.0	3.0	0.0	0.0	0.0	0.0	0.0	0.0	98.992	1.0	4.22	1.61	0.55	887436.0
867	DS10801333-DT201009_2020.TE.156004.1.1_Dr70	ATCCBAA679	fifth_culture	extraction_A	NextSeq_A	Dr70-Dk53	72.0149	99.3588	68.56	BioNumericsAF	12.0	12.0	9.0	9.0	9.0	8.0	2914921.0	2914921.0	2908572.0	2908572.0	2908572.0	2881165.0	887507.0	2914921.0	37.86	583167.0	496733.0	438175.0	438175.0	2.0	3.0	4.0	4.0	0.0	0.0	0.0	2.0	0.0	0.0	0.0	0.0	0.0	0.0	98.978	1.0	5.52	1.61	0.51	887507.0
868	DS10801333-DT201009_2020.TE.156004.1.1_Dr80	ATCCBAA679	fifth_culture	extraction_A	NextSeq_A	Dr80-Dk60	81.6692	99.3558	81.45	BioNumericsAF	13.0	12.0	9.0	9.0	9.0	8.0	2914606.0	2914261.0	2907912.0	2907912.0	2907912.0	2880460.0	887509.0	2914606.0	37.86	583169.0	496733.0	438175.0	438175.0	2.0	3.0	4.0	4.0	0.0	0.0	0.0	2.0	0.0	0.0	0.0	0.0	0.0	0.0	98.969	1.0	3.81	1.65	0.55	887494.0
869	DS10801333-DT201009_2020.TE.156004.1.1_Dr90	ATCCBAA679	fifth_culture	extraction_A	NextSeq_A	Dr90-Dk68	92.5995	99.3612	88.63	BioNumericsAF	13.0	12.0	9.0	9.0	9.0	8.0	2914830.0	2914453.0	2908104.0	2908104.0	2908104.0	2880745.0	887449.0	2914830.0	37.86	583169.0	496976.0	438457.0	438457.0	2.0	3.0	4.0	4.0	0.0	0.0	0.0	2.0	0.0	0.0	0.0	0.0	0.0	0.0	98.971	1.0	2.54	0.72	0.38	887441.0
870	DS10801333-DT201009_2020.TE.156004.1.1_Dr100	ATCCBAA679	fifth_culture	extraction_A	NextSeq_A	Dr100-Dk75	102.0034	99.3758	101.03	BioNumericsAF	13.0	12.0	9.0	9.0	9.0	8.0	2915447.0	2914780.0	2908431.0	2908431.0	2908431.0	2880678.0	887447.0	2915447.0	37.86	583167.0	496733.0	438457.0	438457.0	2.0	3.0	4.0	4.0	0.0	0.0	0.0	1.0	0.0	0.0	0.0	0.0	0.0	0.0	98.987	1.0	6.65	0.82	0.38	887447.0
871	DS10801323-DT201009_2020.TE.155996.1.4_Dr10	ATCC19114	tenth_culture	extraction_A	NextSeq_A	Dr10-Dk8	10.7861	99.1858	11.2	BioNumericsAF	20.0	20.0	16.0	15.0	13.0	11.0	2946309.0	2946309.0	2936808.0	2931786.0	2898459.0	2838519.0	511857.0	2946309.0	38.08	391083.0	391083.0	221329.0	221329.0	4.0	4.0	6.0	6.0	0.0	0.0	0.0	1.0	0.0	29.0	0.0	0.0	0.0	0.0	98.679	1.002	1249.83	1.22	0.31	510931.0
872	DS10801323-DT201009_2020.TE.155996.1.4_Dr20	ATCC19114	tenth_culture	extraction_A	NextSeq_A	Dr20-Dk16	21.2517	99.2108	21.65	BioNumericsAF	14.0	13.0	10.0	10.0	9.0	8.0	2948228.0	2947812.0	2941410.0	2941410.0	2922776.0	2888242.0	964591.0	2948228.0	38.08	520192.0	343383.0	268229.0	268229.0	2.0	3.0	5.0	5.0	1.0	1.0	964591.0	2.0	0.0	0.0	0.0	0.0	0.0	0.0	98.913	1.0	35.99	0.81	0.31	848701.0
873	DS10801323-DT201009_2020.TE.155996.1.4_Dr30	ATCC19114	tenth_culture	extraction_A	NextSeq_A	Dr30-Dk23	30.4354	99.2406	27.72	BioNumericsAF	16.0	12.0	9.0	9.0	8.0	7.0	2949887.0	2948259.0	2940418.0	2940418.0	2921915.0	2887381.0	961291.0	2949887.0	38.08	535937.0	535937.0	268808.0	268808.0	2.0	2.0	4.0	4.0	1.0	1.0	961291.0	2.0	0.0	0.0	0.0	0.0	0.0	0.0	98.972	1.0	17.02	1.12	0.27	848683.0
874	DS10801323-DT201009_2020.TE.155996.1.4_Dr40	ATCC19114	tenth_culture	extraction_A	NextSeq_A	Dr40-Dk31	40.7852	99.2668	39.13	BioNumericsAF	14.0	13.0	10.0	10.0	9.0	8.0	2948023.0	2947607.0	2939766.0	2939766.0	2921300.0	2886766.0	961051.0	2948023.0	38.08	521915.0	343383.0	268740.0	268740.0	2.0	3.0	5.0	5.0	1.0	1.0	961051.0	3.0	0.0	0.0	0.0	0.0	0.0	0.0	98.923	1.0	4.34	0.81	0.31	848055.0
875	DS10801323-DT201009_2020.TE.155996.1.4_Dr50	ATCC19114	tenth_culture	extraction_A	NextSeq_A	Dr50-Dk38	50.1432	99.2820	49.72	BioNumericsAF	13.0	12.0	10.0	10.0	9.0	8.0	2948668.0	2948252.0	2943695.0	2943695.0	2925046.0	2890512.0	964351.0	2948668.0	38.08	522346.0	343383.0	268738.0	268738.0	2.0	3.0	5.0	5.0	1.0	1.0	964351.0	2.0	0.0	0.0	0.0	0.0	0.0	0.0	98.947	1.0	3.49	0.81	0.37	848461.0
876	DS10801323-DT201009_2020.TE.155996.1.4_Dr60	ATCC19114	tenth_culture	extraction_A	NextSeq_A	Dr60-Dk45	59.5856	99.4548	57.21	BioNumericsAF	15.0	13.0	10.0	10.0	9.0	8.0	2947864.0	2947094.0	2939253.0	2939253.0	2921675.0	2887141.0	961291.0	2947864.0	38.07	521916.0	356051.0	268532.0	268532.0	2.0	3.0	5.0	5.0	1.0	1.0	961291.0	3.0	0.0	0.0	0.0	1.0	0.0	324.0	98.91	1.0	5.05	1.73	0.37	848701.0
877	DS10801323-DT201009_2020.TE.155996.1.4_Dr70	ATCC19114	tenth_culture	extraction_A	NextSeq_A	Dr70-Dk53	70.3915	99.2886	69.3	BioNumericsAF	17.0	13.0	10.0	10.0	9.0	8.0	2948366.0	2946327.0	2938486.0	2938486.0	2919972.0	2885438.0	847422.0	2948366.0	38.08	521918.0	521918.0	343383.0	343383.0	3.0	3.0	4.0	4.0	0.0	0.0	0.0	3.0	0.0	0.0	0.0	0.0	0.0	0.0	98.933	1.0	4.71	0.44	0.37	847422.0
878	DS10801323-DT201009_2020.TE.155996.1.4_Dr80	ATCC19114	tenth_culture	extraction_A	NextSeq_A	Dr80-Dk60	79.8149	99.3204	76.12	BioNumericsAF	12.0	12.0	9.0	9.0	8.0	7.0	2948313.0	2948313.0	2940472.0	2940472.0	2921955.0	2887421.0	961291.0	2948313.0	38.08	537618.0	537618.0	356051.0	356051.0	2.0	2.0	4.0	4.0	1.0	1.0	961291.0	3.0	0.0	0.0	0.0	0.0	0.0	0.0	98.941	1.0	1.97	1.83	0.37	848701.0
879	DS10801323-DT201009_2020.TE.155996.1.4_Dr90	ATCC19114	tenth_culture	extraction_A	NextSeq_A	Dr90-Dk68	90.5689	99.3581	87.28	BioNumericsAF	17.0	13.0	10.0	10.0	8.0	7.0	2948831.0	2946973.0	2939132.0	2939132.0	2908994.0	2874460.0	961291.0	2948831.0	38.08	537123.0	537123.0	343383.0	343383.0	2.0	2.0	4.0	4.0	1.0	1.0	961291.0	2.0	0.0	0.0	0.0	0.0	0.0	0.0	98.946	1.0	5.87	0.81	0.41	848701.0
880	DS10801323-DT201009_2020.TE.155996.1.4_Dr100	ATCC19114	tenth_culture	extraction_A	NextSeq_A	Dr100-Dk75	100.0324	99.5096	98.57	BioNumericsAF	15.0	13.0	11.0	11.0	9.0	7.0	2948895.0	2947747.0	2943190.0	2943190.0	2912893.0	2833923.0	964591.0	2948895.0	38.07	537929.0	537929.0	343383.0	343383.0	2.0	2.0	4.0	4.0	1.0	1.0	964591.0	2.0	0.0	0.0	0.0	0.0	0.0	0.0	98.948	1.0	3.22	0.95	0.37	848701.0
881	DS10801264-DT201009_2020.TE.155983.1.4_Dr10	ATCC19115	tenth_culture	extraction_A	NextSeq_A	Dr10-Dk8	10.7749	99.2222	11.1	BioNumericsAF	54.0	31.0	20.0	18.0	16.0	12.0	2928072.0	2916950.0	2897983.0	2883614.0	2848848.0	2713094.0	931257.0	2928072.0	37.88	256264.0	256264.0	128036.0	128036.0	3.0	3.0	7.0	7.0	2.0	2.0	1847.0	5.0	0.0	22.0	0.0	23.0	0.0	8920.0	98.619	1.003	1262.54	0.55	0.21	929656.0
882	DS10801264-DT201009_2020.TE.155983.1.4_Dr20	ATCC19115	tenth_culture	extraction_A	NextSeq_A	Dr20-Dk16	21.2735	99.2865	20.98	BioNumericsAF	47.0	23.0	13.0	12.0	11.0	9.0	2929880.0	2918829.0	2898222.0	2890242.0	2873242.0	2802339.0	933281.0	2929880.0	37.88	272362.0	272362.0	198642.0	198642.0	3.0	3.0	6.0	6.0	0.0	0.0	0.0	3.0	0.0	0.0	0.0	23.0	0.0	9017.0	98.813	1.002	176.12	1.34	0.41	933274.0
883	DS10801264-DT201009_2020.TE.155983.1.4_Dr30	ATCC19115	tenth_culture	extraction_A	NextSeq_A	Dr30-Dk23	30.4216	99.2852	31.51	BioNumericsAF	43.0	21.0	11.0	10.0	10.0	8.0	2928810.0	2918487.0	2894499.0	2886509.0	2886509.0	2815606.0	933492.0	2928810.0	37.88	330853.0	330853.0	255107.0	255107.0	3.0	3.0	5.0	5.0	1.0	1.0	4072.0	3.0	0.0	0.0	0.0	22.0	0.0	8326.0	98.804	1.002	146.13	2.23	0.34	933484.0
884	DS10801264-DT201009_2020.TE.155983.1.4_Dr40	ATCC19115	tenth_culture	extraction_A	NextSeq_A	Dr40-Dk31	40.7963	99.3107	39.94	BioNumericsAF	42.0	19.0	11.0	10.0	10.0	8.0	2930491.0	2919769.0	2903223.0	2895243.0	2895243.0	2824340.0	936610.0	2930491.0	37.88	331356.0	331356.0	254759.0	254759.0	3.0	3.0	5.0	5.0	0.0	0.0	0.0	5.0	0.0	0.0	0.0	22.0	0.0	8326.0	98.871	1.002	140.28	2.88	0.65	936598.0
885	DS10801264-DT201009_2020.TE.155983.1.4_Dr50	ATCC19115	tenth_culture	extraction_A	NextSeq_A	Dr50-Dk38	50.0820	99.3291	46.54	BioNumericsAF	40.0	20.0	11.0	11.0	11.0	9.0	2930009.0	2920920.0	2899783.0	2899783.0	2899783.0	2828880.0	933527.0	2930009.0	37.88	272315.0	272315.0	206911.0	206911.0	3.0	3.0	6.0	6.0	0.0	0.0	0.0	7.0	0.0	0.0	0.0	21.0	0.0	8185.0	98.864	1.001	130.99	1.44	0.45	933310.0
886	DS10801264-DT201009_2020.TE.155983.1.4_Dr60	ATCC19115	tenth_culture	extraction_A	NextSeq_A	Dr60-Dk45	59.5371	99.3389	60.35	BioNumericsAF	42.0	20.0	13.0	11.0	10.0	8.0	2930005.0	2920192.0	2904995.0	2891651.0	2874843.0	2803940.0	933281.0	2930005.0	37.88	331363.0	331363.0	237640.0	237640.0	3.0	3.0	5.0	5.0	0.0	0.0	0.0	4.0	0.0	0.0	0.0	21.0	0.0	8002.0	98.876	1.001	128.57	0.86	0.38	933274.0
887	DS10801264-DT201009_2020.TE.155983.1.4_Dr70	ATCC19115	tenth_culture	extraction_A	NextSeq_A	Dr70-Dk53	70.3270	99.3594	68.42	BioNumericsAF	26.0	17.0	12.0	10.0	10.0	8.0	2923133.0	2918857.0	2905000.0	2891656.0	2891656.0	2820753.0	933284.0	2923133.0	37.88	331363.0	331363.0	254789.0	254789.0	3.0	3.0	5.0	5.0	0.0	0.0	0.0	5.0	0.0	0.0	0.0	8.0	0.0	4174.0	98.868	1.0	39.99	2.02	0.48	933284.0
888	DS10801264-DT201009_2020.TE.155983.1.4_Dr80	ATCC19115	tenth_culture	extraction_A	NextSeq_A	Dr80-Dk60	79.7366	99.3703	76.98	BioNumericsAF	24.0	19.0	11.0	10.0	10.0	8.0	2921456.0	2919147.0	2899341.0	2891361.0	2891361.0	2820458.0	933280.0	2921456.0	37.88	330853.0	330853.0	254909.0	254909.0	3.0	3.0	5.0	5.0	0.0	0.0	0.0	4.0	0.0	0.0	0.0	6.0	0.0	3622.0	98.844	1.0	32.24	2.23	0.58	933280.0
889	DS10801264-DT201009_2020.TE.155983.1.4_Dr90	ATCC19115	tenth_culture	extraction_A	NextSeq_A	Dr90-Dk68	90.5094	99.3989	86.05	BioNumericsAF	26.0	18.0	13.0	11.0	10.0	8.0	2921102.0	2917661.0	2904472.0	2890981.0	2874173.0	2803270.0	933284.0	2921102.0	37.88	331074.0	331074.0	238110.0	238110.0	3.0	3.0	5.0	5.0	0.0	0.0	0.0	4.0	0.0	0.0	0.0	7.0	0.0	2634.0	98.86	1.0	23.79	0.96	0.45	933284.0
890	DS10801264-DT201009_2020.TE.155983.1.4_Dr100	ATCC19115	tenth_culture	extraction_A	NextSeq_A	Dr100-Dk75	99.9955	99.3874	96.17	BioNumericsAF	22.0	16.0	12.0	10.0	10.0	8.0	2919835.0	2916689.0	2904744.0	2891400.0	2891400.0	2820497.0	933491.0	2919835.0	37.88	331571.0	331571.0	254675.0	254675.0	3.0	3.0	5.0	5.0	0.0	0.0	0.0	5.0	0.0	1.0	0.0	4.0	0.0	1650.0	98.856	1.0	17.77	1.58	0.48	933483.0
891	DS10801336-DT201009_2020.TE.156004.1.4_Dr10	ATCCBAA679	tenth_culture	extraction_A	NextSeq_A	Dr10-Dk8	10.8885	99.2182	11.1	BioNumericsAF	17.0	16.0	13.0	13.0	12.0	10.0	2913865.0	2913244.0	2906896.0	2906896.0	2890483.0	2835050.0	859457.0	2913865.0	37.87	344770.0	344770.0	201473.0	201473.0	3.0	3.0	6.0	6.0	0.0	0.0	0.0	2.0	0.0	27.0	0.0	0.0	0.0	0.0	98.784	1.002	1050.49	1.72	0.41	858653.0
892	DS10801336-DT201009_2020.TE.156004.1.4_Dr20	ATCCBAA679	tenth_culture	extraction_A	NextSeq_A	Dr20-Dk16	21.4880	99.2852	21.28	BioNumericsAF	19.0	15.0	11.0	11.0	10.0	9.0	2915476.0	2913941.0	2905856.0	2905856.0	2888857.0	2861216.0	885749.0	2915476.0	37.87	438175.0	438175.0	221340.0	221340.0	3.0	3.0	5.0	5.0	0.0	0.0	0.0	1.0	0.0	0.0	0.0	0.0	0.0	0.0	98.987	1.0	33.99	1.1	0.38	885689.0
893	DS10801336-DT201009_2020.TE.156004.1.4_Dr30	ATCCBAA679	tenth_culture	extraction_A	NextSeq_A	Dr30-Dk23	30.7923	99.3181	29.84	BioNumericsAF	15.0	14.0	10.0	10.0	9.0	8.0	2915615.0	2915291.0	2907309.0	2907309.0	2890638.0	2863279.0	885762.0	2915615.0	37.87	496976.0	496976.0	438457.0	438457.0	3.0	3.0	4.0	4.0	0.0	0.0	0.0	0.0	0.0	1.0	0.0	0.0	0.0	0.0	98.999	1.0	7.1	0.31	0.38	885639.0
894	DS10801336-DT201009_2020.TE.156004.1.4_Dr40	ATCCBAA679	tenth_culture	extraction_A	NextSeq_A	Dr40-Dk31	41.5050	99.4402	40.54	BioNumericsAF	14.0	13.0	10.0	10.0	9.0	8.0	2914786.0	2914333.0	2907984.0	2907984.0	2891292.0	2863822.0	887448.0	2914786.0	37.86	496733.0	496733.0	438175.0	438175.0	3.0	3.0	4.0	4.0	0.0	0.0	0.0	1.0	0.0	0.0	0.0	0.0	0.0	0.0	98.979	1.0	3.98	1.24	0.34	887448.0
895	DS10801336-DT201009_2020.TE.156004.1.4_Dr50	ATCCBAA679	tenth_culture	extraction_A	NextSeq_A	Dr50-Dk38	50.9522	99.3443	49.48	BioNumericsAF	14.0	13.0	10.0	10.0	9.0	8.0	2914761.0	2914308.0	2907959.0	2907959.0	2891144.0	2863692.0	887323.0	2914761.0	37.86	496733.0	496733.0	438457.0	438457.0	3.0	3.0	4.0	4.0	0.0	0.0	0.0	0.0	0.0	0.0	0.0	0.0	0.0	0.0	98.982	1.0	4.32	0.03	0.24	887323.0
896	DS10801336-DT201009_2020.TE.156004.1.4_Dr60	ATCCBAA679	tenth_culture	extraction_A	NextSeq_A	Dr60-Dk45	60.4778	99.4643	59.75	BioNumericsAF	11.0	11.0	9.0	9.0	9.0	8.0	2914902.0	2914902.0	2911849.0	2911849.0	2911849.0	2884397.0	890758.0	2914902.0	37.86	583629.0	583629.0	438175.0	438175.0	2.0	2.0	4.0	4.0	0.0	0.0	0.0	1.0	0.0	0.0	0.0	0.0	0.0	0.0	98.996	1.0	2.98	1.75	0.48	890758.0
897	DS10801336-DT201009_2020.TE.156004.1.4_Dr70	ATCCBAA679	tenth_culture	extraction_A	NextSeq_A	Dr70-Dk53	71.3802	99.3981	71.45	BioNumericsAF	14.0	13.0	10.0	10.0	9.0	8.0	2915360.0	2914653.0	2908305.0	2908305.0	2891844.0	2864244.0	887449.0	2915360.0	37.87	496733.0	496733.0	438457.0	438457.0	3.0	3.0	4.0	4.0	0.0	0.0	0.0	0.0	0.0	0.0	0.0	0.0	1.0	1982.0	98.923	1.0	5.69	0.41	0.27	887449.0
898	DS10801336-DT201009_2020.TE.156004.1.4_Dr80	ATCCBAA679	tenth_culture	extraction_A	NextSeq_A	Dr80-Dk60	80.8758	99.4716	79.16	BioNumericsAF	12.0	12.0	9.0	9.0	9.0	8.0	2914401.0	2914401.0	2908052.0	2908052.0	2908052.0	2880600.0	887449.0	2914401.0	37.86	583141.0	496733.0	438175.0	438175.0	2.0	3.0	4.0	4.0	0.0	0.0	0.0	1.0	0.0	0.0	0.0	0.0	0.0	0.0	98.977	1.0	3.02	1.75	0.45	887449.0
899	DS10801336-DT201009_2020.TE.156004.1.4_Dr90	ATCCBAA679	tenth_culture	extraction_A	NextSeq_A	Dr90-Dk68	91.8398	99.4845	92.22	BioNumericsAF	12.0	12.0	9.0	9.0	9.0	8.0	2914986.0	2914986.0	2908638.0	2908638.0	2908638.0	2881186.0	887449.0	2914986.0	37.86	583445.0	496733.0	438457.0	438457.0	2.0	3.0	4.0	4.0	0.0	0.0	0.0	0.0	0.0	0.0	0.0	0.0	0.0	0.0	98.999	1.0	2.57	0.75	0.38	887449.0
900	DS10801336-DT201009_2020.TE.156004.1.4_Dr100	ATCCBAA679	tenth_culture	extraction_A	NextSeq_A	Dr100-Dk75	101.3328	99.4834	97.5	BioNumericsAF	13.0	12.0	9.0	9.0	9.0	8.0	2915051.0	2914404.0	2908055.0	2908055.0	2908055.0	2880681.0	887449.0	2915051.0	37.86	583141.0	496733.0	438457.0	438457.0	2.0	3.0	4.0	4.0	0.0	0.0	0.0	0.0	0.0	0.0	0.0	0.0	0.0	0.0	98.997	1.0	2.88	0.72	0.34	887449.0
901	DS10801321-DT201009_2020.TE.155996.1.2_Dr10	ATCC19114	fifth_culture	extraction_B	NextSeq_A	Dr10-Dk8	10.7658	99.1910	11.1	BioNumericsAF	25.0	19.0	15.0	14.0	13.0	10.0	2949063.0	2945835.0	2937624.0	2931879.0	2914078.0	2808446.0	709722.0	2949063.0	38.08	343383.0	343383.0	192197.0	192197.0	3.0	3.0	6.0	6.0	1.0	1.0	114865.0	2.0	1.0	25.0	0.0	2.0	0.0	176.0	98.762	1.002	1268.3	1.67	0.41	708421.0
902	DS10801321-DT201009_2020.TE.155996.1.2_Dr20	ATCC19114	fifth_culture	extraction_B	NextSeq_A	Dr20-Dk16	21.2128	99.2332	20.0	BioNumericsAF	15.0	13.0	10.0	10.0	9.0	8.0	2948756.0	2947875.0	2940034.0	2940034.0	2921844.0	2887310.0	961291.0	2948756.0	38.08	521916.0	343383.0	268713.0	268713.0	2.0	3.0	5.0	5.0	1.0	1.0	961291.0	2.0	0.0	0.0	0.0	0.0	0.0	0.0	98.944	1.0	30.18	1.9	0.27	848701.0
903	DS10801321-DT201009_2020.TE.155996.1.2_Dr30	ATCC19114	fifth_culture	extraction_B	NextSeq_A	Dr30-Dk23	30.3534	99.2606	26.54	BioNumericsAF	14.0	13.0	10.0	10.0	9.0	8.0	2948513.0	2948097.0	2940256.0	2940256.0	2921790.0	2887256.0	960781.0	2948513.0	38.08	522357.0	343383.0	268720.0	268720.0	2.0	3.0	5.0	5.0	1.0	1.0	960781.0	1.0	0.0	0.0	0.0	0.0	0.0	0.0	98.941	1.0	6.82	0.75	0.27	848191.0
904	DS10801321-DT201009_2020.TE.155996.1.2_Dr40	ATCC19114	fifth_culture	extraction_B	NextSeq_A	Dr40-Dk31	40.7216	99.2649	40.02	BioNumericsAF	13.0	12.0	9.0	9.0	8.0	7.0	2949029.0	2948613.0	2940772.0	2940772.0	2922600.0	2888066.0	961291.0	2949029.0	38.08	535988.0	535988.0	268857.0	268857.0	2.0	2.0	4.0	4.0	1.0	1.0	961291.0	1.0	0.0	0.0	0.0	0.0	0.0	0.0	98.954	1.0	4.71	1.15	0.34	848701.0
905	DS10801321-DT201009_2020.TE.155996.1.2_Dr50	ATCC19114	fifth_culture	extraction_B	NextSeq_A	Dr50-Dk38	49.9840	99.2723	48.04	BioNumericsAF	14.0	13.0	10.0	10.0	8.0	7.0	2948559.0	2948143.0	2940302.0	2940302.0	2909644.0	2875110.0	961291.0	2948559.0	38.08	537976.0	537976.0	343383.0	343383.0	2.0	2.0	4.0	4.0	1.0	1.0	961291.0	2.0	0.0	0.0	0.0	0.0	0.0	0.0	98.942	1.0	3.83	1.12	0.31	848701.0
906	DS10801321-DT201009_2020.TE.155996.1.2_Dr60	ATCC19114	fifth_culture	extraction_B	NextSeq_A	Dr60-Dk45	59.4394	99.2823	56.07	BioNumericsAF	14.0	13.0	10.0	10.0	8.0	7.0	2949462.0	2949046.0	2941205.0	2941205.0	2910172.0	2875638.0	961291.0	2949462.0	38.08	537856.0	537856.0	343383.0	343383.0	2.0	2.0	4.0	4.0	1.0	1.0	961291.0	1.0	0.0	0.0	0.0	0.0	0.0	0.0	98.975	1.0	2.34	0.92	0.41	848701.0
907	DS10801321-DT201009_2020.TE.155996.1.2_Dr70	ATCC19114	fifth_culture	extraction_B	NextSeq_A	Dr70-Dk53	70.2705	99.3020	68.83	BioNumericsAF	15.0	13.0	10.0	10.0	8.0	7.0	2949104.0	2948217.0	2940376.0	2940376.0	2909782.0	2875248.0	961291.0	2949104.0	38.08	537909.0	537909.0	343383.0	343383.0	2.0	2.0	4.0	4.0	1.0	1.0	961291.0	2.0	0.0	0.0	0.0	0.0	0.0	0.0	98.953	1.0	7.26	0.88	0.34	848701.0
908	DS10801321-DT201009_2020.TE.155996.1.2_Dr80	ATCC19114	fifth_culture	extraction_B	NextSeq_A	Dr80-Dk60	79.6043	99.3287	80.17	BioNumericsAF	11.0	11.0	8.0	8.0	7.0	6.0	2949204.0	2949204.0	2941363.0	2941363.0	2922846.0	2888312.0	961291.0	2949204.0	38.08	538072.0	538072.0	522359.0	522359.0	2.0	2.0	4.0	4.0	1.0	1.0	961291.0	2.0	0.0	0.0	0.0	0.0	0.0	0.0	98.968	1.0	4.1	2.07	0.37	848701.0
909	DS10801321-DT201009_2020.TE.155996.1.2_Dr90	ATCC19114	fifth_culture	extraction_B	NextSeq_A	Dr90-Dk68	90.3810	99.3348	89.4	BioNumericsAF	13.0	12.0	9.0	9.0	8.0	7.0	2948567.0	2948189.0	2940348.0	2940348.0	2922584.0	2888050.0	961291.0	2948567.0	38.08	538043.0	538043.0	356051.0	356051.0	2.0	2.0	4.0	4.0	1.0	1.0	961291.0	2.0	0.0	0.0	0.0	0.0	0.0	0.0	98.943	1.0	4.82	1.15	0.37	848701.0
910	DS10801321-DT201009_2020.TE.155996.1.2_Dr100	ATCC19114	fifth_culture	extraction_B	NextSeq_A	Dr100-Dk75	99.7318	99.3111	98.0	BioNumericsAF	13.0	12.0	9.0	9.0	8.0	7.0	2948712.0	2948399.0	2940558.0	2940558.0	2922383.0	2887849.0	961291.0	2948712.0	38.08	537846.0	537846.0	356051.0	356051.0	2.0	2.0	4.0	4.0	1.0	1.0	961291.0	4.0	0.0	0.0	0.0	0.0	0.0	0.0	98.948	1.0	1.8	0.88	0.27	848701.0
911	DS10801262-DT201009_2020.TE.155983.1.2_Dr10	ATCC19115	fifth_culture	extraction_B	NextSeq_A	Dr10-Dk8	10.8867	99.2274	11.2	BioNumericsAF	29.0	22.0	13.0	13.0	12.0	9.0	2916895.0	2913411.0	2895864.0	2895864.0	2879212.0	2777701.0	931138.0	2916895.0	37.88	312598.0	312598.0	225112.0	225112.0	3.0	3.0	6.0	6.0	0.0	0.0	0.0	5.0	0.0	23.0	0.0	1.0	0.0	646.0	98.647	1.002	1063.91	0.62	0.24	929562.0
912	DS10801262-DT201009_2020.TE.155983.1.2_Dr20	ATCC19115	fifth_culture	extraction_B	NextSeq_A	Dr20-Dk16	21.4649	99.2676	19.6	BioNumericsAF	24.0	18.0	11.0	11.0	10.0	8.0	2918939.0	2915395.0	2894234.0	2894234.0	2877652.0	2806749.0	933527.0	2918939.0	37.88	331549.0	331549.0	237714.0	237714.0	3.0	3.0	5.0	5.0	0.0	0.0	0.0	4.0	0.0	1.0	1.0	1.0	0.0	646.0	98.824	1.001	53.65	0.82	0.38	933358.0
913	DS10801262-DT201009_2020.TE.155983.1.2_Dr30	ATCC19115	fifth_culture	extraction_B	NextSeq_A	Dr30-Dk23	30.7665	99.3120	27.84	BioNumericsAF	22.0	20.0	13.0	12.0	11.0	9.0	2918124.0	2916892.0	2898181.0	2890248.0	2873572.0	2802669.0	932843.0	2918124.0	37.89	271805.0	271805.0	199083.0	199083.0	3.0	3.0	6.0	6.0	0.0	0.0	0.0	4.0	0.0	0.0	0.0	1.0	0.0	646.0	98.831	1.0	25.74	0.69	0.41	932843.0
914	DS10801262-DT201009_2020.TE.155983.1.2_Dr40	ATCC19115	fifth_culture	extraction_B	NextSeq_A	Dr40-Dk31	41.5716	99.3258	37.63	BioNumericsAF	22.0	20.0	13.0	12.0	11.0	9.0	2917461.0	2916229.0	2898500.0	2890372.0	2873582.0	2802679.0	932845.0	2917461.0	37.88	272362.0	272362.0	198642.0	198642.0	3.0	3.0	6.0	6.0	0.0	0.0	0.0	3.0	0.0	0.0	0.0	1.0	0.0	646.0	98.813	1.0	21.15	0.96	0.45	932845.0
915	DS10801262-DT201009_2020.TE.155983.1.2_Dr50	ATCC19115	fifth_culture	extraction_B	NextSeq_A	Dr50-Dk38	51.1525	99.3405	49.6	BioNumericsAF	27.0	21.0	12.0	11.0	11.0	9.0	2917930.0	2915516.0	2892576.0	2884596.0	2884596.0	2813693.0	932846.0	2917930.0	37.88	271805.0	271805.0	198642.0	198642.0	3.0	3.0	6.0	6.0	0.0	0.0	0.0	4.0	0.0	0.0	0.0	2.0	0.0	628.0	98.828	1.0	20.25	0.51	0.45	932846.0
916	DS10801262-DT201009_2020.TE.155983.1.2_Dr60	ATCC19115	fifth_culture	extraction_B	NextSeq_A	Dr60-Dk45	60.6901	99.3586	57.53	BioNumericsAF	22.0	20.0	12.0	11.0	10.0	8.0	2918767.0	2917873.0	2895090.0	2887110.0	2870422.0	2799519.0	933528.0	2918767.0	37.88	331376.0	331376.0	238212.0	238212.0	3.0	3.0	5.0	5.0	0.0	0.0	0.0	3.0	0.0	0.0	0.0	2.0	0.0	628.0	98.848	1.0	16.65	0.96	0.38	933319.0
917	DS10801262-DT201009_2020.TE.155983.1.2_Dr70	ATCC19115	fifth_culture	extraction_B	NextSeq_A	Dr70-Dk53	71.6250	99.3372	67.36	BioNumericsAF	19.0	18.0	11.0	10.0	10.0	8.0	2916750.0	2915772.0	2894160.0	2886180.0	2886180.0	2815277.0	933493.0	2916750.0	37.88	331571.0	331571.0	254387.0	254387.0	3.0	3.0	5.0	5.0	0.0	0.0	0.0	4.0	0.0	0.0	0.0	0.0	0.0	0.0	98.82	1.0	4.9	1.23	0.55	933493.0
918	DS10801262-DT201009_2020.TE.155983.1.2_Dr80	ATCC19115	fifth_culture	extraction_B	NextSeq_A	Dr80-Dk60	81.1722	99.3802	78.18	BioNumericsAF	19.0	18.0	11.0	10.0	10.0	8.0	2917361.0	2916986.0	2898248.0	2890268.0	2890268.0	2819365.0	933280.0	2917361.0	37.88	330992.0	330992.0	254271.0	254271.0	3.0	3.0	5.0	5.0	0.0	0.0	0.0	5.0	0.0	0.0	0.0	0.0	0.0	0.0	98.846	1.0	7.27	2.37	0.69	933280.0
919	DS10801262-DT201009_2020.TE.155983.1.2_Dr90	ATCC19115	fifth_culture	extraction_B	NextSeq_A	Dr90-Dk68	92.1492	99.4111	87.12	BioNumericsAF	19.0	17.0	12.0	10.0	10.0	8.0	2917231.0	2916244.0	2902873.0	2889576.0	2889576.0	2818673.0	932845.0	2917231.0	37.88	330409.0	330409.0	254043.0	254043.0	3.0	3.0	5.0	5.0	0.0	0.0	0.0	5.0	0.0	0.0	0.0	0.0	0.0	0.0	98.833	1.0	6.17	1.37	0.48	932845.0
920	DS10801262-DT201009_2020.TE.155983.1.2_Dr100	ATCC19115	fifth_culture	extraction_B	NextSeq_A	Dr100-Dk75	101.7829	99.4052	94.97	BioNumericsAF	21.0	18.0	11.0	10.0	10.0	8.0	2917105.0	2915653.0	2898236.0	2890256.0	2890256.0	2819353.0	933284.0	2917105.0	37.88	330409.0	330409.0	254459.0	254459.0	3.0	3.0	5.0	5.0	0.0	0.0	0.0	4.0	0.0	0.0	0.0	0.0	0.0	0.0	98.838	1.0	6.2	1.61	0.45	933284.0
921	DS10801334-DT201009_2020.TE.156004.1.2_Dr10	ATCCBAA679	fifth_culture	extraction_B	NextSeq_A	Dr10-Dk8	10.8053	99.2302	11.0	BioNumericsAF	23.0	22.0	18.0	18.0	15.0	14.0	2914426.0	2914067.0	2906081.0	2906081.0	2850575.0	2820789.0	534961.0	2914426.0	37.86	438175.0	276178.0	115949.0	115949.0	3.0	4.0	7.0	7.0	0.0	0.0	0.0	3.0	0.0	29.0	0.0	0.0	0.0	0.0	98.79	1.002	1142.28	0.83	0.52	534108.0
922	DS10801334-DT201009_2020.TE.156004.1.2_Dr20	ATCCBAA679	fifth_culture	extraction_B	NextSeq_A	Dr20-Dk16	21.2799	99.3001	21.41	BioNumericsAF	14.0	13.0	9.0	9.0	8.0	8.0	2914718.0	2914260.0	2906893.0	2906893.0	2890432.0	2890432.0	886040.0	2914718.0	37.86	496733.0	496733.0	438175.0	438175.0	3.0	3.0	4.0	4.0	0.0	0.0	0.0	3.0	0.0	0.0	0.0	0.0	0.0	0.0	98.976	1.0	19.32	1.58	0.34	886040.0
923	DS10801334-DT201009_2020.TE.156004.1.2_Dr30	ATCCBAA679	fifth_culture	extraction_B	NextSeq_A	Dr30-Dk23	30.4197	99.2985	29.42	BioNumericsAF	14.0	13.0	10.0	10.0	9.0	8.0	2915798.0	2915290.0	2908942.0	2908942.0	2892127.0	2864720.0	887321.0	2915798.0	37.87	496976.0	496976.0	438457.0	438457.0	3.0	3.0	4.0	4.0	0.0	0.0	0.0	1.0	0.0	0.0	0.0	0.0	0.0	0.0	99.003	1.0	14.4	0.17	0.24	887313.0
924	DS10801334-DT201009_2020.TE.156004.1.2_Dr40	ATCCBAA679	fifth_culture	extraction_B	NextSeq_A	Dr40-Dk31	40.9981	99.3582	41.53	BioNumericsAF	12.0	12.0	9.0	9.0	8.0	8.0	2915762.0	2915762.0	2909414.0	2909414.0	2892722.0	2892722.0	887318.0	2915762.0	37.86	496976.0	496976.0	438457.0	438457.0	3.0	3.0	4.0	4.0	0.0	0.0	0.0	0.0	0.0	1.0	0.0	0.0	0.0	0.0	99.011	1.0	3.46	0.17	0.31	887310.0
925	DS10801334-DT201009_2020.TE.156004.1.2_Dr50	ATCCBAA679	fifth_culture	extraction_B	NextSeq_A	Dr50-Dk38	50.2571	99.3449	48.53	BioNumericsAF	12.0	12.0	10.0	10.0	9.0	8.0	2915657.0	2915657.0	2912603.0	2912603.0	2895788.0	2868336.0	890694.0	2915657.0	37.87	496976.0	496976.0	438457.0	438457.0	3.0	3.0	4.0	4.0	0.0	0.0	0.0	1.0	0.0	0.0	0.0	0.0	0.0	0.0	99.002	1.0	5.04	0.31	0.24	890694.0
926	DS10801334-DT201009_2020.TE.156004.1.2_Dr60	ATCCBAA679	fifth_culture	extraction_B	NextSeq_A	Dr60-Dk45	59.6468	99.3533	57.0	BioNumericsAF	13.0	13.0	10.0	10.0	9.0	8.0	2914922.0	2914922.0	2908574.0	2908574.0	2892113.0	2864706.0	887386.0	2914922.0	37.86	496976.0	496976.0	438457.0	438457.0	3.0	3.0	4.0	4.0	0.0	0.0	0.0	1.0	0.0	0.0	0.0	0.0	0.0	0.0	98.978	1.0	2.13	0.27	0.21	887378.0
927	DS10801334-DT201009_2020.TE.156004.1.2_Dr70	ATCCBAA679	fifth_culture	extraction_B	NextSeq_A	Dr70-Dk53	70.3456	99.3461	69.88	BioNumericsAF	12.0	12.0	9.0	9.0	9.0	8.0	2915050.0	2915050.0	2908702.0	2908702.0	2908702.0	2881295.0	887384.0	2915050.0	37.86	583373.0	496976.0	438457.0	438457.0	2.0	3.0	4.0	4.0	0.0	0.0	0.0	2.0	0.0	0.0	0.0	0.0	0.0	0.0	98.983	1.0	3.22	1.06	0.38	887384.0
928	DS10801334-DT201009_2020.TE.156004.1.2_Dr80	ATCCBAA679	fifth_culture	extraction_B	NextSeq_A	Dr80-Dk60	79.8854	99.3832	78.35	BioNumericsAF	12.0	12.0	9.0	9.0	9.0	8.0	2914870.0	2914870.0	2908522.0	2908522.0	2908522.0	2881085.0	887444.0	2914870.0	37.86	583373.0	496733.0	438457.0	438457.0	2.0	3.0	4.0	4.0	0.0	0.0	0.0	1.0	0.0	0.0	0.0	0.0	0.0	0.0	98.986	1.0	2.26	1.03	0.51	887436.0
929	DS10801334-DT201009_2020.TE.156004.1.2_Dr90	ATCCBAA679	fifth_culture	extraction_B	NextSeq_A	Dr90-Dk68	90.7178	99.3578	93.5	BioNumericsAF	12.0	12.0	9.0	9.0	9.0	8.0	2914844.0	2914844.0	2908495.0	2908495.0	2908495.0	2881088.0	887447.0	2914844.0	37.86	583373.0	496733.0	438457.0	438457.0	2.0	3.0	4.0	4.0	0.0	0.0	0.0	1.0	0.0	0.0	0.0	0.0	0.0	0.0	98.985	1.0	2.4	0.72	0.41	887439.0
930	DS10801334-DT201009_2020.TE.156004.1.2_Dr100	ATCCBAA679	fifth_culture	extraction_B	NextSeq_A	Dr100-Dk75	100.1486	99.3964	96.96	BioNumericsAF	12.0	12.0	9.0	9.0	9.0	8.0	2914614.0	2914614.0	2908266.0	2908266.0	2908266.0	2880886.0	887449.0	2914614.0	37.86	583169.0	496733.0	438457.0	438457.0	2.0	3.0	4.0	4.0	0.0	0.0	0.0	1.0	0.0	0.0	0.0	0.0	0.0	0.0	98.977	1.0	2.3	0.69	0.45	887449.0
931	DS10801324-DT201009_2020.TE.155996.1.5_Dr10	ATCC19114	tenth_culture	extraction_B	NextSeq_A	Dr10-Dk8	10.7782	99.1698	11.2	BioNumericsAF	18.0	16.0	13.0	13.0	12.0	11.0	2946740.0	2945906.0	2939867.0	2939867.0	2921719.0	2887043.0	520112.0	2946740.0	38.07	268842.0	268842.0	261386.0	261386.0	5.0	5.0	7.0	7.0	0.0	0.0	0.0	4.0	0.0	29.0	0.0	0.0	0.0	0.0	98.718	1.002	1205.09	1.6	0.41	519621.0
932	DS10801324-DT201009_2020.TE.155996.1.5_Dr20	ATCC19114	tenth_culture	extraction_B	NextSeq_A	Dr20-Dk16	21.2631	99.2220	22.87	BioNumericsAF	17.0	15.0	11.0	11.0	9.0	8.0	2948758.0	2947865.0	2938169.0	2938169.0	2907217.0	2872683.0	961051.0	2948758.0	38.08	519931.0	343383.0	268711.0	268711.0	2.0	3.0	5.0	5.0	1.0	1.0	961051.0	3.0	0.0	0.0	0.0	0.0	0.0	0.0	98.931	1.0	40.9	1.26	0.37	848461.0
933	DS10801324-DT201009_2020.TE.155996.1.5_Dr30	ATCC19114	tenth_culture	extraction_B	NextSeq_A	Dr30-Dk23	30.3962	99.2548	32.31	BioNumericsAF	15.0	13.0	10.0	10.0	9.0	8.0	2948333.0	2947437.0	2939598.0	2939598.0	2921460.0	2886926.0	961051.0	2948333.0	38.08	521915.0	343383.0	268808.0	268808.0	2.0	3.0	5.0	5.0	1.0	1.0	961051.0	3.0	0.0	0.0	0.0	0.0	0.0	0.0	98.927	1.0	10.85	0.81	0.37	848071.0
934	DS10801324-DT201009_2020.TE.155996.1.5_Dr40	ATCC19114	tenth_culture	extraction_B	NextSeq_A	Dr40-Dk31	40.8714	99.2811	38.63	BioNumericsAF	14.0	13.0	10.0	10.0	9.0	8.0	2948954.0	2948538.0	2940697.0	2940697.0	2922180.0	2887646.0	961051.0	2948954.0	38.08	522354.0	343383.0	268720.0	268720.0	2.0	3.0	5.0	5.0	1.0	1.0	961051.0	3.0	0.0	0.0	0.0	0.0	0.0	0.0	98.952	1.0	2.51	1.83	0.17	848071.0
935	DS10801324-DT201009_2020.TE.155996.1.5_Dr50	ATCC19114	tenth_culture	extraction_B	NextSeq_A	Dr50-Dk38	50.2209	99.2866	49.12	BioNumericsAF	14.0	13.0	10.0	10.0	9.0	8.0	2948292.0	2947876.0	2940035.0	2940035.0	2921386.0	2886852.0	961051.0	2948292.0	38.08	521918.0	343383.0	268740.0	268740.0	2.0	3.0	5.0	5.0	1.0	1.0	961051.0	3.0	0.0	0.0	0.0	0.0	0.0	0.0	98.933	1.0	3.36	0.75	0.41	848013.0
936	DS10801324-DT201009_2020.TE.155996.1.5_Dr60	ATCC19114	tenth_culture	extraction_B	NextSeq_A	Dr60-Dk45	59.7351	99.3258	59.49	BioNumericsAF	14.0	13.0	10.0	10.0	8.0	7.0	2948602.0	2948186.0	2940345.0	2940345.0	2909316.0	2874782.0	961291.0	2948602.0	38.08	537854.0	537854.0	343383.0	343383.0	2.0	2.0	4.0	4.0	1.0	1.0	961291.0	3.0	0.0	0.0	0.0	0.0	0.0	0.0	98.945	1.0	6.0	1.15	0.34	848701.0
937	DS10801324-DT201009_2020.TE.155996.1.5_Dr70	ATCC19114	tenth_culture	extraction_B	NextSeq_A	Dr70-Dk53	70.4820	99.2991	71.84	BioNumericsAF	16.0	14.0	11.0	11.0	9.0	8.0	2948790.0	2948056.0	2940215.0	2940215.0	2909660.0	2875126.0	961291.0	2948790.0	38.08	522361.0	343383.0	268740.0	268740.0	2.0	3.0	5.0	5.0	1.0	1.0	961291.0	2.0	0.0	0.0	0.0	0.0	0.0	0.0	98.948	1.0	7.94	0.85	0.37	848701.0
938	DS10801324-DT201009_2020.TE.155996.1.5_Dr80	ATCC19114	tenth_culture	extraction_B	NextSeq_A	Dr80-Dk60	79.8384	99.3244	76.17	BioNumericsAF	14.0	13.0	10.0	10.0	8.0	7.0	2949015.0	2948599.0	2940758.0	2940758.0	2909930.0	2875396.0	961291.0	2949015.0	38.08	538055.0	538055.0	343383.0	343383.0	2.0	2.0	4.0	4.0	1.0	1.0	961291.0	2.0	0.0	0.0	0.0	0.0	0.0	0.0	98.961	1.0	5.93	1.05	0.41	848701.0
939	DS10801324-DT201009_2020.TE.155996.1.5_Dr90	ATCC19114	tenth_culture	extraction_B	NextSeq_A	Dr90-Dk68	90.6502	99.3164	89.14	BioNumericsAF	12.0	12.0	9.0	9.0	8.0	7.0	2948926.0	2948926.0	2941085.0	2941085.0	2922447.0	2887913.0	961291.0	2948926.0	38.08	537904.0	537904.0	356051.0	356051.0	2.0	2.0	4.0	4.0	1.0	1.0	961291.0	2.0	0.0	0.0	0.0	0.0	0.0	0.0	98.963	1.0	2.0	1.05	0.41	848701.0
940	DS10801324-DT201009_2020.TE.155996.1.5_Dr100	ATCC19114	tenth_culture	extraction_B	NextSeq_A	Dr100-Dk75	100.2108	99.3260	98.55	BioNumericsAF	14.0	12.0	9.0	9.0	8.0	7.0	2949804.0	2948634.0	2940793.0	2940793.0	2922513.0	2887979.0	961291.0	2949804.0	38.08	537529.0	537529.0	356051.0	356051.0	2.0	2.0	4.0	4.0	1.0	1.0	961291.0	1.0	0.0	0.0	1.0	0.0	0.0	0.0	98.975	1.0	5.9	1.36	0.37	848701.0
941	DS10801265-DT201009_2020.TE.155983.1.5_Dr10	ATCC19115	tenth_culture	extraction_B	NextSeq_A	Dr10-Dk8	10.8065	99.2212	11.1	BioNumericsAF	29.0	24.0	17.0	16.0	13.0	11.0	2915818.0	2913268.0	2898150.0	2889762.0	2844223.0	2777025.0	905840.0	2915818.0	37.88	237349.0	225112.0	193218.0	193218.0	3.0	4.0	7.0	7.0	0.0	0.0	0.0	5.0	0.0	20.0	0.0	0.0	0.0	0.0	98.644	1.002	1110.15	1.37	0.45	904703.0
942	DS10801265-DT201009_2020.TE.155983.1.5_Dr20	ATCC19115	tenth_culture	extraction_B	NextSeq_A	Dr20-Dk16	21.3078	99.2707	20.37	BioNumericsAF	26.0	20.0	13.0	12.0	11.0	9.0	2918203.0	2915296.0	2896438.0	2888458.0	2871704.0	2800801.0	931583.0	2918203.0	37.88	272169.0	272169.0	198772.0	198772.0	3.0	3.0	6.0	6.0	0.0	0.0	0.0	3.0	0.0	0.0	0.0	1.0	0.0	252.0	98.856	1.0	36.29	0.45	0.41	931523.0
943	DS10801265-DT201009_2020.TE.155983.1.5_Dr30	ATCC19115	tenth_culture	extraction_B	NextSeq_A	Dr30-Dk23	30.4931	99.3111	29.87	BioNumericsAF	25.0	21.0	13.0	13.0	12.0	10.0	2917850.0	2915833.0	2894381.0	2894381.0	2877348.0	2806445.0	933281.0	2917850.0	37.88	238026.0	238026.0	170757.0	170757.0	3.0	3.0	6.0	6.0	0.0	0.0	0.0	5.0	0.0	0.0	0.0	0.0	0.0	0.0	98.837	1.0	23.92	0.86	0.41	933281.0
944	DS10801265-DT201009_2020.TE.155983.1.5_Dr40	ATCC19115	tenth_culture	extraction_B	NextSeq_A	Dr40-Dk31	40.9214	99.3337	40.06	BioNumericsAF	20.0	19.0	12.0	11.0	10.0	8.0	2917622.0	2917247.0	2904575.0	2897699.0	2880945.0	2810042.0	931583.0	2917622.0	37.88	331264.0	331264.0	238341.0	238341.0	3.0	3.0	5.0	5.0	1.0	1.0	6876.0	4.0	0.0	0.0	0.0	0.0	0.0	0.0	98.853	1.0	9.32	0.72	0.45	931523.0
945	DS10801265-DT201009_2020.TE.155983.1.5_Dr50	ATCC19115	tenth_culture	extraction_B	NextSeq_A	Dr50-Dk38	50.2914	99.3248	47.7	BioNumericsAF	18.0	18.0	11.0	10.0	10.0	8.0	2917166.0	2917166.0	2896911.0	2891547.0	2891547.0	2820644.0	931583.0	2917166.0	37.88	330503.0	330503.0	254397.0	254397.0	3.0	3.0	5.0	5.0	0.0	0.0	0.0	4.0	0.0	0.0	0.0	0.0	0.0	0.0	98.84	1.0	13.03	2.23	0.69	931523.0
946	DS10801265-DT201009_2020.TE.155983.1.5_Dr60	ATCC19115	tenth_culture	extraction_B	NextSeq_A	Dr60-Dk45	59.8077	99.3541	56.9	BioNumericsAF	22.0	19.0	11.0	11.0	11.0	9.0	2917460.0	2915912.0	2892279.0	2892279.0	2892279.0	2821376.0	931298.0	2917460.0	37.88	272362.0	272362.0	206911.0	206911.0	3.0	3.0	6.0	6.0	0.0	0.0	0.0	5.0	0.0	0.0	0.0	0.0	0.0	0.0	98.845	1.0	8.47	1.47	0.62	931298.0
947	DS10801265-DT201009_2020.TE.155983.1.5_Dr70	ATCC19115	tenth_culture	extraction_B	NextSeq_A	Dr70-Dk53	70.5565	99.3402	69.11	BioNumericsAF	19.0	19.0	11.0	11.0	10.0	8.0	2917686.0	2917686.0	2894363.0	2894363.0	2877268.0	2806365.0	933281.0	2917686.0	37.88	331378.0	331378.0	237748.0	237748.0	3.0	3.0	5.0	5.0	0.0	0.0	0.0	4.0	0.0	0.0	0.0	0.0	0.0	0.0	98.856	1.0	13.23	0.55	0.34	933281.0
948	DS10801265-DT201009_2020.TE.155983.1.5_Dr80	ATCC19115	tenth_culture	extraction_B	NextSeq_A	Dr80-Dk60	80.0445	99.3754	79.3	BioNumericsAF	20.0	18.0	12.0	11.0	10.0	8.0	2917744.0	2916438.0	2899511.0	2891531.0	2874474.0	2803571.0	933281.0	2917744.0	37.88	331378.0	331378.0	238195.0	238195.0	3.0	3.0	5.0	5.0	0.0	0.0	0.0	3.0	0.0	0.0	0.0	0.0	0.0	0.0	98.862	1.0	9.7	0.72	0.41	933281.0
949	DS10801265-DT201009_2020.TE.155983.1.5_Dr90	ATCC19115	tenth_culture	extraction_B	NextSeq_A	Dr90-Dk68	90.8659	99.3867	88.28	BioNumericsAF	19.0	17.0	11.0	10.0	10.0	8.0	2917744.0	2916757.0	2901652.0	2893524.0	2893524.0	2822621.0	936598.0	2917744.0	37.88	330139.0	330139.0	255083.0	255083.0	3.0	3.0	5.0	5.0	0.0	0.0	0.0	4.0	0.0	0.0	0.0	0.0	0.0	0.0	98.861	1.0	7.61	0.75	0.48	936598.0
950	DS10801265-DT201009_2020.TE.155983.1.5_Dr100	ATCC19115	tenth_culture	extraction_B	NextSeq_A	Dr100-Dk75	100.4106	99.4008	93.64	BioNumericsAF	17.0	17.0	10.0	10.0	10.0	8.0	2916999.0	2916999.0	2898510.0	2898510.0	2898510.0	2827607.0	933284.0	2916999.0	37.88	331438.0	331438.0	253989.0	253989.0	3.0	3.0	5.0	5.0	0.0	0.0	0.0	6.0	0.0	0.0	0.0	0.0	0.0	0.0	98.832	1.0	6.58	1.2	0.45	933284.0
951	DS10801337-DT201009_2020.TE.156004.1.5_Dr10	ATCCBAA679	tenth_culture	extraction_B	NextSeq_A	Dr10-Dk8	10.9045	99.2412	11.2	BioNumericsAF	23.0	21.0	17.0	17.0	16.0	15.0	2914166.0	2913496.0	2905372.0	2905372.0	2888695.0	2859130.0	569928.0	2914166.0	37.86	315829.0	315829.0	136347.0	136347.0	4.0	4.0	8.0	8.0	0.0	0.0	0.0	3.0	0.0	23.0	0.0	0.0	0.0	0.0	98.811	1.002	1112.33	0.72	0.41	569472.0
952	DS10801337-DT201009_2020.TE.156004.1.5_Dr20	ATCCBAA679	tenth_culture	extraction_B	NextSeq_A	Dr20-Dk16	21.5110	99.3103	21.03	BioNumericsAF	13.0	13.0	10.0	10.0	9.0	9.0	2914944.0	2914944.0	2908596.0	2908596.0	2892018.0	2892018.0	887323.0	2914944.0	37.86	438457.0	438457.0	229144.0	229144.0	3.0	3.0	5.0	5.0	0.0	0.0	0.0	1.0	0.0	1.0	0.0	0.0	0.0	0.0	98.976	1.0	26.96	0.17	0.27	887315.0
953	DS10801337-DT201009_2020.TE.156004.1.5_Dr30	ATCCBAA679	tenth_culture	extraction_B	NextSeq_A	Dr30-Dk23	30.7948	99.3235	30.38	BioNumericsAF	13.0	13.0	10.0	10.0	9.0	8.0	2915072.0	2915072.0	2908723.0	2908723.0	2892031.0	2864420.0	887322.0	2915072.0	37.86	496976.0	496976.0	438457.0	438457.0	3.0	3.0	4.0	4.0	0.0	0.0	0.0	1.0	0.0	0.0	0.0	0.0	0.0	0.0	98.982	1.0	10.33	0.31	0.24	887294.0
954	DS10801337-DT201009_2020.TE.156004.1.5_Dr40	ATCCBAA679	tenth_culture	extraction_B	NextSeq_A	Dr40-Dk31	41.5106	99.3476	41.08	BioNumericsAF	13.0	13.0	10.0	10.0	9.0	8.0	2915272.0	2915272.0	2908924.0	2908924.0	2892232.0	2864621.0	887323.0	2915272.0	37.86	496976.0	496976.0	438457.0	438457.0	3.0	3.0	4.0	4.0	0.0	0.0	0.0	1.0	0.0	0.0	0.0	0.0	0.0	0.0	98.991	1.0	7.0	0.17	0.24	887323.0
955	DS10801337-DT201009_2020.TE.156004.1.5_Dr50	ATCCBAA679	tenth_culture	extraction_B	NextSeq_A	Dr50-Dk38	50.9052	99.3552	48.39	BioNumericsAF	16.0	13.0	10.0	10.0	9.0	8.0	2916755.0	2915425.0	2909076.0	2909076.0	2892384.0	2864451.0	887386.0	2916755.0	37.87	496976.0	496976.0	438457.0	438457.0	3.0	3.0	4.0	4.0	0.0	0.0	0.0	1.0	0.0	0.0	0.0	0.0	0.0	0.0	99.014	1.0	14.88	0.89	0.21	887378.0
956	DS10801337-DT201009_2020.TE.156004.1.5_Dr60	ATCCBAA679	tenth_culture	extraction_B	NextSeq_A	Dr60-Dk45	60.4374	99.5324	58.13	BioNumericsAF	16.0	13.0	10.0	10.0	9.0	8.0	2916253.0	2914879.0	2908532.0	2908532.0	2891840.0	2864229.0	887386.0	2916253.0	37.87	496976.0	496976.0	438175.0	438175.0	3.0	3.0	4.0	4.0	0.0	0.0	0.0	2.0	0.0	0.0	0.0	0.0	0.0	0.0	99.003	1.0	13.61	1.99	0.34	887386.0
957	DS10801337-DT201009_2020.TE.156004.1.5_Dr70	ATCCBAA679	tenth_culture	extraction_B	NextSeq_A	Dr70-Dk53	71.4186	99.5324	71.22	BioNumericsAF	14.0	13.0	10.0	10.0	9.0	8.0	2915119.0	2914686.0	2908337.0	2908337.0	2891876.0	2864424.0	887323.0	2915119.0	37.86	496733.0	496733.0	438457.0	438457.0	3.0	3.0	4.0	4.0	0.0	0.0	0.0	0.0	0.0	0.0	0.0	1.0	0.0	132.0	98.979	1.0	14.41	0.1	0.21	887323.0
958	DS10801337-DT201009_2020.TE.156004.1.5_Dr80	ATCCBAA679	tenth_culture	extraction_B	NextSeq_A	Dr80-Dk60	80.9132	99.3927	78.86	BioNumericsAF	14.0	12.0	9.0	9.0	9.0	8.0	2915892.0	2915168.0	2908820.0	2908820.0	2908820.0	2880645.0	887386.0	2915892.0	37.86	583377.0	496733.0	438457.0	438457.0	2.0	3.0	4.0	4.0	0.0	0.0	0.0	1.0	0.0	0.0	0.0	0.0	0.0	0.0	98.992	1.0	20.13	0.55	0.38	887386.0
959	DS10801337-DT201009_2020.TE.156004.1.5_Dr90	ATCCBAA679	tenth_culture	extraction_B	NextSeq_A	Dr90-Dk68	91.9346	99.3787	89.74	BioNumericsAF	11.0	11.0	8.0	8.0	8.0	8.0	2914667.0	2914667.0	2908319.0	2908319.0	2908319.0	2908319.0	887386.0	2914667.0	37.86	583375.0	496733.0	438457.0	438457.0	2.0	3.0	4.0	4.0	0.0	0.0	0.0	2.0	0.0	0.0	0.0	0.0	0.0	0.0	98.978	1.0	2.33	0.65	0.38	887386.0
960	DS10801337-DT201009_2020.TE.156004.1.5_Dr100	ATCCBAA679	tenth_culture	extraction_B	NextSeq_A	Dr100-Dk75	101.5105	99.5470	95.91	BioNumericsAF	12.0	12.0	9.0	9.0	9.0	8.0	2914938.0	2914938.0	2908589.0	2908589.0	2908589.0	2880989.0	887323.0	2914938.0	37.86	583377.0	496733.0	438457.0	438457.0	2.0	3.0	4.0	4.0	0.0	0.0	0.0	1.0	0.0	0.0	0.0	0.0	1.0	1976.0	98.922	1.0	2.78	1.1	0.45	887323.0
961	DS10801322-DT201009_2020.TE.155996.1.3_Dr10	ATCC19114	fifth_culture	extraction_C	NextSeq_A	Dr10-Dk8	10.8024	99.2019	11.2	BioNumericsAF	28.0	25.0	22.0	21.0	16.0	13.0	2947146.0	2945757.0	2937916.0	2929270.0	2843313.0	2727962.0	390917.0	2947146.0	38.08	268040.0	268040.0	160368.0	158422.0	5.0	5.0	8.0	9.0	0.0	0.0	0.0	5.0	0.0	17.0	0.0	1.0	0.0	96.0	98.769	1.001	1145.07	2.51	0.31	390218.0
962	DS10801322-DT201009_2020.TE.155996.1.3_Dr20	ATCC19114	fifth_culture	extraction_C	NextSeq_A	Dr20-Dk16	21.3153	99.2410	20.52	BioNumericsAF	16.0	13.0	10.0	10.0	9.0	8.0	2948855.0	2947240.0	2939399.0	2939399.0	2921551.0	2887017.0	961291.0	2948855.0	38.08	522357.0	343383.0	268022.0	268022.0	2.0	3.0	5.0	5.0	1.0	1.0	961291.0	1.0	0.0	0.0	0.0	1.0	0.0	631.0	98.923	1.0	33.13	0.81	0.37	848693.0
963	DS10801322-DT201009_2020.TE.155996.1.3_Dr30	ATCC19114	fifth_culture	extraction_C	NextSeq_A	Dr30-Dk23	30.4779	99.2344	30.56	BioNumericsAF	15.0	14.0	10.0	10.0	9.0	8.0	2947764.0	2947348.0	2937732.0	2937732.0	2919326.0	2884792.0	961051.0	2947764.0	38.07	520648.0	343383.0	268229.0	268229.0	2.0	3.0	5.0	5.0	1.0	1.0	961051.0	3.0	0.0	0.0	0.0	0.0	0.0	0.0	98.909	1.0	14.42	2.51	0.44	848461.0
964	DS10801322-DT201009_2020.TE.155996.1.3_Dr40	ATCC19114	fifth_culture	extraction_C	NextSeq_A	Dr40-Dk31	40.8819	99.2754	40.04	BioNumericsAF	14.0	13.0	10.0	10.0	9.0	8.0	2947832.0	2947416.0	2939575.0	2939575.0	2921061.0	2886527.0	961291.0	2947832.0	38.08	521918.0	343383.0	268022.0	268022.0	2.0	3.0	5.0	5.0	1.0	1.0	961291.0	2.0	0.0	0.0	0.0	0.0	0.0	0.0	98.917	1.0	5.56	0.81	0.31	848701.0
965	DS10801322-DT201009_2020.TE.155996.1.3_Dr50	ATCC19114	fifth_culture	extraction_C	NextSeq_A	Dr50-Dk38	50.2447	99.3041	48.97	BioNumericsAF	13.0	12.0	9.0	9.0	8.0	7.0	2949155.0	2948850.0	2941009.0	2941009.0	2922792.0	2888258.0	961051.0	2949155.0	38.08	538053.0	538053.0	356051.0	356051.0	2.0	2.0	4.0	4.0	1.0	1.0	961051.0	2.0	0.0	0.0	0.0	0.0	0.0	0.0	98.972	1.0	7.43	1.19	0.34	848461.0
966	DS10801322-DT201009_2020.TE.155996.1.3_Dr60	ATCC19114	fifth_culture	extraction_C	NextSeq_A	Dr60-Dk45	59.7640	99.3077	57.35	BioNumericsAF	14.0	13.0	10.0	10.0	8.0	7.0	2948180.0	2947764.0	2939923.0	2939923.0	2909755.0	2875221.0	961291.0	2948180.0	38.07	537647.0	537647.0	343383.0	343383.0	2.0	2.0	4.0	4.0	1.0	1.0	961291.0	2.0	0.0	0.0	0.0	0.0	0.0	0.0	98.917	1.0	8.04	1.46	0.44	848701.0
967	DS10801322-DT201009_2020.TE.155996.1.3_Dr70	ATCC19114	fifth_culture	extraction_C	NextSeq_A	Dr70-Dk53	70.6095	99.2940	69.48	BioNumericsAF	15.0	13.0	10.0	10.0	8.0	7.0	2949246.0	2948319.0	2940478.0	2940478.0	2909952.0	2875418.0	961291.0	2949246.0	38.08	537845.0	537845.0	343383.0	343383.0	2.0	2.0	4.0	4.0	1.0	1.0	961291.0	2.0	0.0	0.0	0.0	1.0	0.0	452.0	98.952	1.0	7.56	2.2	0.44	848701.0
968	DS10801322-DT201009_2020.TE.155996.1.3_Dr80	ATCC19114	fifth_culture	extraction_C	NextSeq_A	Dr80-Dk60	80.0136	99.3619	78.04	BioNumericsAF	16.0	14.0	11.0	11.0	10.0	9.0	2948855.0	2947511.0	2939670.0	2939670.0	2921378.0	2886844.0	847489.0	2948855.0	38.08	356051.0	356051.0	268517.0	268517.0	3.0	3.0	5.0	5.0	0.0	0.0	0.0	2.0	0.0	0.0	0.0	0.0	0.0	0.0	98.945	1.0	5.8	1.22	0.44	847489.0
969	DS10801322-DT201009_2020.TE.155996.1.3_Dr90	ATCC19114	fifth_culture	extraction_C	NextSeq_A	Dr90-Dk68	90.8719	99.3234	87.41	BioNumericsAF	12.0	12.0	9.0	9.0	8.0	7.0	2949261.0	2949261.0	2941420.0	2941420.0	2922806.0	2888272.0	961291.0	2949261.0	38.08	537823.0	537823.0	356051.0	356051.0	2.0	2.0	4.0	4.0	1.0	1.0	961291.0	1.0	0.0	0.0	0.0	0.0	0.0	0.0	98.97	1.0	1.49	0.88	0.34	848701.0
970	DS10801322-DT201009_2020.TE.155996.1.3_Dr100	ATCC19114	fifth_culture	extraction_C	NextSeq_A	Dr100-Dk75	100.3775	99.3379	98.01	BioNumericsAF	13.0	12.0	9.0	9.0	9.0	7.0	2948826.0	2948321.0	2940480.0	2940480.0	2940480.0	2861685.0	960793.0	2948826.0	38.08	556391.0	556391.0	356051.0	356051.0	2.0	2.0	4.0	4.0	1.0	1.0	960793.0	2.0	0.0	0.0	0.0	0.0	0.0	0.0	98.957	1.0	2.34	2.03	0.47	848203.0
971	DS10801263-DT201009_2020.TE.155983.1.3_Dr10	ATCC19115	fifth_culture	extraction_C	NextSeq_A	Dr10-Dk8	10.7800	99.2225	11.1	BioNumericsAF	31.0	27.0	19.0	18.0	18.0	12.0	2914929.0	2913360.0	2899391.0	2891446.0	2891446.0	2663227.0	450168.0	2914929.0	37.88	275107.0	275107.0	158064.0	158064.0	4.0	4.0	8.0	8.0	1.0	1.0	253634.0	5.0	0.0	24.0	0.0	0.0	0.0	0.0	98.594	1.002	1106.06	3.16	0.48	449515.0
972	DS10801263-DT201009_2020.TE.155983.1.3_Dr20	ATCC19115	fifth_culture	extraction_C	NextSeq_A	Dr20-Dk16	21.2606	99.2684	21.41	BioNumericsAF	22.0	18.0	13.0	11.0	10.0	8.0	2917593.0	2915414.0	2899872.0	2885751.0	2869175.0	2798272.0	933523.0	2917593.0	37.88	331060.0	331060.0	238045.0	238045.0	3.0	3.0	5.0	5.0	0.0	0.0	0.0	3.0	0.0	0.0	0.0	0.0	0.0	0.0	98.829	1.0	49.25	1.92	0.38	933289.0
973	DS10801263-DT201009_2020.TE.155983.1.3_Dr30	ATCC19115	fifth_culture	extraction_C	NextSeq_A	Dr30-Dk23	30.3693	99.2805	29.86	BioNumericsAF	22.0	19.0	12.0	11.0	10.0	8.0	2918552.0	2916819.0	2894491.0	2886558.0	2869687.0	2798784.0	933282.0	2918552.0	37.88	331551.0	331551.0	237676.0	237676.0	3.0	3.0	5.0	5.0	0.0	0.0	0.0	2.0	0.0	0.0	0.0	0.0	0.0	0.0	98.877	1.0	15.25	0.82	0.38	933282.0
974	DS10801263-DT201009_2020.TE.155983.1.3_Dr40	ATCC19115	fifth_culture	extraction_C	NextSeq_A	Dr40-Dk31	40.9291	99.3067	36.39	BioNumericsAF	23.0	21.0	13.0	12.0	11.0	9.0	2916624.0	2915865.0	2892823.0	2884843.0	2867969.0	2797066.0	931298.0	2916624.0	37.88	271805.0	271805.0	198772.0	198772.0	3.0	3.0	6.0	6.0	1.0	1.0	172535.0	2.0	0.0	0.0	0.0	0.0	0.0	0.0	98.817	1.0	12.03	0.62	0.41	931298.0
975	DS10801263-DT201009_2020.TE.155983.1.3_Dr50	ATCC19115	fifth_culture	extraction_C	NextSeq_A	Dr50-Dk38	50.2855	99.3315	49.3	BioNumericsAF	20.0	18.0	11.0	10.0	10.0	8.0	2918401.0	2917187.0	2898419.0	2890031.0	2890031.0	2819128.0	931583.0	2918401.0	37.88	331569.0	331569.0	254567.0	254567.0	3.0	3.0	5.0	5.0	0.0	0.0	0.0	3.0	0.0	0.0	0.0	0.0	0.0	0.0	98.876	1.0	13.88	1.44	0.58	931523.0
976	DS10801263-DT201009_2020.TE.155983.1.3_Dr60	ATCC19115	fifth_culture	extraction_C	NextSeq_A	Dr60-Dk45	59.7575	99.3435	57.55	BioNumericsAF	21.0	19.0	11.0	10.0	10.0	8.0	2917283.0	2916462.0	2893462.0	2884953.0	2884953.0	2814050.0	933283.0	2917283.0	37.88	331014.0	331014.0	254139.0	254139.0	3.0	3.0	5.0	5.0	0.0	0.0	0.0	4.0	0.0	0.0	0.0	0.0	0.0	0.0	98.833	1.0	9.26	1.17	0.48	933283.0
977	DS10801263-DT201009_2020.TE.155983.1.3_Dr70	ATCC19115	fifth_culture	extraction_C	NextSeq_A	Dr70-Dk53	70.5737	99.3565	65.96	BioNumericsAF	19.0	19.0	13.0	11.0	10.0	8.0	2917915.0	2917915.0	2903412.0	2890068.0	2873278.0	2802375.0	931583.0	2917915.0	37.88	331438.0	331438.0	238230.0	238230.0	3.0	3.0	5.0	5.0	0.0	0.0	0.0	2.0	0.0	0.0	0.0	0.0	0.0	0.0	98.861	1.0	12.27	0.82	0.48	931523.0
978	DS10801263-DT201009_2020.TE.155983.1.3_Dr80	ATCC19115	fifth_culture	extraction_C	NextSeq_A	Dr80-Dk60	79.9871	99.3733	77.74	BioNumericsAF	19.0	17.0	11.0	10.0	10.0	8.0	2918059.0	2916946.0	2899966.0	2891986.0	2891986.0	2821083.0	933284.0	2918059.0	37.88	331569.0	331569.0	254801.0	254801.0	3.0	3.0	5.0	5.0	0.0	0.0	0.0	3.0	0.0	0.0	0.0	0.0	0.0	0.0	98.872	1.0	6.27	1.75	0.55	933284.0
979	DS10801263-DT201009_2020.TE.155983.1.3_Dr90	ATCC19115	fifth_culture	extraction_C	NextSeq_A	Dr90-Dk68	90.8282	99.3716	87.1	BioNumericsAF	18.0	18.0	11.0	10.0	10.0	8.0	2917364.0	2917364.0	2899697.0	2891569.0	2891569.0	2820666.0	933280.0	2917364.0	37.88	331631.0	331631.0	254495.0	254495.0	3.0	3.0	5.0	5.0	0.0	0.0	0.0	4.0	0.0	0.0	0.0	0.0	0.0	0.0	98.846	1.0	7.4	0.93	0.48	933280.0
980	DS10801263-DT201009_2020.TE.155983.1.3_Dr100	ATCC19115	fifth_culture	extraction_C	NextSeq_A	Dr100-Dk75	100.2828	99.3972	93.48	BioNumericsAF	19.0	17.0	12.0	11.0	10.0	8.0	2918749.0	2917535.0	2903890.0	2895910.0	2879132.0	2808229.0	936592.0	2918749.0	37.88	331569.0	331569.0	237658.0	237658.0	3.0	3.0	5.0	5.0	0.0	0.0	0.0	3.0	0.0	0.0	0.0	0.0	0.0	0.0	98.892	1.0	8.98	1.13	0.55	936592.0
981	DS10801335-DT201009_2020.TE.156004.1.3_Dr10	ATCCBAA679	fifth_culture	extraction_C	NextSeq_A	Dr10-Dk8	10.9095	99.2282	11.1	BioNumericsAF	26.0	25.0	22.0	21.0	17.0	17.0	2914083.0	2913630.0	2908655.0	2903292.0	2829669.0	2829669.0	404126.0	2914083.0	37.86	224239.0	224239.0	119086.0	119086.0	5.0	5.0	10.0	10.0	0.0	0.0	0.0	1.0	0.0	19.0	0.0	0.0	1.0	1676.0	98.772	1.001	1033.94	0.93	0.31	403774.0
982	DS10801335-DT201009_2020.TE.156004.1.3_Dr20	ATCCBAA679	fifth_culture	extraction_C	NextSeq_A	Dr20-Dk16	21.4919	99.2891	20.66	BioNumericsAF	13.0	12.0	11.0	10.0	9.0	9.0	2915349.0	2914869.0	2913618.0	2908255.0	2891794.0	2891794.0	887447.0	2915349.0	37.86	438457.0	438457.0	228996.0	228996.0	3.0	3.0	5.0	5.0	0.0	0.0	0.0	1.0	0.0	1.0	0.0	0.0	1.0	1691.0	98.924	1.0	37.11	0.48	0.27	887447.0
983	DS10801335-DT201009_2020.TE.156004.1.3_Dr30	ATCCBAA679	fifth_culture	extraction_C	NextSeq_A	Dr30-Dk23	30.7420	99.3170	30.46	BioNumericsAF	15.0	13.0	10.0	10.0	9.0	8.0	2916302.0	2914958.0	2908609.0	2908609.0	2891916.0	2864479.0	887573.0	2916302.0	37.87	496976.0	496976.0	438457.0	438457.0	3.0	3.0	4.0	4.0	0.0	0.0	0.0	1.0	0.0	1.0	0.0	0.0	0.0	0.0	98.99	1.001	16.08	0.45	0.21	887573.0
984	DS10801335-DT201009_2020.TE.156004.1.3_Dr40	ATCCBAA679	fifth_culture	extraction_C	NextSeq_A	Dr40-Dk31	41.4138	99.3437	43.51	BioNumericsAF	17.0	14.0	10.0	10.0	9.0	8.0	2915552.0	2914294.0	2906133.0	2906133.0	2889672.0	2862313.0	885623.0	2915552.0	37.86	496976.0	496976.0	438457.0	438457.0	3.0	3.0	4.0	4.0	0.0	0.0	0.0	2.0	0.0	0.0	0.0	0.0	0.0	0.0	98.987	1.0	8.78	0.99	0.34	885563.0
985	DS10801335-DT201009_2020.TE.156004.1.3_Dr50	ATCCBAA679	fifth_culture	extraction_C	NextSeq_A	Dr50-Dk38	50.8521	99.3585	48.11	BioNumericsAF	14.0	13.0	10.0	10.0	9.0	8.0	2915107.0	2914654.0	2908305.0	2908305.0	2891613.0	2863957.0	887323.0	2915107.0	37.86	496733.0	496733.0	438457.0	438457.0	3.0	3.0	4.0	4.0	0.0	0.0	0.0	0.0	0.0	0.0	0.0	0.0	0.0	0.0	98.99	1.0	5.9	0.14	0.21	887308.0
986	DS10801335-DT201009_2020.TE.156004.1.3_Dr60	ATCCBAA679	fifth_culture	extraction_C	NextSeq_A	Dr60-Dk45	60.4260	99.3366	57.21	BioNumericsAF	14.0	13.0	10.0	10.0	9.0	8.0	2914525.0	2914072.0	2907725.0	2907725.0	2891264.0	2863857.0	887447.0	2914525.0	37.86	496976.0	496976.0	438175.0	438175.0	3.0	3.0	4.0	4.0	0.0	0.0	0.0	3.0	0.0	0.0	0.0	0.0	0.0	0.0	98.963	1.0	2.64	1.68	0.48	887447.0
987	DS10801335-DT201009_2020.TE.156004.1.3_Dr70	ATCCBAA679	fifth_culture	extraction_C	NextSeq_A	Dr70-Dk53	71.3627	99.4276	68.89	BioNumericsAF	14.0	13.0	10.0	10.0	9.0	8.0	2915509.0	2914802.0	2908455.0	2908455.0	2891994.0	2864587.0	887510.0	2915509.0	37.87	496733.0	496733.0	438457.0	438457.0	3.0	3.0	4.0	4.0	0.0	0.0	0.0	0.0	0.0	0.0	0.0	0.0	0.0	0.0	98.994	1.0	4.15	0.41	0.31	887503.0
988	DS10801335-DT201009_2020.TE.156004.1.3_Dr80	ATCCBAA679	fifth_culture	extraction_C	NextSeq_A	Dr80-Dk60	80.8876	99.3854	79.15	BioNumericsAF	12.0	12.0	9.0	9.0	9.0	8.0	2915049.0	2915049.0	2908701.0	2908701.0	2908701.0	2881294.0	887447.0	2915049.0	37.86	583795.0	496976.0	438175.0	438175.0	2.0	3.0	4.0	4.0	0.0	0.0	0.0	2.0	0.0	0.0	0.0	0.0	0.0	0.0	98.985	1.0	3.67	1.54	0.41	887447.0
989	DS10801335-DT201009_2020.TE.156004.1.3_Dr90	ATCCBAA679	fifth_culture	extraction_C	NextSeq_A	Dr90-Dk68	91.8255	99.4462	87.8	BioNumericsAF	13.0	12.0	9.0	9.0	9.0	8.0	2915677.0	2915010.0	2908662.0	2908662.0	2908662.0	2881255.0	887573.0	2915677.0	37.86	583375.0	496976.0	438457.0	438457.0	2.0	3.0	4.0	4.0	0.0	0.0	0.0	2.0	0.0	1.0	0.0	0.0	0.0	0.0	98.995	1.0	6.35	1.13	0.38	887320.0
990	DS10801335-DT201009_2020.TE.156004.1.3_Dr100	ATCCBAA679	fifth_culture	extraction_C	NextSeq_A	Dr100-Dk75	101.4398	99.4590	95.45	BioNumericsAF	12.0	12.0	9.0	9.0	9.0	8.0	2915011.0	2915011.0	2908662.0	2908662.0	2908662.0	2881255.0	887573.0	2915011.0	37.86	583375.0	496976.0	438457.0	438457.0	2.0	3.0	4.0	4.0	0.0	0.0	0.0	2.0	0.0	0.0	0.0	0.0	0.0	0.0	98.973	1.0	4.32	0.79	0.45	887573.0
991	DS10801325-DT201009_2020.TE.155996.1.6_Dr10	ATCC19114	tenth_culture	extraction_C	NextSeq_A	Dr10-Dk8	10.8353	99.1653	11.2	BioNumericsAF	30.0	24.0	22.0	20.0	17.0	15.0	2947366.0	2944488.0	2939448.0	2928560.0	2886075.0	2807144.0	413165.0	2947366.0	38.08	231485.0	231485.0	174728.0	158418.0	5.0	5.0	8.0	9.0	1.0	1.0	231485.0	3.0	0.0	32.0	0.0	1.0	0.0	72.0	98.683	1.002	1182.41	0.75	0.03	412997.0
992	DS10801325-DT201009_2020.TE.155996.1.6_Dr20	ATCC19114	tenth_culture	extraction_C	NextSeq_A	Dr20-Dk16	21.3875	99.1791	21.4	BioNumericsAF	18.0	14.0	10.0	10.0	9.0	8.0	2948845.0	2947335.0	2937838.0	2937838.0	2919606.0	2885072.0	961051.0	2948845.0	38.07	520577.0	343383.0	268130.0	268130.0	2.0	3.0	5.0	5.0	1.0	1.0	961051.0	2.0	0.0	0.0	0.0	2.0	0.0	239.0	98.921	1.0	45.41	1.32	0.41	848445.0
993	DS10801325-DT201009_2020.TE.155996.1.6_Dr30	ATCC19114	tenth_culture	extraction_C	NextSeq_A	Dr30-Dk23	30.5399	99.2420	30.89	BioNumericsAF	15.0	12.0	9.0	9.0	8.0	7.0	2949735.0	2948458.0	2940641.0	2940641.0	2922553.0	2888019.0	961291.0	2949735.0	38.08	537832.0	537832.0	343383.0	343383.0	2.0	2.0	4.0	4.0	1.0	1.0	961291.0	1.0	0.0	0.0	0.0	1.0	0.0	72.0	98.958	1.0	19.46	0.92	0.41	848701.0
994	DS10801325-DT201009_2020.TE.155996.1.6_Dr40	ATCC19114	tenth_culture	extraction_C	NextSeq_A	Dr40-Dk31	41.0622	99.2599	40.4	BioNumericsAF	14.0	12.0	9.0	9.0	8.0	7.0	2949842.0	2949090.0	2941249.0	2941249.0	2922597.0	2888063.0	961291.0	2949842.0	38.08	537821.0	537821.0	343383.0	343383.0	2.0	2.0	4.0	4.0	1.0	1.0	961291.0	1.0	0.0	0.0	0.0	1.0	0.0	72.0	98.963	1.0	17.39	1.19	0.44	848701.0
995	DS10801325-DT201009_2020.TE.155996.1.6_Dr50	ATCC19114	tenth_culture	extraction_C	NextSeq_A	Dr50-Dk38	50.5446	99.2859	50.65	BioNumericsAF	13.0	11.0	10.0	9.0	8.0	7.0	2950284.0	2949532.0	2946731.0	2941424.0	2922928.0	2888394.0	961291.0	2950284.0	38.08	538152.0	538152.0	343383.0	343383.0	2.0	2.0	4.0	4.0	1.0	1.0	961291.0	1.0	0.0	0.0	0.0	1.0	0.0	72.0	98.977	1.0	16.41	1.39	0.47	848701.0
996	DS10801325-DT201009_2020.TE.155996.1.6_Dr60	ATCC19114	tenth_culture	extraction_C	NextSeq_A	Dr60-Dk45	60.0773	99.2776	56.51	BioNumericsAF	13.0	12.0	9.0	9.0	8.0	7.0	2948694.0	2948358.0	2940517.0	2940517.0	2922615.0	2888081.0	961291.0	2948694.0	38.07	537835.0	537835.0	356051.0	356051.0	2.0	2.0	4.0	4.0	1.0	1.0	961291.0	2.0	0.0	0.0	0.0	1.0	0.0	72.0	98.939	1.0	12.04	1.39	0.34	848701.0
997	DS10801325-DT201009_2020.TE.155996.1.6_Dr70	ATCC19114	tenth_culture	extraction_C	NextSeq_A	Dr70-Dk53	70.9364	99.3246	68.24	BioNumericsAF	16.0	14.0	11.0	11.0	9.0	8.0	2948652.0	2947900.0	2940059.0	2940059.0	2909659.0	2875125.0	961291.0	2948652.0	38.07	522359.0	343383.0	268740.0	268740.0	2.0	3.0	5.0	5.0	1.0	1.0	961291.0	2.0	0.0	0.0	0.0	1.0	0.0	72.0	98.933	1.0	11.12	2.14	0.34	848701.0
998	DS10801325-DT201009_2020.TE.155996.1.6_Dr80	ATCC19114	tenth_culture	extraction_C	NextSeq_A	Dr80-Dk60	80.3858	99.3019	79.26	BioNumericsAF	15.0	13.0	10.0	10.0	8.0	7.0	2948956.0	2948204.0	2940363.0	2940363.0	2909963.0	2875429.0	961291.0	2948956.0	38.07	537855.0	537855.0	343383.0	343383.0	2.0	2.0	4.0	4.0	1.0	1.0	961291.0	2.0	0.0	0.0	0.0	1.0	0.0	72.0	98.947	1.0	12.11	1.7	0.37	848701.0
999	DS10801325-DT201009_2020.TE.155996.1.6_Dr90	ATCC19114	tenth_culture	extraction_C	NextSeq_A	Dr90-Dk68	91.2233	99.3289	93.6	BioNumericsAF	15.0	13.0	10.0	10.0	8.0	7.0	2949650.0	2948898.0	2941057.0	2941057.0	2910171.0	2875637.0	961291.0	2949650.0	38.08	537857.0	537857.0	343383.0	343383.0	2.0	2.0	4.0	4.0	1.0	1.0	961291.0	1.0	0.0	0.0	0.0	1.0	0.0	72.0	98.971	1.0	11.29	0.85	0.37	848701.0
1000	DS10801325-DT201009_2020.TE.155996.1.6_Dr100	ATCC19114	tenth_culture	extraction_C	NextSeq_A	Dr100-Dk75	100.7587	99.3451	96.7	BioNumericsAF	12.0	12.0	9.0	9.0	8.0	7.0	2948672.0	2948672.0	2940831.0	2940831.0	2922803.0	2888269.0	961291.0	2948672.0	38.07	537821.0	537821.0	356051.0	356051.0	2.0	2.0	4.0	4.0	1.0	1.0	961291.0	1.0	0.0	0.0	0.0	0.0	0.0	0.0	98.949	1.0	1.42	1.12	0.34	848701.0
1001	DS10801266-DT201009_2020.TE.155983.1.6_Dr10	ATCC19115	tenth_culture	extraction_C	NextSeq_A	Dr10-Dk8	10.7605	99.2460	11.0	BioNumericsAF	29.0	25.0	16.0	15.0	13.0	10.0	2916198.0	2914803.0	2896097.0	2887913.0	2847560.0	2733777.0	907198.0	2916198.0	37.89	331809.0	331809.0	198324.0	198324.0	3.0	3.0	6.0	6.0	1.0	1.0	331809.0	4.0	0.0	25.0	0.0	1.0	0.0	1027.0	98.605	1.002	1190.15	0.31	0.45	905847.0
1002	DS10801266-DT201009_2020.TE.155983.1.6_Dr20	ATCC19115	tenth_culture	extraction_C	NextSeq_A	Dr20-Dk16	21.2533	99.2781	21.63	BioNumericsAF	26.0	21.0	12.0	11.0	10.0	8.0	2918527.0	2915973.0	2896779.0	2888651.0	2872101.0	2801198.0	931434.0	2918527.0	37.88	331077.0	331077.0	237753.0	237753.0	3.0	3.0	5.0	5.0	0.0	0.0	0.0	6.0	0.0	0.0	0.0	1.0	0.0	1027.0	98.81	1.001	58.56	0.69	0.21	931434.0
1003	DS10801266-DT201009_2020.TE.155983.1.6_Dr30	ATCC19115	tenth_culture	extraction_C	NextSeq_A	Dr30-Dk23	30.3712	99.2740	31.35	BioNumericsAF	24.0	21.0	12.0	11.0	11.0	9.0	2918741.0	2917772.0	2898705.0	2890725.0	2890725.0	2819822.0	932841.0	2918741.0	37.89	272362.0	272362.0	225112.0	199089.0	3.0	3.0	5.0	6.0	0.0	0.0	0.0	4.0	0.0	0.0	0.0	1.0	0.0	1027.0	98.824	1.0	36.28	2.5	0.58	932841.0
1004	DS10801266-DT201009_2020.TE.155983.1.6_Dr40	ATCC19115	tenth_culture	extraction_C	NextSeq_A	Dr40-Dk31	40.7378	99.3324	38.34	BioNumericsAF	23.0	20.0	12.0	11.0	11.0	9.0	2919096.0	2917280.0	2894602.0	2886622.0	2886622.0	2815719.0	932841.0	2919096.0	37.88	272362.0	272362.0	198980.0	198980.0	3.0	3.0	6.0	6.0	0.0	0.0	0.0	5.0	0.0	0.0	0.0	2.0	0.0	1027.0	98.841	1.0	25.66	1.34	0.31	932818.0
1005	DS10801266-DT201009_2020.TE.155983.1.6_Dr50	ATCC19115	tenth_culture	extraction_C	NextSeq_A	Dr50-Dk38	49.9347	99.3566	49.2	BioNumericsAF	22.0	19.0	12.0	11.0	11.0	9.0	2918626.0	2916810.0	2897957.0	2889977.0	2889977.0	2819074.0	933084.0	2918626.0	37.88	271805.0	271805.0	225112.0	198980.0	3.0	3.0	5.0	6.0	0.0	0.0	0.0	6.0	0.0	0.0	0.0	2.0	0.0	1027.0	98.827	1.0	25.8	1.75	0.38	932867.0
1006	DS10801266-DT201009_2020.TE.155983.1.6_Dr60	ATCC19115	tenth_culture	extraction_C	NextSeq_A	Dr60-Dk45	59.4766	99.3767	56.65	BioNumericsAF	21.0	17.0	11.0	10.0	10.0	8.0	2919480.0	2916885.0	2899843.0	2891863.0	2891863.0	2820960.0	932841.0	2919480.0	37.88	331910.0	331910.0	254687.0	254687.0	3.0	3.0	5.0	5.0	0.0	0.0	0.0	6.0	0.0	0.0	0.0	2.0	0.0	1027.0	98.855	1.0	25.0	1.54	0.34	932841.0
1007	DS10801266-DT201009_2020.TE.155983.1.6_Dr70	ATCC19115	tenth_culture	extraction_C	NextSeq_A	Dr70-Dk53	70.2014	99.3409	67.94	BioNumericsAF	21.0	18.0	12.0	11.0	11.0	9.0	2917063.0	2915515.0	2898021.0	2890041.0	2890041.0	2819138.0	932840.0	2917063.0	37.88	272362.0	272362.0	225112.0	198776.0	3.0	3.0	5.0	6.0	0.0	0.0	0.0	5.0	0.0	0.0	0.0	0.0	0.0	0.0	98.84	1.0	4.46	3.02	0.75	932840.0
1008	DS10801266-DT201009_2020.TE.155983.1.6_Dr80	ATCC19115	tenth_culture	extraction_C	NextSeq_A	Dr80-Dk60	79.6052	99.3925	76.96	BioNumericsAF	20.0	19.0	12.0	11.0	11.0	9.0	2917419.0	2917085.0	2899356.0	2891376.0	2891376.0	2820473.0	932841.0	2917419.0	37.88	272362.0	272362.0	225112.0	198776.0	3.0	3.0	5.0	6.0	0.0	0.0	0.0	6.0	0.0	0.0	0.0	0.0	0.0	0.0	98.835	1.0	3.98	1.78	0.41	932841.0
1009	DS10801266-DT201009_2020.TE.155983.1.6_Dr90	ATCC19115	tenth_culture	extraction_C	NextSeq_A	Dr90-Dk68	90.3393	99.4012	82.56	BioNumericsAF	19.0	17.0	11.0	10.0	10.0	8.0	2916437.0	2915166.0	2898838.0	2890858.0	2890858.0	2819955.0	932840.0	2916437.0	37.88	331569.0	331569.0	254687.0	254687.0	3.0	3.0	5.0	5.0	0.0	0.0	0.0	4.0	0.0	0.0	0.0	0.0	0.0	0.0	98.819	1.0	4.77	1.78	0.45	932840.0
1010	DS10801266-DT201009_2020.TE.155983.1.6_Dr100	ATCC19115	tenth_culture	extraction_C	NextSeq_A	Dr100-Dk75	99.8123	99.3779	97.47	BioNumericsAF	20.0	20.0	13.0	12.0	11.0	8.0	2916062.0	2916062.0	2897776.0	2889796.0	2873336.0	2771911.0	932840.0	2916062.0	37.88	330806.0	330806.0	237927.0	237927.0	3.0	3.0	5.0	5.0	0.0	0.0	0.0	4.0	0.0	0.0	0.0	0.0	0.0	0.0	98.8	1.0	4.46	1.37	0.45	932840.0
1011	DS10801338-DT201009_2020.TE.156004.1.6_Dr10	ATCCBAA679	tenth_culture	extraction_C	NextSeq_A	Dr10-Dk8	10.9090	99.2039	11.2	BioNumericsAF	24.0	22.0	20.0	17.0	16.0	14.0	2913703.0	2912433.0	2906669.0	2885864.0	2869145.0	2808975.0	438175.0	2913703.0	37.86	319051.0	319051.0	125836.0	125836.0	4.0	4.0	8.0	8.0	0.0	0.0	0.0	3.0	0.0	19.0	0.0	0.0	1.0	1740.0	98.725	1.002	1073.99	2.03	0.34	437770.0
1012	DS10801338-DT201009_2020.TE.156004.1.6_Dr20	ATCCBAA679	tenth_culture	extraction_C	NextSeq_A	Dr20-Dk16	21.5427	99.3107	21.57	BioNumericsAF	15.0	15.0	11.0	11.0	10.0	9.0	2915677.0	2915677.0	2907573.0	2907573.0	2890392.0	2862922.0	570030.0	2915677.0	37.87	496976.0	496976.0	315884.0	315884.0	3.0	3.0	5.0	5.0	0.0	0.0	0.0	1.0	0.0	1.0	0.0	0.0	0.0	0.0	98.979	1.0	43.25	0.41	0.31	569925.0
1013	DS10801338-DT201009_2020.TE.156004.1.6_Dr30	ATCCBAA679	tenth_culture	extraction_C	NextSeq_A	Dr30-Dk23	30.8531	99.3351	29.67	BioNumericsAF	15.0	14.0	10.0	10.0	9.0	9.0	2916481.0	2916091.0	2908725.0	2908725.0	2891988.0	2891988.0	570900.0	2916481.0	37.87	496976.0	496976.0	315716.0	315716.0	3.0	3.0	5.0	5.0	0.0	0.0	0.0	1.0	0.0	1.0	0.0	0.0	1.0	1691.0	98.943	1.0	24.45	2.3	0.31	570900.0
1014	DS10801338-DT201009_2020.TE.156004.1.6_Dr40	ATCCBAA679	tenth_culture	extraction_C	NextSeq_A	Dr40-Dk31	41.5317	99.3427	41.28	BioNumericsAF	13.0	13.0	10.0	10.0	9.0	8.0	2916339.0	2916339.0	2909991.0	2909991.0	2893254.0	2865525.0	887386.0	2916339.0	37.87	496976.0	496976.0	438457.0	438457.0	3.0	3.0	4.0	4.0	0.0	0.0	0.0	3.0	0.0	0.0	0.0	0.0	0.0	0.0	99.012	1.0	11.01	3.88	0.45	887378.0
1015	DS10801338-DT201009_2020.TE.156004.1.6_Dr50	ATCCBAA679	tenth_culture	extraction_C	NextSeq_A	Dr50-Dk38	50.9962	99.3541	46.34	BioNumericsAF	15.0	14.0	11.0	11.0	10.0	9.0	2915320.0	2914867.0	2908518.0	2908518.0	2891826.0	2864356.0	571721.0	2915320.0	37.86	496976.0	496976.0	315718.0	315718.0	3.0	3.0	5.0	5.0	0.0	0.0	0.0	1.0	0.0	0.0	0.0	0.0	0.0	0.0	98.99	1.0	4.08	0.51	0.17	571719.0
1016	DS10801338-DT201009_2020.TE.156004.1.6_Dr60	ATCCBAA679	tenth_culture	extraction_C	NextSeq_A	Dr60-Dk45	60.5273	99.3611	57.59	BioNumericsAF	16.0	14.0	11.0	11.0	10.0	9.0	2915192.0	2914387.0	2908038.0	2908038.0	2891346.0	2864087.0	571708.0	2915192.0	37.87	496976.0	496976.0	315709.0	315709.0	3.0	3.0	5.0	5.0	0.0	0.0	0.0	3.0	0.0	0.0	0.0	0.0	0.0	0.0	98.976	1.0	5.66	0.75	0.27	571708.0
1017	DS10801338-DT201009_2020.TE.156004.1.6_Dr70	ATCCBAA679	tenth_culture	extraction_C	NextSeq_A	Dr70-Dk53	71.4539	99.3721	71.42	BioNumericsAF	15.0	13.0	10.0	10.0	9.0	8.0	2916393.0	2915126.0	2908777.0	2908777.0	2892316.0	2864909.0	887386.0	2916393.0	37.87	496976.0	496976.0	438457.0	438457.0	3.0	3.0	4.0	4.0	0.0	0.0	0.0	1.0	0.0	0.0	0.0	0.0	0.0	0.0	99.009	1.0	10.63	0.69	0.24	887386.0
1018	DS10801338-DT201009_2020.TE.156004.1.6_Dr80	ATCCBAA679	tenth_culture	extraction_C	NextSeq_A	Dr80-Dk60	81.0629	99.3864	80.51	BioNumericsAF	15.0	14.0	10.0	10.0	9.0	8.0	2915517.0	2915064.0	2907696.0	2907696.0	2890881.0	2863474.0	886581.0	2915517.0	37.87	496976.0	496976.0	438457.0	438457.0	3.0	3.0	4.0	4.0	0.0	0.0	0.0	1.0	0.0	0.0	0.0	0.0	0.0	0.0	98.997	1.0	2.37	0.41	0.1	886581.0
1019	DS10801338-DT201009_2020.TE.156004.1.6_Dr90	ATCCBAA679	tenth_culture	extraction_C	NextSeq_A	Dr90-Dk68	92.0063	99.3848	88.37	BioNumericsAF	12.0	12.0	9.0	9.0	9.0	8.0	2915260.0	2915260.0	2908911.0	2908911.0	2908911.0	2881311.0	887510.0	2915260.0	37.87	583587.0	496733.0	438175.0	438175.0	2.0	3.0	4.0	4.0	0.0	0.0	0.0	1.0	0.0	0.0	0.0	0.0	1.0	1971.0	98.932	1.0	3.94	1.48	0.41	887510.0
1020	DS10801338-DT201009_2020.TE.156004.1.6_Dr100	ATCCBAA679	tenth_culture	extraction_C	NextSeq_A	Dr100-Dk75	101.7454	99.3859	101.12	BioNumericsAF	13.0	12.0	9.0	9.0	9.0	8.0	2915019.0	2914518.0	2908169.0	2908169.0	2908169.0	2880910.0	887512.0	2915019.0	37.86	583169.0	496976.0	438175.0	438175.0	2.0	3.0	4.0	4.0	0.0	0.0	0.0	4.0	0.0	0.0	0.0	0.0	0.0	0.0	98.97	1.0	6.38	2.85	0.45	887512.0
1021	DS10700932-DT200908_2020.TE.114499.1.1_Dr10	ATCC19114	original_DNA	original_DNA	NextSeq_A	Dr10-Dk8	10.8490	99.1868	11.2	BioNumericsAF	24.0	21.0	17.0	17.0	15.0	12.0	2947632.0	2946197.0	2936520.0	2936520.0	2906097.0	2790675.0	671155.0	2947632.0	38.09	267865.0	267865.0	165422.0	165422.0	4.0	4.0	8.0	8.0	1.0	1.0	289631.0	3.0	0.0	26.0	0.0	0.0	0.0	0.0	98.751	1.002	1077.78	1.63	0.2	670041.0
1022	DS10700932-DT200908_2020.TE.114499.1.1_Dr20	ATCC19114	original_DNA	original_DNA	NextSeq_A	Dr20-Dk16	21.4177	99.2027	21.25	BioNumericsAF	17.0	15.0	11.0	11.0	9.0	8.0	2948576.0	2947747.0	2938146.0	2938146.0	2907474.0	2872940.0	960541.0	2948576.0	38.08	520648.0	343383.0	268720.0	268720.0	2.0	3.0	5.0	5.0	1.0	1.0	960541.0	2.0	0.0	0.0	0.0	0.0	0.0	0.0	98.913	1.0	33.37	0.78	0.34	847933.0
1023	DS10700932-DT200908_2020.TE.114499.1.1_Dr30	ATCC19114	original_DNA	original_DNA	NextSeq_A	Dr30-Dk23	30.5579	99.2244	28.96	BioNumericsAF	16.0	14.0	11.0	11.0	10.0	8.0	2948730.0	2947985.0	2940144.0	2940144.0	2921830.0	2842860.0	961051.0	2948730.0	38.08	343383.0	343383.0	268720.0	268720.0	3.0	3.0	5.0	5.0	1.0	1.0	961051.0	3.0	0.0	0.0	0.0	0.0	0.0	0.0	98.934	1.0	9.83	1.09	0.37	848071.0
1024	DS10700932-DT200908_2020.TE.114499.1.1_Dr40	ATCC19114	original_DNA	original_DNA	NextSeq_A	Dr40-Dk31	41.2834	99.2635	41.44	BioNumericsAF	16.0	14.0	11.0	11.0	9.0	8.0	2948857.0	2948057.0	2940216.0	2940216.0	2909364.0	2874830.0	961051.0	2948857.0	38.08	522357.0	343383.0	268720.0	268720.0	2.0	3.0	5.0	5.0	1.0	1.0	961051.0	2.0	0.0	0.0	0.0	1.0	0.0	143.0	98.943	1.0	11.09	0.88	0.27	848461.0
1025	DS10700932-DT200908_2020.TE.114499.1.1_Dr50	ATCC19114	original_DNA	original_DNA	NextSeq_A	Dr50-Dk38	50.7954	99.2930	48.84	BioNumericsAF	15.0	12.0	9.0	9.0	8.0	7.0	2949593.0	2948492.0	2940651.0	2940651.0	2922455.0	2887921.0	961291.0	2949593.0	38.08	537834.0	537834.0	343383.0	343383.0	2.0	2.0	4.0	4.0	1.0	1.0	961291.0	2.0	0.0	0.0	0.0	1.0	0.0	143.0	98.959	1.0	13.43	2.03	0.41	848701.0
1026	DS10700932-DT200908_2020.TE.114499.1.1_Dr60	ATCC19114	original_DNA	original_DNA	NextSeq_A	Dr60-Dk45	60.2508	99.3139	61.87	BioNumericsAF	14.0	13.0	10.0	10.0	8.0	7.0	2949026.0	2948610.0	2940769.0	2940769.0	2909943.0	2875409.0	961291.0	2949026.0	38.08	537835.0	537835.0	343383.0	343383.0	2.0	2.0	4.0	4.0	1.0	1.0	961291.0	2.0	0.0	0.0	0.0	0.0	0.0	0.0	98.964	1.0	4.68	2.03	0.31	848701.0
1027	DS10700932-DT200908_2020.TE.114499.1.1_Dr70	ATCC19114	original_DNA	original_DNA	NextSeq_A	Dr70-Dk53	71.0839	99.3316	69.1	BioNumericsAF	12.0	12.0	9.0	9.0	8.0	7.0	2948591.0	2948591.0	2940750.0	2940750.0	2922634.0	2888100.0	961291.0	2948591.0	38.07	537857.0	537857.0	356051.0	356051.0	2.0	2.0	4.0	4.0	1.0	1.0	961291.0	2.0	0.0	0.0	0.0	0.0	0.0	0.0	98.946	1.0	4.0	2.04	0.41	848701.0
1028	DS10700932-DT200908_2020.TE.114499.1.1_Dr80	ATCC19114	original_DNA	original_DNA	NextSeq_A	Dr80-Dk60	80.5353	99.3327	77.76	BioNumericsAF	15.0	13.0	10.0	10.0	9.0	8.0	2949133.0	2948404.0	2940563.0	2940563.0	2922387.0	2887853.0	961291.0	2949133.0	38.08	522360.0	356051.0	268799.0	268799.0	2.0	3.0	5.0	5.0	1.0	1.0	961291.0	2.0	0.0	0.0	0.0	0.0	0.0	0.0	98.959	1.0	6.71	2.48	0.34	848701.0
1029	DS10700932-DT200908_2020.TE.114499.1.1_Dr90	ATCC19114	original_DNA	original_DNA	NextSeq_A	Dr90-Dk68	91.4826	99.3310	89.75	BioNumericsAF	12.0	12.0	9.0	9.0	8.0	7.0	2949199.0	2949199.0	2941358.0	2941358.0	2922840.0	2888306.0	961291.0	2949199.0	38.08	537857.0	537857.0	356051.0	356051.0	2.0	2.0	4.0	4.0	1.0	1.0	961291.0	1.0	0.0	0.0	0.0	0.0	0.0	0.0	98.975	1.0	1.8	0.88	0.37	848701.0
1030	DS10700932-DT200908_2020.TE.114499.1.1_Dr100	ATCC19114	original_DNA	original_DNA	NextSeq_A	Dr100-Dk75	101.1171	99.3272	99.24	BioNumericsAF	12.0	12.0	9.0	9.0	8.0	7.0	2948479.0	2948479.0	2940638.0	2940638.0	2922591.0	2888057.0	961291.0	2948479.0	38.07	537608.0	537608.0	356051.0	356051.0	2.0	2.0	4.0	4.0	1.0	1.0	961291.0	1.0	0.0	0.0	0.0	0.0	0.0	0.0	98.942	1.0	2.58	2.24	0.41	848701.0
1031	DS10700928-DT200908_2020.TE.114498.1.1_Dr10	ATCC19115	original_DNA	original_DNA	NextSeq_A	Dr10-Dk8	10.8940	99.2355	11.2	BioNumericsAF	28.0	25.0	17.0	17.0	15.0	12.0	2914169.0	2912452.0	2895947.0	2895947.0	2863298.0	2747478.0	779116.0	2914169.0	37.87	271801.0	271801.0	143893.0	143893.0	3.0	3.0	7.0	7.0	1.0	1.0	779116.0	6.0	0.0	12.0	0.0	0.0	0.0	0.0	98.61	1.001	943.77	1.07	0.38	776446.0
1032	DS10700928-DT200908_2020.TE.114498.1.1_Dr20	ATCC19115	original_DNA	original_DNA	NextSeq_A	Dr20-Dk16	21.4711	99.2633	20.57	BioNumericsAF	23.0	20.0	13.0	12.0	11.0	9.0	2916932.0	2915327.0	2893714.0	2885769.0	2868892.0	2797989.0	933286.0	2916932.0	37.88	272362.0	272362.0	198528.0	198528.0	3.0	3.0	6.0	6.0	0.0	0.0	0.0	3.0	0.0	0.0	0.0	0.0	0.0	0.0	98.82	1.0	23.93	0.34	0.34	933260.0
1033	DS10700928-DT200908_2020.TE.114498.1.1_Dr30	ATCC19115	original_DNA	original_DNA	NextSeq_A	Dr30-Dk23	30.6602	99.3103	27.7	BioNumericsAF	24.0	20.0	13.0	11.0	10.0	8.0	2918235.0	2916244.0	2899522.0	2886475.0	2869578.0	2798675.0	933280.0	2918235.0	37.88	331569.0	331569.0	237717.0	237717.0	3.0	3.0	5.0	5.0	0.0	0.0	0.0	2.0	0.0	0.0	0.0	0.0	0.0	0.0	98.867	1.0	24.64	0.38	0.45	933269.0
1034	DS10700928-DT200908_2020.TE.114498.1.1_Dr40	ATCC19115	original_DNA	original_DNA	NextSeq_A	Dr40-Dk31	41.3248	99.3207	37.65	BioNumericsAF	22.0	20.0	13.0	12.0	11.0	9.0	2917556.0	2916370.0	2894671.0	2886691.0	2869813.0	2798910.0	933284.0	2917556.0	37.88	272362.0	272362.0	198776.0	198776.0	3.0	3.0	6.0	6.0	0.0	0.0	0.0	3.0	0.0	0.0	0.0	0.0	0.0	0.0	98.851	1.0	8.12	0.31	0.41	933284.0
1035	DS10700928-DT200908_2020.TE.114498.1.1_Dr50	ATCC19115	original_DNA	original_DNA	NextSeq_A	Dr50-Dk38	50.9006	99.3292	46.43	BioNumericsAF	20.0	20.0	12.0	11.0	10.0	8.0	2917377.0	2917377.0	2894796.0	2886863.0	2870082.0	2799179.0	933284.0	2917377.0	37.88	331569.0	331569.0	238050.0	238050.0	3.0	3.0	5.0	5.0	0.0	0.0	0.0	2.0	0.0	0.0	0.0	0.0	0.0	0.0	98.847	1.0	10.25	0.65	0.41	933276.0
1036	DS10700928-DT200908_2020.TE.114498.1.1_Dr60	ATCC19115	original_DNA	original_DNA	NextSeq_A	Dr60-Dk45	60.4186	99.3453	56.78	BioNumericsAF	20.0	18.0	12.0	11.0	10.0	8.0	2916693.0	2915580.0	2897453.0	2889520.0	2872733.0	2801830.0	936597.0	2916693.0	37.88	331569.0	331569.0	237936.0	237936.0	3.0	3.0	5.0	5.0	0.0	0.0	0.0	3.0	0.0	0.0	0.0	0.0	0.0	0.0	98.823	1.0	10.01	0.41	0.31	936597.0
1037	DS10700928-DT200908_2020.TE.114498.1.1_Dr70	ATCC19115	original_DNA	original_DNA	NextSeq_A	Dr70-Dk53	71.2813	99.3619	68.43	BioNumericsAF	20.0	18.0	13.0	11.0	11.0	9.0	2918369.0	2917233.0	2900489.0	2887192.0	2887192.0	2816289.0	933527.0	2918369.0	37.88	272362.0	272362.0	198776.0	198776.0	3.0	3.0	6.0	6.0	0.0	0.0	0.0	6.0	0.0	0.0	0.0	0.0	0.0	0.0	98.857	1.0	6.13	1.99	0.55	933310.0
1038	DS10700928-DT200908_2020.TE.114498.1.1_Dr80	ATCC19115	original_DNA	original_DNA	NextSeq_A	Dr80-Dk60	80.8050	99.3662	77.8	BioNumericsAF	22.0	20.0	13.0	12.0	11.0	9.0	2916804.0	2915539.0	2894272.0	2886339.0	2869495.0	2798592.0	933282.0	2916804.0	37.88	272362.0	272362.0	198776.0	198776.0	3.0	3.0	6.0	6.0	0.0	0.0	0.0	3.0	0.0	0.0	0.0	0.0	0.0	0.0	98.824	1.0	9.63	0.82	0.41	933274.0
1039	DS10700928-DT200908_2020.TE.114498.1.1_Dr90	ATCC19115	original_DNA	original_DNA	NextSeq_A	Dr90-Dk68	91.8214	99.3767	88.37	BioNumericsAF	20.0	18.0	11.0	10.0	10.0	8.0	2917147.0	2916034.0	2894308.0	2886375.0	2886375.0	2815472.0	933284.0	2917147.0	37.88	331571.0	331571.0	254687.0	254687.0	3.0	3.0	5.0	5.0	0.0	0.0	0.0	3.0	0.0	0.0	0.0	0.0	0.0	0.0	98.841	1.0	7.03	1.71	0.41	933284.0
1040	DS10700928-DT200908_2020.TE.114498.1.1_Dr100	ATCC19115	original_DNA	original_DNA	NextSeq_A	Dr100-Dk75	101.4243	99.3841	94.41	BioNumericsAF	19.0	19.0	13.0	11.0	10.0	8.0	2917798.0	2917798.0	2899486.0	2886142.0	2869322.0	2798419.0	933282.0	2917798.0	37.88	331286.0	331286.0	237448.0	237448.0	3.0	3.0	5.0	5.0	0.0	0.0	0.0	2.0	0.0	0.0	0.0	0.0	0.0	0.0	98.86	1.0	4.73	1.1	0.48	933282.0
[truncated: 1,816 more rows]
[truncated: 13 more columns]
